# Supplementary material for: The crystal structure of the ammonium salt of 2-amino­malonic acid
Source: Acta Crystallogr C Struct Chem. 2024 Jun 19;80(Pt 7):291–6. doi: 10.1107/S2053229624005576 (PMC11225614; doi:10.1107/S2053229624005576)
Supplement: Supplementary file 1 [file c-80-00291-sup1.cif]

##############################################################################
#                                                                            #
# This CIF contains the data in a paper accepted for publication in          #
# Acta Crystallographica Section C. It conforms to the requirements of       #
# Notes for Authors for Acta Crystallographica Section C, and has been       #
# peer reviewed under the auspices of the IUCr Commission on Journals.       #
#                                                                            #
# Full details of the Crystallographic Information File format               #
# are given in the paper "The Crystallographic Information File (CIF):       #
# a New Standard Archive File for Crystallography" by S. R. Hall, F. H.      #
# Allen and I. D. Brown [Acta Cryst. (1991), A47, 655-685].                  #
#                                                                            #
# The current version of the core CIF dictionary is obtainable from          #
# ftp://ftp.iucr.org/pub/cif_core.dic.                                       #
#                                                                            #
# Software is freely available for graphical display of the structure(s)     #
# in this CIF. For information consult the CIF software page                 #
# http://www.iucr.org/resources/cif/software.                                #
#                                                                            #
# This file may be used for bona fide research purposes within the           #
# scientific community so long as proper attribution is given to the journal # 
# article from which it was obtained.                                        #
#                                                                            #
##############################################################################
data_I
_audit_creation_method     'SHELXL-2019/3'
_chemical_name_systematic
;
Ammonium 2-azaniumylpropanedioate
;
_chemical_name_common
;
Ammonium 2-amminomalonate
;
_chemical_formula_moiety     'H4 N +, C3 H4 N O4 -'
_chemical_formula_sum     'C3 H8 N2 O4'
_chemical_formula_iupac     'N H4 +, C3 H4 N O4 -'
_chemical_formula_weight     136.11
_chemical_melting_point     ?
_space_group_crystal_system     orthorhombic
_space_group_name_H-M_alt     'P b c a'
_space_group_name_Hall     '-P 2ac 2ab'
loop_
    _space_group_symop_operation_xyz
    'x, y, z'
    '-x+1/2, -y, z+1/2'
    '-x, y+1/2, -z+1/2'
    'x+1/2, -y+1/2, -z'
    '-x, -y, -z'
    'x-1/2, y, -z-1/2'
    'x, -y-1/2, z-1/2'
    '-x-1/2, y-1/2, z'
_cell_length_a     9.9714(4)
_cell_length_b     9.8671(3)
_cell_length_c     11.1884(4)
_cell_angle_alpha     90
_cell_angle_beta     90
_cell_angle_gamma     90
_cell_volume     1100.81(7)
_cell_formula_units_Z     8
_cell_measurement_reflns_used     7376
_cell_measurement_theta_min     2.1190
_cell_measurement_theta_max     32.2920
_cell_measurement_temperature     101(2)
_exptl_crystal_description     'block'
_exptl_crystal_colour     'colorless'
_exptl_crystal_size_max     0.726
_exptl_crystal_size_mid     0.597
_exptl_crystal_size_min     0.509
_exptl_crystal_density_diffrn     1.643
_exptl_crystal_density_meas     ?
_exptl_crystal_density_method     'not measured'
_exptl_crystal_F_000     576
_exptl_absorpt_coefficient_mu     0.152
_exptl_absorpt_correction_type     multi-scan
_exptl_absorpt_process_details
;
(CrysAlis PRO; Rigaku OD, 2020)
;
_exptl_absorpt_correction_T_min     0.84726
_exptl_absorpt_correction_T_max     1.00000
_diffrn_ambient_temperature     101(2)
_diffrn_source_power     ?
_diffrn_source_voltage     50
_diffrn_source_current     40
_diffrn_radiation_type     'Mo K\a'
_diffrn_radiation_wavelength     0.71073
_diffrn_radiation_source     'Enhance (Mo) X-ray Source'
_diffrn_radiation_monochromator     'graphite'
_diffrn_measurement_device_type     'Rigaku Xcalibur Sapphire3'
_diffrn_measurement_device     'CCD camera on \k-goniostat'
_diffrn_measurement_method     '\w scans'
_diffrn_detector     'CCD plate'
_diffrn_detector_area_resol_mean     15.9809
_diffrn_reflns_number     18831
_diffrn_reflns_av_R_equivalents     0.0208
_diffrn_reflns_av_unetI/netI     0.0080
_diffrn_reflns_theta_min     3.428
_diffrn_reflns_theta_max     29.130
_diffrn_reflns_theta_full     25.242
_diffrn_measured_fraction_theta_max     0.999
_diffrn_measured_fraction_theta_full     0.998
_diffrn_reflns_limit_h_min     -13
_diffrn_reflns_limit_h_max     13
_diffrn_reflns_limit_k_min     -13
_diffrn_reflns_limit_k_max     13
_diffrn_reflns_limit_l_min     -15
_diffrn_reflns_limit_l_max     15
_refine_special_details
;
 Refinement of F^2^ against ALL reflections.  The weighted R-factor wR and
 goodness of fit S are based on F^2^, conventional R-factors R are based
 on F, with F set to zero for negative F^2^. The threshold expression of
 F^2^ > 2sigma(F^2^) is used only for calculating R-factors(gt) etc. and is
 not relevant to the choice of reflections for refinement.  R-factors based
 on F^2^ are statistically about twice as large as those based on F, and R-
 factors based on ALL data will be even larger.
Hydrogen atoms were located in the residual electron density map and their coordinates were freely refined. The thermal parameters of the hydrogens on N1 were constrained to 1.5x that of N1, while all other hydrogen atoms were refined isotropically.
 Reflections were merged by SHELXL according to the crystal
 class for the calculation of statistics and refinement.
 _reflns_Friedel_fraction is defined as the number of unique
 Friedel pairs measured divided by the number that would be
 possible theoretically, ignoring centric projections and
 systematic absences.
;
_reflns_number_total     1483
_reflns_number_gt     1391
_reflns_threshold_expression     'I > 2\s(I)'
_refine_ls_structure_factor_coef     Fsqd
_refine_ls_matrix_type     full
_refine_ls_R_factor_all     0.0404
_refine_ls_R_factor_gt     0.0386
_refine_ls_wR_factor_gt     0.1113
_refine_ls_wR_factor_ref     0.1126
_refine_ls_goodness_of_fit_ref     1.203
_refine_ls_restrained_S_all     1.203
_refine_ls_number_reflns     1483
_refine_ls_number_parameters     114
_refine_ls_number_restraints     0
_refine_ls_hydrogen_treatment     refall
_refine_ls_weighting_scheme     calc
_refine_ls_weighting_details
              'w=1/[\s^2^(Fo^2^)+(0.0446P)^2^+0.9120P] where P=(Fo^2^+2Fc^2^)/3'
_atom_sites_solution_hydrogens     difmap
_atom_sites_solution_primary     direct
_atom_sites_solution_secondary     difmap
_refine_ls_shift/su_max     0.000
_refine_ls_shift/su_mean     0.000
_refine_diff_density_max     0.490
_refine_diff_density_min     -0.211
_refine_ls_extinction_method     none
_refine_ls_extinction_coef     .
loop_
    _atom_type_symbol
    _atom_type_description
    _atom_type_scat_dispersion_real
    _atom_type_scat_dispersion_imag
    _atom_type_scat_source
    'C' 'C' 0.0033 0.0016
                         'International Tables Vol C Tables 4.2.6.8 and 6.1.1.4'
    'H' 'H' 0.0000 0.0000
                         'International Tables Vol C Tables 4.2.6.8 and 6.1.1.4'
    'N' 'N' 0.0061 0.0033
                         'International Tables Vol C Tables 4.2.6.8 and 6.1.1.4'
    'O' 'O' 0.0106 0.0060
                         'International Tables Vol C Tables 4.2.6.8 and 6.1.1.4'
_computing_data_collection
;
CrysAlis PRO (Rigaku OD, 2020)
;
_computing_cell_refinement
;
CrysAlis PRO (Rigaku OD, 2020)
;
_computing_data_reduction
;
CrysAlis PRO (Rigaku OD, 2020)
;
_computing_structure_solution
;
SHELXT2018 (Sheldrick, 2015<i>a</i>)
;
_computing_structure_refinement
;
SHELXL2019 (Sheldrick, 2015<i>b</i>)
;
_computing_molecular_graphics
;
ORTEP-3 (Farrugia, 2012)
;
_computing_publication_material
;
PLATON (Spek, 2020)
;
loop_
    _atom_site_type_symbol
    _atom_site_label
    _atom_site_fract_x
    _atom_site_fract_y
    _atom_site_fract_z
    _atom_site_U_iso_or_equiv
    _atom_site_adp_type
    _atom_site_calc_flag
    _atom_site_occupancy
    _atom_site_disorder_assembly
    _atom_site_disorder_group
    N N2 0.50374(12) 0.23766(12) 0.51186(11) 0.0124(2) Uani d 1 . .
    H H4 0.515(2) 0.233(2) 0.438(2) 0.027(5) Uiso d 1 . .
    H H3 0.461(2) 0.167(2) 0.5344(19) 0.024(5) Uiso d 1 . .
    H H5 0.456(2) 0.308(2) 0.534(2) 0.026(5) Uiso d 1 . .
    H H6 0.584(2) 0.238(2) 0.545(2) 0.024(5) Uiso d 1 . .
    O O3 0.64253(10) 0.50248(10) 0.92457(9) 0.0151(2) Uani d 1 . .
    O O4 0.86733(10) 0.49144(10) 0.93630(9) 0.0145(2) Uani d 1 . .
    O O2 0.93388(10) 0.29895(10) 0.74002(9) 0.0136(2) Uani d 1 . .
    O O1 0.74231(10) 0.26216(10) 0.64267(10) 0.0165(2) Uani d 1 . .
    C C3 0.75713(13) 0.49122(12) 0.88125(11) 0.0102(3) Uani d 1 . .
    C C1 0.81752(13) 0.33305(13) 0.70628(11) 0.0109(3) Uani d 1 . .
    C C2 0.76674(13) 0.47406(13) 0.74394(11) 0.0103(3) Uani d 1 . .
    H H2 0.8249(18) 0.541(2) 0.7165(17) 0.012(4) Uiso d 1 . .
    N N1 0.63426(11) 0.50005(11) 0.68844(10) 0.0103(2) Uani d 1 . .
    H H1A 0.643(2) 0.4967(19) 0.605(2) 0.019(5) Uiso d 1 . .
    H H1B 0.602(2) 0.584(2) 0.7085(18) 0.023(5) Uiso d 1 . .
    H H1C 0.568(2) 0.438(2) 0.7126(19) 0.022(5) Uiso d 1 . .
loop_
    _atom_site_aniso_label
    _atom_site_aniso_U_11
    _atom_site_aniso_U_22
    _atom_site_aniso_U_33
    _atom_site_aniso_U_12
    _atom_site_aniso_U_13
    _atom_site_aniso_U_23
    N2 0.0136(5) 0.0122(5) 0.0115(5) -0.0001(4) -0.0005(4) -0.0014(4)
    O3 0.0145(5) 0.0172(5) 0.0136(5) 0.0014(3) 0.0025(4) -0.0009(3)
    O4 0.0145(5) 0.0176(5) 0.0114(4) 0.0018(3) -0.0022(3) -0.0020(3)
    O2 0.0131(5) 0.0144(4) 0.0132(4) 0.0026(3) -0.0016(3) -0.0019(3)
    O1 0.0154(5) 0.0135(5) 0.0207(5) 0.0000(4) -0.0054(4) -0.0032(4)
    C3 0.0151(6) 0.0064(5) 0.0092(5) 0.0006(4) -0.0001(4) 0.0002(4)
    C1 0.0134(6) 0.0107(6) 0.0087(5) 0.0002(4) 0.0016(4) 0.0007(4)
    C2 0.0100(5) 0.0113(5) 0.0096(5) -0.0002(4) -0.0011(4) 0.0010(4)
    N1 0.0120(5) 0.0098(5) 0.0092(5) 0.0012(4) -0.0015(4) 0.0005(4)
_geom_special_details
;
 All esds (except the esd in the dihedral angle between two l.s. planes)
 are estimated using the full covariance matrix.  The cell esds are taken
 into account individually in the estimation of esds in distances, angles
 and torsion angles; correlations between esds in cell parameters are only
 used when they are defined by crystal symmetry.  An approximate (isotropic)
 treatment of cell esds is used for estimating esds involving l.s. planes.
;
loop_
    _geom_bond_atom_site_label_1
    _geom_bond_atom_site_label_2
    _geom_bond_site_symmetry_2
    _geom_bond_distance
    _geom_bond_publ_flag
    N2 H4 . 0.83(3) ?
    N2 H3 . 0.85(2) ?
    N2 H5 . 0.88(2) ?
    N2 H6 . 0.89(2) ?
    O3 C3 . 1.2462(17) ?
    O4 C3 . 1.2597(16) ?
    O2 C1 . 1.2657(16) ?
    O1 C1 . 1.2483(16) ?
    C3 C2 . 1.5485(18) ?
    C1 C2 . 1.5394(18) ?
    C2 N1 . 1.4821(16) ?
    C2 H2 . 0.93(2) ?
    N1 H1A . 0.93(2) ?
    N1 H1B . 0.91(2) ?
    N1 H1C . 0.94(2) ?
loop_
    _geom_angle_atom_site_label_1
    _geom_angle_atom_site_label_2
    _geom_angle_atom_site_label_3
    _geom_angle_site_symmetry_1
    _geom_angle_site_symmetry_3
    _geom_angle
    _geom_angle_publ_flag
    H4 N2 H3 . . 108(2) ?
    H4 N2 H5 . . 113(2) ?
    H3 N2 H5 . . 107(2) ?
    H4 N2 H6 . . 107(2) ?
    H3 N2 H6 . . 109.4(19) ?
    H5 N2 H6 . . 111.5(19) ?
    O3 C3 O4 . . 127.55(12) ?
    O3 C3 C2 . . 116.89(11) ?
    O4 C3 C2 . . 115.55(11) ?
    O1 C1 O2 . . 124.87(12) ?
    O1 C1 C2 . . 117.71(11) ?
    O2 C1 C2 . . 117.40(11) ?
    N1 C2 C1 . . 109.56(10) ?
    N1 C2 C3 . . 109.98(10) ?
    C1 C2 C3 . . 113.00(10) ?
    N1 C2 H2 . . 107.1(11) ?
    C1 C2 H2 . . 110.1(12) ?
    C3 C2 H2 . . 106.8(12) ?
    C2 N1 H1A . . 109.2(13) ?
    C2 N1 H1B . . 111.4(13) ?
    H1A N1 H1B . . 108.0(17) ?
    C2 N1 H1C . . 113.2(12) ?
    H1A N1 H1C . . 109.0(18) ?
    H1B N1 H1C . . 105.9(18) ?
loop_
    _geom_torsion_atom_site_label_1
    _geom_torsion_atom_site_label_2
    _geom_torsion_atom_site_label_3
    _geom_torsion_atom_site_label_4
    _geom_torsion_site_symmetry_1
    _geom_torsion_site_symmetry_2
    _geom_torsion_site_symmetry_3
    _geom_torsion_site_symmetry_4
    _geom_torsion
    _geom_torsion_publ_flag
    O1 C1 C2 N1 . . . . -2.96(16) ?
    O2 C1 C2 N1 . . . . 175.49(11) ?
    O1 C1 C2 C3 . . . . 120.05(13) ?
    O2 C1 C2 C3 . . . . -61.50(15) ?
    O3 C3 C2 N1 . . . . 10.44(15) ?
    O4 C3 C2 N1 . . . . -169.89(10) ?
    O3 C3 C2 C1 . . . . -112.34(12) ?
    O4 C3 C2 C1 . . . . 67.33(14) ?
_shelx_space_group_comment
;
The symmetry employed for this shelxl refinement is uniquely defined
by the following loop, which should always be used as a source of
symmetry information in preference to the above space-group names.
They are only intended as comments.
;
_shelx_estimated_absorpt_T_min     0.898
_shelx_estimated_absorpt_T_max     0.927
_shelx_hkl_file
;
   0   0   1   -0.01    0.02
   0   0  -1    0.00    0.01
   0   0   2  503.25    2.65
   0   0  -2  513.81    2.65
   0   0   2  516.91    2.70
   0   0  -2  509.15    2.48
   0   0   3    1.58    0.21
   0   0   3    1.72    0.20
   0   0  -3    1.24    0.18
   0   0   4  630.44    4.18
   0   0   4  659.81    4.41
   0   0   5   -0.12    0.16
   0   0   5    0.01    0.14
   0   0  -5   -0.26    0.22
   0   0  -5    0.05    0.16
   0   0   6  518.83    4.70
   0   0   6  527.53    4.81
   0   0  -6  528.39    4.67
   0   0  -6  523.27    4.52
   0   0   7    0.64    0.36
   0   0   7    0.06    0.22
   0   0  -7    0.71    0.24
   0   0  -7    0.23    0.27
   0   0  -8    6.66    0.74
   0   0  -8    6.33    0.76
   0   0   9    0.82    0.41
   0   0   9   -0.27    0.31
   0   0  -9    0.60    0.41
   0   0  -9    0.41    0.33
   0   0  10   19.47    1.25
   0   0 -10   20.73    1.29
   0   0  10   18.99    1.27
   0   0 -10   19.64    1.22
   0   0  11    1.98    0.56
   0   0 -11    1.19    0.58
   0   0  11    1.31    0.60
   0   0 -11    1.06    0.50
   0   0  12   27.64    1.71
   0   0 -12   25.70    1.66
   0   0  12   28.80    1.78
   0   0 -12   26.23    1.59
   0   0  13    0.32    0.51
   0   0 -13    1.32    0.64
   0   0 -13    0.98    0.56
   0   0  14   24.40    1.75
   0   0 -14   25.28    1.79
   0   0 -14   23.53    1.88
   0   0 -14   25.31    1.73
   0   0  15    8.97    1.26
   0   0 -15   11.36    1.56
   0   0 -15   11.52    1.47
   0   0 -15   10.68    1.39
   0   0 -16  226.49    5.80
   0   0  16  220.91    5.62
   0   1   0    0.03    0.03
   0  -1   0    0.56    0.07
   0   1  -1    0.16    0.06
   0   1  -1    0.18    0.04
   0   1   1    0.15    0.05
   0  -1   1    0.30    0.05
   0  -1  -1    0.04    0.03
   0   1   1    0.37    0.06
   0  -1  -1    0.25    0.07
   0   1  -1    0.16    0.04
   0   1  -2    1.53    0.18
   0   1  -2    1.98    0.22
   0  -1   2    1.80    0.18
   0   1   2    2.51    0.22
   0   1  -2    1.40    0.15
   0   1   2    1.64    0.18
   0   1   2    1.27    0.13
   0   1  -2    1.26    0.13
   0  -1  -2    1.07    0.14
   0   1  -3    6.51    0.41
   0   1   3    6.47    0.40
   0   1  -3    6.91    0.42
   0   1   3    6.63    0.41
   0  -1   3    6.50    0.38
   0   1  -3    5.49    0.36
   0   1   3    5.88    0.30
   0   1  -3    8.43    0.38
   0  -1  -3    5.74    0.37
   0   1  -4    2.60    0.33
   0  -1   4    2.02    0.30
   0   1   4    1.46    0.25
   0   1   4    2.03    0.28
   0   1  -4    2.13    0.30
   0   1   4    2.37    0.25
   0  -1   4    2.05    0.12
   0   1  -4    1.86    0.26
   0  -1  -4    1.75    0.27
   0   1  -5    0.51    0.23
   0  -1   5    0.55    0.24
   0  -1   5    0.06    0.16
   0   1   5    0.17    0.17
   0   1   5   -0.05    0.16
   0  -1   5    0.30    0.07
   0  -1  -5    0.89    0.23
   0   1   5    0.45    0.15
   0   1  -5    0.22    0.15
   0   1  -6    0.48    0.27
   0  -1   6    0.18    0.23
   0  -1   6    0.15    0.19
   0   1   6    0.14    0.19
   0   1   6    0.20    0.20
   0  -1   6    0.13    0.06
   0   1  -6    0.06    0.19
   0  -1  -6    0.01    0.24
   0  -1   7    2.19    0.41
   0   1  -7    2.03    0.45
   0  -1   7    1.39    0.34
   0   1   7    1.89    0.36
   0   1   7    1.29    0.32
   0  -1   7    1.22    0.10
   0  -1  -7    0.97    0.35
   0   1  -7    1.10    0.29
   0  -1   8    0.10    0.28
   0   1   8   -0.39    0.32
   0   1   8    0.13    0.29
   0   1  -8    0.34    0.40
   0  -1  -8   -0.45    0.33
   0  -1   8    0.09    0.31
   0   1  -8    0.67    0.27
   0  -1  -8    0.57    0.34
   0   1   9    0.29    0.32
   0  -1   9    0.01    0.27
   0   1   9   -0.18    0.31
   0  -1  -9   -0.14    0.28
   0  -1   9    0.18    0.34
   0   1  -9    0.34    0.39
   0  -1  -9    0.48    0.33
   0   1  -9    0.29    0.30
   0  -1  10    0.50    0.34
   0   1  10   -0.22    0.32
   0   1  10    0.00    0.31
   0   1 -10    0.34    0.41
   0  -1 -10   -0.25    0.31
   0   1 -10    0.48    0.36
   0  -1 -10   -0.20    0.34
   0   1 -10   -0.15    0.30
   0   1  11    1.16    0.51
   0   1  11    0.57    0.38
   0  -1  11    1.20    0.48
   0  -1 -11    1.07    0.57
   0   1 -11    1.31    0.45
   0   1 -11    0.39    0.42
   0  -1 -11    0.79    0.45
   0   1 -11    1.28    0.46
   0  -1  12   -0.26    0.38
   0   1  12   -0.14    0.40
   0   1  12    0.35    0.42
   0   1 -12    0.17    0.50
   0   1 -12   -0.24    0.50
   0  -1 -12    0.77    0.48
   0   1 -12   -0.22    0.40
   0  -1 -12    0.09    0.51
   0  -1  13    1.18    0.53
   0   1  13    1.85    0.63
   0   1 -13    1.18    0.56
   0  -1 -13    2.60    0.71
   0   1 -13    2.23    0.71
   0   1  13    1.48    0.60
   0   1 -13    1.60    0.59
   0  -1 -13    2.04    0.68
   0   1  14    0.00    0.45
   0  -1  14    0.49    0.60
   0  -1 -14    1.30    0.64
   0   1 -14    1.56    0.72
   0   1  14    0.17    0.56
   0   1 -14   -1.08    0.77
   0   1 -14   -0.08    0.46
   0  -1 -14    0.31    0.55
   0   1  15    0.18    0.46
   0  -1  15    1.00    0.57
   0  -1 -15    1.77    0.72
   0   1 -15    1.09    0.64
   0  -1 -15    0.33    0.57
   0   1  16    0.22    0.55
   0  -1  16   -0.38    0.65
   0  -1 -16    0.09    0.59
   0  -2   0  998.18    3.88
   0  -2   0 1042.11    3.93
   0  -2   1 1202.10    4.53
   0  -2  -1 1205.21    4.12
   0   2   1 1198.65    4.17
   0  -2  -1 1224.40    4.50
   0   2  -2  104.18    1.45
   0   2   2  103.59    1.46
   0  -2   2  102.16    1.46
   0   2  -2   92.22    1.11
   0  -2   2   94.17    1.32
   0   2   2  108.42    1.30
   0  -2  -2   88.09    1.35
   0   2   3  346.78    3.06
   0   2  -3  346.98    3.17
   0   2  -3  356.39    3.08
   0   2   3  352.84    1.81
   0   2  -3  357.29    2.67
   0  -2   3  357.44    2.91
   0   2   3  360.32    2.52
   0  -2   3  366.17    1.97
   0  -2  -3  351.25    3.06
   0   2  -3  355.11    2.41
   0   2  -4  504.93    4.12
   0   2   4  514.17    4.12
   0   2  -4  492.54    4.16
   0   2  -4  491.73    3.65
   0  -2   4  500.84    3.89
   0   2   4  508.16    4.09
   0  -2   4  493.97    2.19
   0   2   4  505.00    3.20
   0   2  -4  501.48    3.30
   0  -2  -4  480.84    3.93
   0   2  -5  105.90    2.13
   0   2  -5  103.25    2.10
   0   2   5  102.69    2.06
   0  -2   5  100.86    1.95
   0   2  -5  106.87    1.94
   0   2   5  104.96    2.05
   0  -2   5  107.26    0.97
   0   2   5  103.66    1.61
   0  -2  -5  104.03    2.04
   0   2  -5  105.12    1.73
   0   2  -6 1081.39    7.27
   0   2  -6 1060.31    7.31
   0   2   6 1057.56    7.09
   0  -2   6 1070.65    6.82
   0   2   6 1078.66    7.09
   0   2   6 1064.10    5.63
   0   2  -6 1059.37    6.07
   0  -2  -6 1058.38    7.03
   0   2  -7   47.09    1.67
   0   2  -7   46.49    1.69
   0   2   7   47.51    1.63
   0  -2   7   45.85    1.55
   0   2   7   47.90    1.63
   0   2   7   47.41    1.29
   0  -2  -7   47.19    1.62
   0   2  -7   48.28    1.44
   0   2   8  846.93    7.25
   0  -2   8  836.99    7.02
   0   2  -8  844.31    7.44
   0   2   8  849.69    7.41
   0   2  -8  834.74    7.58
   0  -2  -8  842.25    7.27
   0   2  -8  861.01    6.50
   0  -2   9    5.10    0.66
   0   2   9    5.05    0.67
   0   2   9    5.93    0.71
   0  -2  -9    4.65    0.54
   0   2  -9    5.19    0.70
   0   2  -9    6.06    0.79
   0   2  -9    4.89    0.56
   0  -2  -9    4.64    0.62
   0  -2  10   10.78    0.98
   0   2  10    9.88    0.94
   0   2  10   10.09    0.97
   0   2 -10    9.68    0.96
   0  -2 -10    9.17    0.81
   0   2 -10   10.50    1.04
   0   2 -10   11.11    0.87
   0  -2 -10    9.84    0.96
   0  -2  11    0.96    0.52
   0   2  11    0.12    0.34
   0   2  11    0.58    0.40
   0  -2 -11    0.46    0.37
   0   2 -11    0.23    0.50
   0   2 -11    0.97    0.43
   0   2 -11    1.12    0.40
   0  -2 -11    0.58    0.39
   0   2  12    4.04    0.84
   0   2  12    3.31    0.68
   0  -2  12    4.53    0.76
   0  -2 -12    3.36    0.71
   0   2 -12    3.17    0.74
   0   2 -12    3.13    0.63
   0   2 -12    4.40    0.71
   0  -2 -12    3.24    0.77
   0  -2  13    3.68    0.68
   0   2  13    3.74    0.80
   0   2  13    3.58    0.77
   0   2 -13    1.80    0.60
   0   2 -13    3.95    0.82
   0  -2 -13    3.50    0.79
   0   2 -13    3.87    0.76
   0  -2 -13    4.50    0.84
   0  -2  14   17.26    1.51
   0   2  14   19.29    1.62
   0   2  14   20.14    1.69
   0   2 -14   17.76    1.70
   0  -2 -14   21.66    1.65
   0  -2 -14   17.77    1.57
   0   2  15    5.08    1.14
   0  -2  15    2.99    0.98
   0   2  15    3.57    1.08
   0   2 -15    4.55    1.30
   0  -2 -15    4.51    1.09
   0   2  16  132.76    4.40
   0  -2  16  131.49    4.36
   0  -2 -16  127.91    4.39
   0   3   0    2.46    0.26
   0  -3   0    3.57    0.29
   0  -3   0    2.91    0.28
   0   3  -1    5.02    0.35
   0   3   1    4.45    0.34
   0  -3  -1    5.40    0.37
   0  -3   1    5.62    0.39
   0  -3  -1    3.22    0.31
   0  -3  -1    3.86    0.18
   0  -3   1    2.69    0.27
   0   3   1    5.55    0.36
   0   3  -2    0.58    0.18
   0  -3   2    0.18    0.16
   0  -3  -2    0.08    0.14
   0   3  -2    0.08    0.09
   0   3   2    0.21    0.16
   0  -3   2    0.01    0.10
   0  -3  -2    0.08    0.16
   0   3   2    0.08    0.11
   0  -3  -2    0.28    0.16
   0   3   3    2.54    0.21
   0   3  -3    2.42    0.33
   0  -3   3    2.35    0.30
   0  -3   3    3.01    0.34
   0   3  -3    2.10    0.24
   0   3   3    2.82    0.33
   0  -3   3    1.85    0.21
   0  -3  -3    2.05    0.30
   0   3   3    2.51    0.29
   0  -3  -3    2.37    0.34
   0   3  -4    0.79    0.24
   0   3   4    0.84    0.13
   0  -3   4    0.59    0.20
   0   3  -4    0.63    0.18
   0   3   4    0.89    0.25
   0  -3   4    0.65    0.15
   0  -3  -4    0.74    0.24
   0   3   4    0.79    0.17
   0   3  -4    0.51    0.13
   0   3  -5    1.34    0.30
   0  -3   5    1.53    0.28
   0   3   5    0.77    0.21
   0   3  -5    1.02    0.27
   0  -3   5    0.64    0.13
   0  -3  -5    0.79    0.24
   0   3  -5    1.19    0.21
   0   3   5    1.20    0.23
   0   3  -6   -0.42    0.27
   0   3  -6   -0.93    0.49
   0   3   6    0.08    0.24
   0   3   6    0.83    0.30
   0  -3   6    0.07    0.20
   0  -3   6    0.18    0.09
   0   3   6    0.48    0.21
   0  -3  -6    0.12    0.26
   0   3  -6    0.16    0.15
   0   3  -7    3.02    0.46
   0   3  -7    1.38    0.37
   0   3   7    2.62    0.43
   0  -3   7    2.80    0.41
   0   3   7    2.62    0.49
   0  -3   7    1.46    0.14
   0   3  -7    3.17    0.41
   0  -3  -7    1.36    0.39
   0   3   7    3.19    0.38
   0  -3   8    0.11    0.26
   0   3   8   -0.12    0.31
   0   3   8    0.20    0.37
   0   3  -8    0.68    0.37
   0   3  -8    0.55    0.32
   0   3   8    0.32    0.20
   0  -3  -8    0.85    0.36
   0   3   9    0.17    0.34
   0  -3   9    0.51    0.35
   0   3   9    0.70    0.44
   0   3  -9    0.77    0.43
   0   3  -9   -0.74    0.62
   0   3  -9    0.79    0.34
   0  -3  -9    0.18    0.39
   0   3   9    0.52    0.25
   0   3  10   -0.27    0.40
   0  -3  10    0.03    0.32
   0   3  10    0.02    0.41
   0   3 -10   -1.55    0.78
   0   3 -10   -0.36    0.46
   0  -3 -10   -0.10    0.39
   0   3 -10    0.26    0.33
   0  -3  11    0.36    0.35
   0   3  11    0.85    0.49
   0   3  11    1.09    0.39
   0  -3 -11    0.21    0.41
   0   3 -11    0.99    0.44
   0  -3 -11    0.90    0.52
   0   3 -11    1.34    0.48
   0  -3  12    1.07    0.50
   0   3  12   -0.29    0.40
   0   3  12   -0.11    0.45
   0   3 -12    0.57    0.53
   0  -3 -12   -0.60    0.48
   0  -3 -12   -0.32    0.53
   0   3 -12    0.34    0.37
   0   3  13    0.65    0.49
   0  -3  13    1.00    0.51
   0   3  13    0.70    0.60
   0  -3 -13    2.00    0.64
   0   3 -13    1.04    0.58
   0  -3 -13    0.74    0.62
   0  -3  14    0.52    0.51
   0   3  14    0.13    0.51
   0   3 -14    0.17    0.50
   0  -3 -14    0.06    0.54
   0  -3  15    0.11    0.44
   0   3  15    1.68    0.80
   0   3 -15    0.10    0.63
   0  -3 -15    0.46    0.55
   0  -3  16    0.26    0.51
   0  -3 -16    0.33    0.58
   0   4   0 9945.80   16.90
   0  -4   0 9999.00   17.23
   0   4   1  419.55    3.55
   0   4   1  416.41    3.58
   0   4  -1  418.93    3.56
   0  -4  -1  435.48    3.56
   0  -4   1  427.58    3.71
   0  -4  -1  429.49    2.28
   0  -4   1  435.51    3.53
   0   4   2  199.07    2.54
   0   4  -2  201.80    2.56
   0  -4  -2  216.41    2.52
   0   4  -2  184.80    1.62
   0  -4   2  201.73    2.69
   0  -4  -2  201.59    1.13
   0  -4   2  189.67    2.26
   0  -4  -2  189.14    2.57
   0   4   2  208.65    2.49
   0  -4  -2  201.41    2.52
   0   4   3  255.65    3.10
   0   4  -3  256.99    3.12
   0  -4   3  264.38    3.22
   0  -4  -3  272.44    2.87
   0   4  -3  265.82    2.31
   0  -4   3  276.38    2.64
   0   4   3  264.59    2.84
   0  -4  -3  273.52    3.16
   0  -4  -3  267.69    3.15
   0   4   4   43.26    1.37
   0   4  -4   43.05    1.38
   0   4   4   43.89    0.86
   0  -4   4   43.94    1.41
   0  -4   4   43.65    1.31
   0   4  -4   40.87    1.06
   0  -4  -4   44.85    1.21
   0   4   4   43.78    1.18
   0  -4   4   42.61    1.01
   0  -4  -4   43.90    1.39
   0   4  -5    4.37    0.49
   0   4   5    4.19    0.48
   0   4  -5    3.93    0.39
   0  -4   5    4.43    0.47
   0   4   5    4.44    0.40
   0  -4   5    4.69    0.34
   0  -4  -5    5.16    0.54
   0   4   6   95.60    2.34
   0   4  -6   95.11    2.34
   0  -4   6   99.63    2.24
   0   4  -6   95.79    2.03
   0  -4   6   96.70    1.39
   0   4   6  100.88    1.89
   0  -4  -6   96.70    2.35
   0   4  -6  101.63    1.84
   0   4  -7   11.17    0.94
   0   4   7   10.97    0.91
   0  -4   7   11.14    0.84
   0  -4   7   12.48    0.47
   0   4   7   10.81    0.67
   0  -4  -7   11.53    0.93
   0   4  -7   11.38    0.67
   0   4   8    2.35    0.54
   0  -4   8    2.65    0.49
   0   4  -8    2.96    0.62
   0   4  -8    3.14    0.42
   0  -4  -8    2.68    0.54
   0   4   8    2.58    0.38
   0   4   9    0.65    0.41
   0  -4   9    0.55    0.38
   0   4  -9    0.50    0.43
   0   4   9    0.71    0.30
   0  -4  -9    0.18    0.40
   0   4  -9    0.68    0.27
   0  -4  10   38.36    1.79
   0   4  10   39.10    1.87
   0   4 -10   40.35    1.96
   0  -4 -10   39.19    1.91
   0   4 -10   40.46    1.57
   0   4  11    0.95    0.49
   0  -4  11    0.77    0.45
   0   4 -11    0.37    0.49
   0  -4 -11    0.61    0.54
   0  -4  12   68.34    2.66
   0   4  12   69.80    2.79
   0   4 -12   71.18    2.88
   0  -4 -12   73.51    2.54
   0  -4 -12   67.28    2.79
   0   4  13   11.21    1.23
   0  -4  13    9.36    1.12
   0   4 -13    9.05    1.17
   0  -4 -13    9.88    1.17
   0  -4  14    5.30    0.96
   0   4  14    4.65    0.91
   0   4 -14    4.71    0.93
   0  -4 -14    4.35    0.92
   0  -4  15    6.30    1.04
   0   4  15    4.95    0.99
   0   4 -15    5.26    1.13
   0  -4 -15    6.80    1.22
   0   5   0    0.14    0.16
   0  -5   0    0.32    0.22
   0   5  -1    1.84    0.31
   0   5   1    2.56    0.37
   0  -5  -1    2.61    0.37
   0   5   1    2.19    0.33
   0  -5   1    2.46    0.36
   0  -5  -1    1.77    0.20
   0  -5   1    1.55    0.31
   0  -5  -1    1.19    0.30
   0   5  -2   -0.15    0.21
   0  -5   2    0.06    0.19
   0   5   2   -0.02    0.18
   0  -5  -2    0.02    0.16
   0  -5  -2    0.17    0.08
   0  -5   2    0.06    0.16
   0  -5  -2   -0.57    0.25
   0  -5  -2    0.03    0.17
   0   5  -3    4.27    0.45
   0  -5   3    3.85    0.50
   0   5  -3    3.59    0.29
   0  -5  -3    5.40    0.47
   0   5   3    4.29    0.45
   0  -5   3    2.25    0.32
   0  -5  -3    2.25    0.37
   0   5   3    3.57    0.43
   0  -5  -3    3.29    0.42
   0   5  -4   -0.03    0.21
   0   5  -4    0.06    0.14
   0  -5   4    0.07    0.20
   0   5   4    0.15    0.20
   0  -5  -4    0.08    0.16
   0  -5   4    0.46    0.25
   0  -5   4    0.05    0.14
   0   5   4    0.27    0.23
   0  -5  -4    0.06    0.20
   0   5  -5    1.32    0.33
   0   5   5    1.44    0.19
   0   5   5    1.66    0.35
   0  -5   5    1.44    0.33
   0  -5  -5    1.38    0.28
   0   5  -5    0.98    0.23
   0  -5   5    0.91    0.22
   0  -5  -5    0.97    0.38
   0   5   5    1.80    0.31
   0   5  -6    0.28    0.34
   0   5   6    0.22    0.27
   0   5  -6    0.16    0.19
   0  -5   6    0.28    0.25
   0  -5  -6   -0.14    0.16
   0  -5   6    0.00    0.13
   0   5   6   -0.20    0.21
   0  -5  -6    0.15    0.32
   0   5  -7    2.41    0.47
   0  -5   7    2.40    0.45
   0   5   7    3.33    0.54
   0  -5   7    1.16    0.22
   0  -5  -7    1.37    0.42
   0   5   7    4.45    0.46
   0   5   8   -0.26    0.40
   0  -5   8    0.02    0.27
   0   5  -8    0.09    0.32
   0   5   8   -0.01    0.20
   0  -5  -8    0.26    0.34
   0   5   9   -0.33    0.37
   0  -5   9   -0.22    0.37
   0   5  -9    0.08    0.39
   0   5   9    0.23    0.23
   0  -5  -9    0.08    0.38
   0  -5  10    0.15    0.42
   0   5  10    0.17    0.42
   0   5 -10   -0.18    0.41
   0  -5 -10    0.31    0.42
   0   5  11    0.12    0.38
   0  -5  11    0.88    0.50
   0   5 -11    0.40    0.47
   0  -5 -11    0.06    0.51
   0  -5  12    0.29    0.48
   0   5  12    0.11    0.50
   0   5 -12    0.09    0.45
   0  -5 -12    0.26    0.48
   0   5  13    1.05    0.54
   0  -5  13    0.84    0.44
   0   5 -13    2.48    0.79
   0  -5 -13    1.55    0.76
   0  -5  14    0.38    0.51
   0   5  14   -0.02    0.48
   0   5 -14    0.52    0.66
   0  -5 -14    0.64    0.58
   0   5  15    1.32    0.70
   0  -5  15    1.20    0.61
   0   5 -15    0.83    0.66
   0  -5 -15    0.43    0.68
   0   6   0 1303.83    7.71
   0  -6   0 1299.31    7.81
   0  -6   0 1305.64    7.74
   0   6   1  549.84    5.01
   0   6   1  544.37    5.08
   0   6  -1  568.50    5.10
   0  -6  -1  542.42    5.03
   0  -6   1  532.10    5.21
   0  -6   1  560.16    5.03
   0  -6  -1  536.05    3.35
   0  -6  -1  571.95    5.29
   0   6   1  551.83    5.14
   0   6   2  117.29    2.36
   0   6  -2  121.09    2.41
   0  -6   2  114.30    2.50
   0  -6  -2  125.51    2.39
   0   6  -2  114.38    1.31
   0  -6  -2  113.84    2.41
   0  -6   2  112.32    2.18
   0   6   2  121.72    2.39
   0  -6  -2  114.82    1.26
   0  -6  -2  115.97    2.27
   0   6  -3   84.08    2.09
   0   6   3   82.45    2.05
   0  -6  -3   83.52    1.98
   0  -6   3   81.40    2.14
   0   6  -3   83.77    1.29
   0  -6   3   86.26    1.89
   0  -6  -3   83.63    2.15
   0   6   3   82.01    1.95
   0  -6  -3   83.17    2.04
   0   6  -4    4.77    0.59
   0   6   4    3.98    0.54
   0  -6  -4    3.59    0.46
   0  -6   4    4.31    0.54
   0   6  -4    3.39    0.32
   0  -6   4    2.14    0.37
   0   6   4    4.02    0.46
   0  -6  -4    2.63    0.49
   0   6   5   73.87    2.14
   0   6   5   74.25    1.40
   0   6  -5   75.97    2.18
   0  -6   5   76.15    2.09
   0  -6   5   77.72    2.23
   0  -6  -5   77.31    1.95
   0   6  -5   75.07    1.59
   0  -6   5   79.50    1.74
   0   6   5   73.52    1.91
   0  -6  -5   76.51    2.19
   0   6  -6  582.43    6.34
   0  -6   6  589.76    6.01
   0  -6  -6  597.73    5.46
   0  -6   6  593.65    4.60
   0   6   6  589.06    5.38
   0  -6  -6  582.72    6.33
   0   6  -7  135.37    3.21
   0   6   7  133.06    3.18
   0  -6  -7  138.53    2.70
   0  -6   7  134.73    3.02
   0   6   7  139.78    2.67
   0  -6  -7  136.82    3.27
   0   6   8  340.79    5.26
   0   6  -8  344.17    5.37
   0  -6   8  337.77    5.07
   0  -6  -8  345.47    4.34
   0   6   8  353.16    4.28
   0  -6  -8  332.82    5.35
   0  -6   9   87.95    2.71
   0   6  -9   86.03    2.85
   0   6   9   86.35    2.80
   0  -6  -9   89.28    2.95
   0  -6  10   22.02    1.44
   0   6  10   22.81    1.53
   0   6 -10   23.93    1.60
   0  -6 -10   19.40    1.52
   0  -6  11   65.77    2.57
   0   6  11   63.82    2.67
   0   6 -11   64.39    2.76
   0  -6 -11   69.01    2.85
   0   6  12    9.69    1.12
   0  -6  12   10.23    1.14
   0   6 -12   10.43    1.19
   0  -6 -12    8.15    1.17
   0   6  13    0.55    0.59
   0  -6  13    0.45    0.44
   0   6 -13    1.37    0.73
   0  -6 -13    1.58    0.68
   0   6  14    6.21    1.05
   0  -6  14    5.55    0.97
   0  -6 -14    4.54    1.09
   0  -6  15   38.15    2.34
   0  -7   0    2.11    0.56
   0  -7   0    1.68    0.50
   0  -7   0    1.14    0.31
   0   7  -1    3.92    0.50
   0   7   1    3.22    0.46
   0  -7  -1    4.07    0.56
   0  -7   1    4.08    0.56
   0  -7   1    2.17    0.43
   0  -7  -1    2.31    0.44
   0  -7  -1    3.18    0.31
   0  -7  -1    2.67    0.41
   0   7   1    3.56    0.54
   0   7  -2   -0.28    0.28
   0  -7   2    0.12    0.34
   0   7   2    0.22    0.28
   0  -7  -2    0.37    0.29
   0   7  -2   -0.10    0.09
   0  -7   2    0.15    0.25
   0  -7  -2    0.14    0.29
   0  -7  -2   -0.03    0.09
   0   7   2    0.34    0.27
   0  -7  -2   -0.19    0.25
   0   7  -3    3.79    0.51
   0   7   3    3.58    0.51
   0  -7  -3    4.22    0.53
   0   7  -3    2.98    0.27
   0  -7   3    2.57    0.54
   0  -7   3    1.94    0.37
   0  -7  -3    2.17    0.46
   0  -7  -3    2.98    0.49
   0   7   3    4.02    0.49
   0   7  -4    0.10    0.31
   0  -7   4    0.17    0.35
   0   7  -4    0.02    0.12
   0   7   4   -0.05    0.26
   0  -7  -4   -0.21    0.26
   0  -7   4    0.27    0.24
   0   7   4    0.25    0.26
   0  -7  -4    0.03    0.30
   0   7  -5    1.05    0.40
   0   7   5    0.74    0.22
   0  -7   5    0.39    0.35
   0  -7   5    0.25    0.29
   0  -7  -5    1.06    0.35
   0  -7   5    0.46    0.24
   0  -7  -5    0.78    0.36
   0   7   5    1.09    0.36
   0   7  -6    0.14    0.30
   0  -7   6   -0.09    0.30
   0   7   6   -0.40    0.38
   0  -7  -6    0.20    0.27
   0  -7   6    0.23    0.21
   0   7   6   -0.24    0.23
   0  -7  -6    0.19    0.40
   0  -7   7    2.92    0.52
   0  -7  -7    2.85    0.49
   0   7   7    2.79    0.57
   0   7  -7    3.25    0.57
   0  -7  -7    2.30    0.56
   0   7   7    2.98    0.50
   0  -7   8    0.10    0.38
   0  -7  -8   -0.43    0.33
   0   7   8   -0.29    0.35
   0   7  -8    0.58    0.39
   0  -7  -8    1.28    0.50
   0   7   8    0.41    0.29
   0  -7   9    0.76    0.43
   0   7   9    0.81    0.51
   0   7  -9    1.14    0.48
   0  -7  -9    0.46    0.45
   0   7  10   -0.16    0.44
   0  -7  10   -0.19    0.44
   0   7 -10   -0.45    0.51
   0  -7 -10   -0.10    0.46
   0  -7  11    0.09    0.43
   0   7  11    0.22    0.43
   0   7 -11   -0.46    0.47
   0  -7 -11   -0.09    0.47
   0   7  12   -0.31    0.43
   0  -7  12    0.30    0.42
   0   7 -12   -0.39    0.66
   0  -7 -12    0.56    0.56
   0  -7  13   -0.21    0.45
   0   7  13    0.20    0.50
   0   7 -13    0.04    0.56
   0  -7 -13    0.28    0.60
   0   7 -14    0.02    0.55
   0   7  14   -0.62    0.69
   0  -7  14   -1.53    0.70
   0   8   0  963.86    7.86
   0  -8   0  959.77    8.04
   0  -8   0  952.47    7.93
   0  -8   0  971.88    5.92
   0   8   1   13.21    0.96
   0   8  -1   12.83    0.93
   0  -8   1   11.17    0.97
   0  -8  -1   13.66    0.96
   0  -8   1   14.16    0.99
   0  -8   1   12.45    0.75
   0  -8  -1   13.71    0.64
   0  -8  -1   13.49    1.01
   0   8   1   13.31    1.00
   0  -8  -1   13.49    0.89
   0   8  -2  256.75    4.08
   0   8   2  256.32    4.08
   0  -8  -2  261.67    4.10
   0  -8   2  255.93    4.29
   0  -8  -2  256.49    4.28
   0  -8   2  262.75    3.99
   0   8   2  258.92    4.11
   0  -8  -2  264.25    3.95
   0   8  -3    0.96    0.37
   0  -8  -3    0.74    0.33
   0   8   3    1.38    0.39
   0  -8   3    0.78    0.40
   0  -8   3    1.45    0.34
   0   8   3    1.00    0.35
   0  -8  -3    0.89    0.35
   0   8  -4  185.03    3.65
   0   8   4  180.02    3.60
   0  -8  -4  182.13    3.44
   0  -8   4  179.11    3.73
   0   8   4  181.25    3.42
   0  -8   4  182.56    3.27
   0  -8  -4  190.66    3.65
   0   8   5   39.95    1.78
   0   8  -5   38.87    1.79
   0  -8  -5   39.05    1.62
   0  -8   5   40.75    1.86
   0  -8   5   39.95    1.73
   0   8   5   40.92    1.66
   0  -8   5   41.96    1.55
   0  -8  -5   41.56    1.80
   0   8  -6    9.77    0.96
   0   8   6    7.57    0.85
   0  -8   6    7.87    0.84
   0  -8  -6    6.91    0.72
   0  -8   6    7.07    0.66
   0   8   6    8.63    0.77
   0  -8  -6    9.32    0.96
   0   8   7    1.89    0.52
   0  -8  -7    1.67    0.41
   0  -8   7    2.00    0.45
   0   8  -7    2.65    0.62
   0  -8  -7    2.11    0.59
   0   8   7    2.21    0.43
   0  -8   8   26.79    1.57
   0   8   8   26.13    1.62
   0   8  -8   27.55    1.69
   0  -8  -8   26.72    1.69
   0   8   9    4.15    0.79
   0  -8   9    3.92    0.71
   0   8  -9    3.66    0.75
   0  -8  -9    4.23    0.84
   0   8  10    3.63    0.77
   0  -8  10    3.59    0.67
   0   8 -10    3.47    0.71
   0  -8 -10    2.53    0.73
   0  -8  11   18.00    1.46
   0   8 -11   19.22    1.65
   0   8  11   19.23    1.60
   0  -8 -11   20.56    1.72
   0  -8  12    4.59    0.79
   0   8  12    4.89    0.93
   0   8 -12    4.78    0.93
   0  -8 -12    3.86    0.94
   0  -8  13   -0.01    0.47
   0   8  13   -0.74    0.48
   0   8 -13    0.26    0.56
   0  -8 -13   -0.27    0.65
   0  -8  14   17.26    1.58
   0   9   0    2.88    0.63
   0  -9   0    2.72    0.59
   0  -9   0    1.64    0.50
   0  -9   0    2.25    0.51
   0   9   0    2.36    0.61
   0   9  -1    1.34    0.48
   0   9   1    1.19    0.45
   0  -9  -1    1.51    0.44
   0  -9   1    1.46    0.50
   0  -9   1    1.28    0.33
   0  -9  -1    0.70    0.43
   0  -9   1    1.38    0.46
   0  -9  -1    0.85    0.40
   0   9   1    1.24    0.46
   0   9  -2   -0.21    0.35
   0   9   2    0.16    0.35
   0  -9   2    0.17    0.35
   0  -9  -2    0.17    0.33
   0  -9   2   -0.14    0.31
   0  -9   2   -0.08    0.26
   0   9   2    0.02    0.36
   0  -9  -2    0.21    0.30
   0   9  -3    2.29    0.48
   0  -9   3    1.53    0.40
   0   9   3    1.68    0.44
   0  -9  -3    2.82    0.53
   0  -9   3    1.45    0.41
   0  -9  -3    1.36    0.46
   0   9   3    2.47    0.51
   0   9  -4    0.22    0.33
   0   9   4    0.20    0.30
   0  -9   4   -0.04    0.40
   0  -9  -4   -0.23    0.30
   0  -9   4    0.05    0.31
   0   9   4   -0.14    0.28
   0  -9  -4    0.44    0.41
   0   9  -5    0.31    0.36
   0  -9   5    0.48    0.35
   0  -9   5    0.38    0.32
   0  -9  -5    1.09    0.38
   0   9   5    0.86    0.45
   0  -9   5    0.64    0.35
   0  -9  -5    0.41    0.40
   0   9   5    1.43    0.45
   0  -9   6   -0.51    0.40
   0   9   6   -0.14    0.39
   0  -9  -6   -0.10    0.28
   0   9  -6    0.46    0.48
   0  -9  -6   -0.41    0.36
   0   9   6   -0.16    0.32
   0  -9   7    0.58    0.46
   0   9   7    0.30    0.42
   0  -9  -7    0.32    0.33
   0   9  -7    0.63    0.44
   0   9   7    0.18    0.29
   0  -9  -7   -0.36    0.54
   0   9   8    0.79    0.51
   0  -9   8    0.13    0.35
   0   9  -8    0.63    0.61
   0  -9  -8   -0.19    0.50
   0  -9   9    0.18    0.46
   0   9   9   -0.17    0.40
   0   9  -9    0.59    0.45
   0  -9  -9    0.65    0.59
   0   9  10    0.51    0.53
   0  -9  10    0.90    0.56
   0   9 -10   -0.30    0.45
   0  -9 -10    0.25    0.59
   0  -9  11    0.07    0.47
   0   9  11    0.11    0.49
   0   9 -11   -0.33    0.52
   0  -9 -11    0.00    0.54
   0   9  12   -0.03    0.47
   0  -9  12   -0.98    0.60
   0   9 -12   -0.27    0.49
   0  -9 -12    0.53    0.66
   0  -9  13    0.60    0.49
   0 -10   0  213.87    4.40
   0  10   0  221.85    4.36
   0  10   0  227.39    4.36
   0 -10   0  223.61    3.82
   0  10   0  221.21    4.57
   0  10  -1   38.76    1.88
   0  10   1   39.04    1.85
   0 -10   1   37.53    1.89
   0 -10  -1   38.42    1.86
   0 -10   1   39.26    1.85
   0  10   1   37.56    1.89
   0 -10  -1   41.72    1.74
   0  10  -2   11.36    1.04
   0  10   2   11.57    1.02
   0 -10   2    9.86    1.04
   0 -10  -2   10.69    1.01
   0  10   2   10.91    1.03
   0 -10   2    9.72    0.96
   0 -10   2   10.51    0.82
   0 -10  -2   10.32    0.94
   0  10  -3    7.61    0.90
   0 -10   3    5.74    0.85
   0 -10  -3    5.85    0.80
   0  10   3    6.91    0.84
   0 -10   3    6.39    0.80
   0 -10   3    7.79    0.79
   0  10   3    6.93    0.84
   0 -10  -3    7.09    0.84
   0  10   4    4.00    0.68
   0 -10  -4    3.24    0.63
   0 -10   4    1.72    0.54
   0  10  -4    2.48    0.58
   0  10   4    2.18    0.50
   0 -10  -4    2.61    0.60
   0 -10   5   -0.26    0.36
   0  10   5    0.97    0.48
   0 -10  -5   -0.14    0.35
   0  10  -5    0.08    0.44
   0  10   5    0.74    0.42
   0 -10  -5    0.07    0.39
   0  10   6  194.67    4.43
   0  10  -6  207.10    4.64
   0 -10  -6  192.86    4.08
   0 -10   6  196.20    4.30
   0  10   6  201.90    4.16
   0 -10  -6  192.50    4.44
   0 -10   7   57.35    2.42
   0  10   7   59.30    2.57
   0  10  -7   60.05    2.60
   0 -10  -7   55.73    2.51
   0 -10   8   49.09    2.29
   0  10   8   49.25    2.38
   0  10  -8   51.20    2.47
   0 -10  -8   45.49    2.38
   0 -10   9   55.94    2.53
   0  10   9   55.90    2.67
   0  10  -9   62.59    2.83
   0 -10  -9   60.06    2.82
   0 -10  10    8.41    1.06
   0  10  10    9.55    1.19
   0  10 -10    9.87    1.20
   0 -10 -10    7.49    1.32
   0 -10  11   60.71    2.80
   0  10 -11   64.97    3.09
   0  10  11   61.46    2.96
   0 -10 -11   64.61    3.19
   0  11   0    5.75    0.92
   0 -11   0    6.34    0.99
   0  11   0    6.81    1.09
   0 -11   0    4.94    0.73
   0 -11   1    1.88    0.64
   0  11   1    3.34    0.69
   0 -11  -1    2.67    0.71
   0  11  -1    2.45    0.61
   0  11   1    3.07    0.72
   0 -11  -1    1.74    0.45
   0  11  -1    2.35    0.65
   0 -11  -2    0.54    0.52
   0  11   2    0.86    0.46
   0 -11   2    0.22    0.40
   0  11  -2    0.30    0.50
   0  11   2    0.11    0.48
   0 -11  -2    0.31    0.36
   0 -11   3    1.66    0.54
   0 -11  -3    1.53    0.53
   0  11   3    1.48    0.56
   0  11  -3    1.48    0.51
   0 -11  -3    1.29    0.54
   0  11   3    2.05    0.55
   0  11  -4    0.13    0.39
   0 -11   4    0.68    0.59
   0  11   4    0.46    0.45
   0 -11  -4   -0.67    0.45
   0 -11   4   -0.19    0.42
   0  11   4   -0.07    0.36
   0 -11  -4   -0.37    0.38
   0  11  -5    0.43    0.46
   0  11   5    0.54    0.49
   0 -11  -5    0.40    0.42
   0 -11   5    0.17    0.40
   0 -11   5    0.32    0.35
   0 -11  -5   -0.04    0.47
   0  11   5    0.60    0.50
   0  11  -6    0.25    0.49
   0  11   6    0.12    0.42
   0 -11  -6    0.80    0.43
   0 -11   6    0.24    0.36
   0 -11   6    0.15    0.43
   0  11   6    0.53    0.44
   0 -11  -6    0.80    0.53
   0  11  -7    2.22    0.65
   0  11   7    2.66    0.73
   0 -11   7    1.26    0.60
   0 -11   7    1.50    0.44
   0 -11  -7    1.27    0.59
   0  11  -8   -0.42    0.55
   0 -11   8   -0.90    0.51
   0  11   8    0.22    0.49
   0 -11   8    0.51    0.53
   0 -11  -8   -0.11    0.51
   0  11  -9    1.55    0.72
   0 -11   9    0.89    0.49
   0  11   9    0.46    0.55
   0 -11   9    0.86    0.50
   0 -11  -9   -0.81    0.58
   0  11 -10    1.00    0.61
   0  11  10    0.20    0.52
   0 -11  10   -0.57    0.43
   0 -11  10   -0.19    0.47
   0 -11 -10    0.09    0.58
   0  12   0  333.53    5.97
   0  12   0  322.96    6.28
   0 -12   0  320.05    6.12
   0  12   1   29.55    1.85
   0  12  -1   30.16    1.84
   0  12  -1   32.63    1.94
   0 -12  -1   27.35    1.82
   0 -12   1   27.77    1.84
   0  12   1   29.71    1.92
   0  12  -1   27.58    1.91
   0  12  -2   25.01    1.69
   0  12   2   23.42    1.62
   0 -12   2   23.80    1.75
   0 -12  -2   22.24    1.66
   0  12   2   23.51    1.72
   0  12  -2   21.87    1.78
   0 -12  -2   24.16    1.52
   0 -12  -3    9.27    1.13
   0  12   3    8.82    1.06
   0 -12   3    8.24    1.10
   0  12  -3    9.55    1.12
   0 -12  -3    9.96    1.08
   0  12   3    9.34    1.07
   0  12   4   55.61    2.55
   0  12  -4   57.52    2.63
   0 -12   4   53.18    2.67
   0 -12  -4   50.31    2.43
   0  12   4   53.74    2.43
   0 -12  -4   52.11    2.38
   0  12  -5   87.66    3.31
   0  12   5   85.21    3.20
   0 -12  -5   80.15    3.00
   0 -12   5   84.16    3.08
   0  12   5   88.58    3.11
   0 -12  -5   87.50    3.18
   0  12   6   28.19    1.90
   0  12  -6   31.96    2.05
   0 -12   6   26.32    1.80
   0 -12   6   25.41    1.67
   0 -12  -6   28.05    1.90
   0  12  -7   15.57    1.54
   0  12   7   12.68    1.39
   0 -12   7   12.58    1.31
   0 -12   7   12.58    1.24
   0 -12  -7   14.84    1.48
   0  12   8   81.45    3.36
   0  12  -8   87.66    3.51
   0 -12   8   75.06    3.08
   0 -12   8   78.13    3.09
   0 -12  -8   80.60    3.41
   0  12  -9   15.16    1.61
   0 -12   9   13.86    1.40
   0  12   9   12.40    1.38
   0 -12   9   12.87    1.35
   0  13   0    1.32    0.62
   0 -13   0    0.98    0.58
   0  13   0    1.26    0.67
   0 -13   1    1.81    0.75
   0  13  -1    1.06    0.56
   0 -13  -1    1.85    0.78
   0  13   1    2.12    0.73
   0  13  -1    1.17    0.70
   0  13   1    1.33    0.67
   0 -13  -2    0.71    0.56
   0 -13   2   -0.59    0.68
   0  13  -2   -0.20    0.54
   0  13   2    0.33    0.48
   0  13  -2    0.86    0.52
   0  13   2   -0.20    0.55
   0  13  -2    0.02    0.52
   0 -13   3    1.99    0.66
   0  13   3    2.89    0.71
   0 -13  -3    1.20    0.60
   0  13  -3    2.47    0.76
   0  13  -3    1.95    0.67
   0  13   3    2.31    0.75
   0 -13   4    0.30    0.52
   0 -13  -4    0.88    0.54
   0  13   4    0.76    0.58
   0  13  -4    0.25    0.53
   0  13  -4   -0.55    0.61
   0  13   4    0.21    0.53
   0 -13  -4   -0.36    0.49
   0  13   5   -0.21    0.48
   0 -13   5   -0.03    0.48
   0  13  -5    0.09    0.48
   0  13   5    0.21    0.45
   0 -13  -5   -0.13    0.46
   0 -13   6   -0.70    0.57
   0  13   6   -0.82    0.62
   0  13  -6   -0.46    0.50
   0 -13  -6   -0.61    0.54
   0 -13   7   -0.19    0.42
   0  13   7    0.55    0.66
   0  13  -7    0.92    0.64
   0 -13  -7   -0.50    0.63
   0  14   0   27.35    1.97
   0  14   0   25.13    2.02
   0 -14   0   27.57    2.06
   0  14   1   37.84    2.28
   0  14  -1   40.05    2.35
   0 -14   1   38.62    2.47
   0 -14  -1   40.69    2.48
   0  14  -1   38.64    2.48
   0  14   1   37.92    2.46
   0 -14   2    3.72    0.94
   0 -14  -2    4.65    0.97
   0  14   2    4.61    0.90
   0  14  -2    3.56    0.79
   0  14   2    4.27    0.93
   0  14  -2    4.97    1.08
   0  14  -3    4.56    0.84
   0 -14  -3    7.72    1.14
   0  14   3    6.27    1.04
   0  14  -3    6.85    1.14
   0  14   3    5.46    1.06
   0  14  -4   21.80    1.86
   0  14   4   20.47    1.75
   0 -14  -4   20.55    1.79
   0  14   4   22.26    1.82
   0 -14   5   10.65    1.27
   0  14   5   11.02    1.36
   1   0   0    0.04    0.03
  -1   0   0    0.04    0.03
  -1   0   0    0.03    0.02
   1   0   1    3.05    0.16
   1   0   1    3.16    0.14
  -1   0   1    3.08    0.17
  -1   0   1    1.77    0.14
   1   0   1    2.54    0.16
   1   0   1    2.04    0.15
   1   0  -1    2.22    0.16
  -1   0   2   21.59    0.57
   1   0   2   20.99    0.55
   1   0  -2   21.49    0.49
  -1   0   2   21.57    0.59
   1   0   2   21.63    0.51
  -1   0  -2   20.87    0.60
  -1   0   2   21.81    0.59
  -1   0  -2   24.08    0.37
   1   0   2   21.71    0.52
   1   0   2   20.25    0.56
  -1   0  -2   21.27    0.49
   1   0  -2   21.45    0.60
   1   0  -3    0.28    0.11
  -1   0   3    0.01    0.14
  -1   0   3    0.13    0.10
   1   0   3   -0.02    0.09
   1   0   3    0.19    0.11
  -1   0  -3    0.08    0.11
  -1   0  -3    0.33    0.05
  -1   0   3    0.24    0.11
  -1   0  -3    0.51    0.14
   1   0  -3    0.05    0.11
   1   0   4 4290.39   10.58
  -1   0   4 4408.90   11.45
  -1   0  -4 4229.29   11.37
   1   0   4 4193.17   11.03
  -1   0   4 4272.34   11.13
   1   0  -4 4397.08   10.16
  -1   0  -4 4305.77    9.90
   1   0  -4 4350.85   11.09
   1   0   5    0.00    0.21
  -1   0   5    0.38    0.19
   1   0   5    0.80    0.24
  -1   0  -5    0.16    0.19
  -1   0   5    0.57    0.32
   1   0  -5    0.56    0.21
  -1   0  -5   -0.12    0.17
   1   0  -5    0.52    0.29
  -1   0   6   55.76    1.61
   1   0   6   53.94    1.50
  -1   0  -6   53.18    1.60
   1   0  -6   54.15    1.45
  -1   0   6   54.17    1.56
   1   0   6   53.10    1.53
   1   0  -6   53.24    1.53
  -1   0  -6   55.10    1.45
  -1   0   7    0.22    0.29
   1   0   7    0.00    0.25
  -1   0   7    0.06    0.22
   1   0   7   -0.06    0.24
   1   0  -7    0.36    0.23
  -1   0  -7   -0.68    0.37
  -1   0  -7    0.02    0.19
   1   0  -7   -0.13    0.24
   1   0   8   11.65    0.86
  -1   0   8   11.40    0.88
  -1   0  -8   10.50    0.84
  -1   0   8   12.36    0.90
   1   0  -8   12.88    0.86
   1   0   8   12.29    0.88
  -1   0  -8   11.75    0.81
   1   0  -8   12.21    0.85
   1   0   9    0.00    0.35
   1   0   9    0.05    0.39
  -1   0   9    0.43    0.37
  -1   0   9    0.57    0.41
  -1   0  -9    0.29    0.33
   1   0  -9    0.71    0.50
   1   0  -9    0.31    0.40
  -1   0  -9   -0.02    0.32
  -1   0  10  122.58    3.14
   1   0  10  126.20    3.05
   1   0 -10  126.61    3.00
  -1   0  10  123.95    3.20
   1   0  10  123.12    3.15
  -1   0 -10  127.83    3.22
   1   0 -10  127.52    3.10
  -1   0 -10  125.82    2.95
  -1   0  11    0.09    0.39
   1   0  11    0.35    0.38
   1   0  11    0.05    0.35
  -1   0  11    1.37    0.53
  -1   0 -11    0.49    0.47
   1   0 -11   -0.10    0.35
   1   0 -11    0.10    0.39
  -1   0 -11   -0.06    0.42
  -1   0  12    0.60    0.38
   1   0  12    0.63    0.41
   1   0  12    1.14    0.56
   1   0 -12    0.05    0.40
  -1   0 -12    1.37    0.59
   1   0 -12    0.96    0.50
  -1   0 -12    0.88    0.54
  -1   0  13   -0.47    0.49
   1   0  13   -0.16    0.47
  -1   0 -13    1.32    0.62
   1   0 -13    0.78    0.59
   1   0 -13    0.07    0.42
   1   0  13    0.55    0.56
   1   0 -13    1.32    0.61
  -1   0 -13    0.10    0.52
   1   0  14    8.44    1.11
  -1   0  14    7.83    1.09
   1   0 -14    6.86    0.89
  -1   0 -14    8.15    1.16
   1   0 -14    7.15    1.09
  -1   0 -14    8.74    1.21
  -1   0 -14    7.24    1.00
   1   0 -14    9.45    1.16
   1   0  15    1.35    0.62
  -1   0  15   -0.15    0.61
  -1   0 -15   -0.34    0.56
   1   0 -15    0.76    0.73
  -1   0 -15   -0.11    0.60
   1   0 -15   -0.20    0.62
   1   0  16    4.60    0.95
  -1   0  16    3.47    0.88
  -1   0 -16    3.21    0.79
   1   0 -16    4.30    0.92
   1   1   0    5.28    0.23
  -1  -1   0    5.01    0.24
   1  -1   0    3.95    0.19
  -1   1   0    3.39    0.20
   1  -1   0    6.08    0.22
  -1   1  -1   32.11    0.62
   1   1  -1   36.14    0.66
   1   1   1   31.42    0.61
  -1   1   1   31.81    0.52
  -1   1  -1   29.05    0.49
   1   1   1   36.43    0.67
  -1   1   1   34.49    0.61
   1  -1   1   34.20    0.44
   1  -1   1   36.47    0.60
  -1   1   1   34.66    0.70
  -1  -1  -1   33.11    0.50
   1  -1   1   37.07    0.67
  -1  -1   1   35.50    0.65
  -1  -1  -1   33.41    0.62
   1   1   1   33.11    0.60
   1  -1   1   37.16    0.57
   1  -1  -1   36.51    0.65
   1  -1   2    3.27    0.23
  -1   1  -2    2.82    0.25
   1   1  -2    3.60    0.28
   1   1   2    3.44    0.23
  -1   1  -2    3.42    0.24
   1   1   2    3.00    0.25
  -1   1   2    3.03    0.24
   1  -1   2    3.75    0.23
  -1   1   2    3.32    0.25
  -1  -1  -2    3.20    0.25
   1  -1   2    3.82    0.22
  -1  -1   2    3.56    0.27
  -1   1   2    3.58    0.26
  -1  -1  -2    3.07    0.21
   1   1   2    3.65    0.18
  -1  -1   2    4.02    0.24
   1  -1  -2    3.64    0.28
   1   1  -2    3.62    0.26
  -1   1  -2    3.75    0.16
   1   1   2    3.24    0.25
   1  -1   2    3.15    0.23
   1  -1   3   66.97    1.19
  -1   1  -3   65.84    1.31
  -1   1   3   67.52    1.23
   1   1  -3   66.36    1.32
   1   1   3   66.33    1.30
  -1  -1   3   64.85    1.30
   1  -1   3   64.98    1.11
  -1  -1  -3   64.88    1.24
   1  -1   3   70.32    1.07
  -1   1  -3   65.96    1.26
   1   1   3   68.91    1.23
  -1   1   3   66.15    1.30
   1   1   3   64.06    0.71
  -1   1   3   68.96    1.21
  -1  -1  -3   67.91    0.95
   1   1   3   69.29    0.93
  -1  -1   3   66.41    0.96
   1   1  -3   69.38    1.23
  -1   1  -3   66.03    0.94
  -1  -1  -3   68.25    1.21
   1  -1   3   64.89    1.15
   1   1   3   66.81    1.24
   1  -1  -3   66.81    1.26
  -1   1   4  202.70    2.47
  -1   1  -4  204.22    2.59
   1  -1   4  210.59    2.44
   1   1   4  201.84    2.52
   1   1  -4  205.79    2.43
   1   1  -4  204.97    2.59
   1  -1  -4  208.31    2.08
   1  -1   4  213.45    2.31
  -1   1   4  208.48    2.55
  -1   1  -4  196.14    2.48
  -1  -1  -4  208.66    2.52
   1   1   4  210.21    2.43
  -1  -1   4  203.99    2.52
  -1  -1  -4  202.91    1.73
  -1  -1   4  206.98    1.77
  -1   1   4  215.34    2.34
   1  -1  -4  204.66    2.51
  -1  -1  -4  200.88    2.34
  -1   1  -4  210.95    2.03
   1   1  -4  198.60    2.36
   1   1  -5   41.64    1.22
   1  -1   5   42.24    1.23
  -1   1   5   41.86    1.28
   1  -1  -5   39.56    1.06
   1   1   5   42.56    1.30
   1   1  -5   40.39    1.34
  -1   1  -5   42.18    1.30
  -1  -1   5   40.63    1.26
  -1   1  -5   39.23    1.25
  -1  -1  -5   41.33    1.28
   1   1   5   41.97    1.22
   1  -1   5   41.39    1.19
  -1   1   5   39.60    1.30
  -1  -1   5   40.12    0.82
  -1   1   5   41.47    1.15
  -1  -1  -5   39.83    1.18
  -1   1  -5   42.12    1.07
   1   1  -5   42.80    1.23
   1  -1  -5   39.65    1.26
   1   1  -6    1.00    0.28
  -1   1  -6    0.99    0.22
   1  -1  -6    0.79    0.20
   1   1  -6    0.48    0.23
  -1   1   6    1.04    0.24
  -1   1   6    0.82    0.26
   1   1   6    0.72    0.26
   1  -1   6    1.33    0.30
  -1   1  -6    0.50    0.26
  -1  -1   6    1.16    0.29
   1   1   6    0.69    0.24
  -1  -1   6    0.89    0.15
  -1   1   6    0.99    0.24
  -1   1  -6    0.79    0.20
   1  -1  -6    1.11    0.31
   1   1  -6    0.95    0.27
  -1  -1  -6    0.77    0.24
  -1   1  -7    1.89    0.42
   1   1  -7    2.03    0.40
   1  -1  -7    1.98    0.38
   1   1  -7    2.34    0.40
   1   1   7    2.52    0.48
  -1   1   7    2.00    0.37
  -1   1   7    2.17    0.44
  -1   1  -7    2.21    0.40
  -1  -1   7    1.83    0.39
   1  -1   7    2.53    0.39
   1   1   7    2.82    0.43
   1  -1   7    2.98    0.46
  -1  -1   7    2.18    0.23
   1   1  -7    2.53    0.37
  -1  -1  -7    2.89    0.47
   1  -1  -7    1.93    0.42
  -1   1  -7    1.88    0.34
  -1   1  -8  139.79    3.03
   1  -1  -8  143.56    2.71
  -1   1   8  138.73    2.96
   1  -1   8  141.60    2.93
   1   1  -8  141.46    3.13
   1   1  -8  142.82    2.88
   1   1   8  141.85    2.98
  -1  -1   8  145.35    2.99
   1  -1   8  142.89    2.82
   1   1   8  143.50    2.91
  -1   1   8  143.66    3.03
  -1  -1   8  144.79    1.68
   1  -1  -8  139.66    2.93
   1   1  -8  141.14    2.84
  -1   1  -8  144.50    2.65
  -1  -1  -8  144.42    2.86
   1  -1   9   35.90    1.54
   1   1   9   36.18    1.58
  -1  -1   9   35.70    1.61
  -1   1   9   35.94    1.64
  -1   1  -9   34.64    1.63
   1   1  -9   35.39    1.67
   1   1   9   36.40    1.63
   1  -1  -9   36.34    1.50
   1   1  -9   34.74    1.57
   1  -1   9   35.26    1.59
  -1  -1  -9   32.86    1.53
  -1   1   9   35.62    1.61
  -1  -1  -9   36.31    1.56
   1  -1  -9   35.73    1.60
   1   1  -9   36.27    1.54
  -1   1  -9   36.09    1.45
   1   1  10   -0.44    0.38
  -1  -1  10    0.03    0.32
   1   1  10    0.27    0.33
  -1   1  10    0.48    0.34
   1  -1  10   -0.27    0.37
  -1   1  10   -0.21    0.33
  -1  -1 -10   -0.77    0.47
   1  -1  10    0.57    0.52
   1   1 -10   -0.26    0.33
   1   1 -10    0.28    0.39
   1  -1 -10    0.09    0.38
  -1   1 -10    0.14    0.41
   1   1 -10   -0.26    0.34
   1  -1 -10    0.14    0.35
  -1  -1 -10    0.26    0.35
  -1   1 -10    0.29    0.38
  -1  -1  11    2.34    0.64
   1   1  11    1.43    0.56
   1   1  11    2.18    0.61
  -1   1  11    1.73    0.64
  -1   1  11    1.55    0.55
   1  -1  11    1.70    0.52
  -1  -1 -11    1.69    0.54
   1   1 -11    0.92    0.39
  -1   1 -11    3.13    0.83
   1  -1  11    2.01    0.61
   1  -1 -11    2.70    0.63
   1   1 -11    2.21    0.68
  -1  -1 -11    0.98    0.44
   1  -1 -11    1.83    0.57
  -1   1 -11    1.85    0.50
   1   1 -11    2.00    0.58
   1  -1  12   40.22    1.97
   1   1  12   40.47    2.00
  -1  -1  12   41.40    2.06
  -1   1  12   41.28    2.09
  -1   1 -12   40.16    2.19
  -1   1 -12   39.34    2.08
  -1   1  12   39.70    2.06
   1  -1 -12   42.76    1.96
   1   1  12   37.32    2.01
  -1  -1 -12   41.60    2.10
   1   1 -12   39.12    2.16
   1   1 -12   38.76    1.99
  -1   1 -12   42.51    1.89
  -1  -1 -12   39.69    1.95
   1  -1 -12   40.33    2.05
   1   1 -12   40.79    1.99
   1  -1  13   28.74    1.76
  -1   1  13   29.87    1.85
  -1  -1  13   29.12    1.86
   1   1  13   27.78    1.74
  -1  -1 -13   29.41    1.84
   1  -1 -13   32.59    1.82
   1   1  13   29.02    1.87
   1   1 -13   26.97    1.89
  -1   1 -13   30.66    1.98
  -1   1  13   26.87    1.83
  -1   1 -13   29.97    1.99
  -1  -1 -13   28.26    1.76
  -1   1 -13   28.83    1.67
   1  -1 -13   31.35    1.91
   1   1 -13   31.89    1.84
  -1  -1  14    2.66    0.75
   1  -1  14    2.60    0.75
   1   1  14    2.48    0.76
  -1   1  14    1.66    0.61
  -1   1 -14    2.46    0.82
  -1  -1 -14    2.60    0.76
   1  -1 -14    2.23    0.63
   1   1 -14    2.33    0.69
  -1   1 -14    1.53    0.69
   1   1  14    1.79    0.68
   1   1 -14    3.17    0.82
  -1  -1 -14    1.93    0.66
   1  -1 -14    3.11    0.82
  -1  -1 -15    9.20    1.28
  -1   1 -15    9.51    1.35
   1  -1 -15    7.61    1.25
   1   1 -15    9.83    1.38
  -1   1 -15    8.89    1.27
   1   1  15    9.03    1.26
   1  -1  15    7.73    1.10
   1   1  15    7.41    1.13
  -1   1  15    9.43    1.26
  -1  -1  15    7.65    1.15
   1  -1  15    8.55    1.05
   1  -1 -15   10.10    1.29
  -1  -1 -15    9.32    1.22
   1   1 -15    9.11    1.23
   1   1  16   19.30    1.69
  -1   1  16   19.97    1.81
   1  -1  16   17.43    1.62
  -1  -1  16   20.56    1.80
  -1  -1 -16   19.41    1.78
  -1   1 -16   17.72    1.72
   1  -1 -16   19.52    1.77
   1   2   0    1.25    0.16
  -1   2   0    1.08    0.13
   1  -2   0    1.70    0.18
  -1  -2   0    1.27    0.16
   1  -2   0    1.07    0.14
  -1  -2   0    0.91    0.17
   1  -2   0    2.03    0.14
  -1   2   0    1.15    0.18
   1  -2   0    1.39    0.12
   1   2   0    1.30    0.10
   1   2  -1    8.78    0.42
   1   2   1    9.32    0.42
  -1   2   1    9.36    0.36
  -1   2  -1    9.61    0.37
  -1   2  -1    9.09    0.39
  -1  -2  -1   10.70    0.32
  -1  -2  -1    9.79    0.35
   1  -2   1   12.29    0.46
   1  -2   1    9.46    0.40
  -1   2   1    9.89    0.44
   1  -2  -1    9.48    0.31
  -1   2   1    9.98    0.29
  -1  -2  -1    9.14    0.42
  -1  -2   1   10.12    0.42
   1   2   1    8.95    0.34
   1  -2  -1   10.05    0.39
   1  -2   1    9.57    0.29
   1   2   2 2775.70    6.61
  -1   2   2 2813.00    7.27
  -1   2  -2 2833.66    7.27
   1   2   2 2751.18    7.89
  -1   2  -2 2872.10    8.08
   1   2  -2 2827.69    7.95
  -1  -2  -2 2861.12    6.81
   1  -2   2 2870.01    7.41
   1  -2   2 2803.95    6.49
  -1  -2  -2 2838.94    5.57
  -1  -2  -2 2789.81    4.68
   1   2   2 2870.89    5.69
  -1  -2   2 2795.68    6.84
  -1  -2  -2 2756.35    7.35
  -1   2   2 2833.11    7.73
   1  -2  -2 2792.42    7.56
   1  -2   2 2801.28    5.97
   1   2   2 2819.97    7.06
   1   2  -3   98.31    1.67
  -1   2  -3  102.23    1.73
   1   2   3  100.43    1.29
  -1   2   3   99.96    1.59
   1   2   3   95.09    1.65
  -1   2  -3  100.10    1.59
   1  -2   3   97.13    1.51
  -1   2   3  100.25    1.66
  -1  -2  -3  104.37    1.57
   1  -2   3   95.88    1.41
  -1  -2   3  100.10    1.68
   1   2   3   97.90    1.09
  -1  -2  -3   99.71    1.45
  -1  -2  -3  101.08    1.04
  -1   2   3   99.95    1.55
   1   2   3  101.42    0.90
  -1  -2   3  104.81    1.33
  -1  -2  -3  100.00    1.65
   1  -2  -3  100.93    1.66
   1   2  -3  102.41    1.53
  -1   2  -3   99.68    1.03
   1  -2   3  101.74    1.39
   1   2  -4  801.91    5.36
  -1   2   4  825.97    5.14
   1   2   4  826.30    5.34
  -1   2  -4  806.73    5.43
  -1   2  -4  819.70    5.20
  -1  -2   4  844.62    5.29
  -1   2   4  825.47    5.28
   1  -2   4  822.07    4.70
  -1   2  -4  808.08    4.99
  -1  -2   4  814.56    3.75
  -1   2   4  834.57    4.75
  -1  -2  -4  810.62    4.26
   1   2   4  814.40    3.37
   1   2   4  805.93    3.19
  -1  -2  -4  817.08    5.14
  -1   2  -4  815.47    3.72
   1   2  -4  812.96    4.76
   1  -2  -4  809.93    5.27
  -1   2  -5   66.97    1.66
  -1   2   5   67.16    1.63
  -1   2  -5   66.98    1.74
   1   2  -5   66.12    1.70
   1   2   5   67.32    1.68
   1   2   5   68.58    1.65
  -1   2   5   67.66    1.69
   1  -2   5   67.26    1.52
  -1  -2   5   68.64    1.66
  -1   2  -5   65.73    1.58
  -1  -2  -5   66.35    1.28
  -1   2   5   66.64    1.47
   1   2   5   66.15    1.09
  -1  -2   5   68.62    1.10
  -1  -2  -5   68.22    1.62
   1   2  -5   66.78    1.50
  -1   2  -5   67.50    1.26
   1  -2  -5   68.11    1.67
   1   2  -6  112.39    2.44
  -1   2  -6  115.82    2.39
  -1   2  -6  117.24    2.46
   1   2   6  111.07    2.36
  -1   2   6  115.64    2.33
   1  -2   6  115.24    2.16
  -1  -2   6  111.64    2.33
  -1   2  -6  111.12    2.25
  -1   2   6  117.75    2.40
   1   2   6  111.98    2.27
  -1   2   6  112.85    2.05
  -1  -2   6  113.90    1.43
   1   2   6  112.68    1.58
  -1  -2  -6  114.86    2.28
   1   2  -6  113.31    2.15
  -1   2  -6  116.41    1.87
   1  -2  -6  109.12    2.33
   1   2  -7   21.76    1.16
   1  -2  -7   21.02    0.93
   1   2   7   21.43    1.12
   1   2  -7   20.45    1.06
  -1   2  -7   22.01    1.20
  -1   2  -7   20.52    1.10
  -1   2   7   22.10    1.13
  -1  -2   7   21.15    1.11
   1  -2   7   22.40    1.06
   1   2   7   22.49    1.12
  -1   2   7   21.33    1.12
  -1   2  -7   21.64    1.10
  -1  -2   7   22.51    0.63
  -1   2   7   21.34    0.97
   1   2  -7   22.11    1.04
  -1  -2  -7   22.99    1.14
   1  -2  -7   22.55    1.16
  -1   2  -7   22.16    0.91
  -1   2  -8    0.82    0.32
   1   2  -8   -0.24    0.44
  -1   2  -8    1.62    0.49
   1   2  -8    0.60    0.33
   1  -2  -8    0.39    0.23
  -1   2   8    0.92    0.37
   1   2   8    1.10    0.38
   1   2   8    1.41    0.39
  -1  -2   8    1.17    0.39
  -1   2   8    1.45    0.41
  -1   2  -8    1.23    0.40
  -1  -2   8    0.77    0.16
  -1  -2  -8    1.77    0.39
   1  -2  -8    0.94    0.39
  -1   2  -8    1.10    0.32
  -1   2   8    1.41    0.34
   1   2  -8    1.57    0.41
   1   2   9   17.88    1.16
  -1   2   9   16.29    1.13
  -1  -2   9   18.81    1.18
   1  -2   9   15.69    1.04
   1   2   9   17.31    1.18
   1   2  -9   15.28    1.01
  -1   2  -9   16.89    1.20
   1  -2  -9   16.83    1.00
   1   2  -9   16.20    1.16
  -1   2   9   16.63    1.15
  -1   2  -9   15.78    1.16
   1   2  -9   18.04    1.11
  -1  -2  -9   16.37    1.11
   1  -2  -9   16.56    1.14
  -1   2  -9   17.25    0.98
   1  -2  10    1.28    0.47
   1   2  10    1.23    0.49
   1   2  10    0.69    0.38
  -1  -2  10    0.93    0.42
  -1   2  10    0.28    0.33
  -1   2  10    1.15    0.43
   1  -2 -10    0.71    0.33
  -1   2 -10    1.51    0.60
   1   2 -10    1.50    0.49
  -1   2 -10    0.73    0.34
  -1  -2 -10    0.75    0.47
   1   2 -10    1.86    0.55
   1  -2 -10    0.83    0.39
  -1   2 -10    1.35    0.42
  -1   2  11    4.62    0.78
   1   2  11    3.96    0.66
   1  -2  11    4.18    0.68
  -1   2  11    4.75    0.78
  -1  -2  11    4.70    0.73
   1   2  11    4.82    0.76
   1  -2 -11    6.25    0.83
   1   2 -11    5.64    0.86
  -1  -2 -11    4.49    0.65
  -1   2 -11    5.73    0.93
  -1   2 -11    5.09    0.91
  -1  -2 -11    5.38    0.77
   1   2 -11    6.55    0.84
  -1   2 -11    5.26    0.69
   1  -2 -11    4.96    0.76
   1  -2  12  115.82    3.29
  -1  -2  12  115.40    3.42
   1   2  12  114.09    3.34
  -1   2  12  117.63    3.47
  -1  -2 -12  117.88    3.38
   1   2  12  111.59    3.40
  -1   2 -12  111.64    3.52
  -1   2  12  114.95    3.48
   1  -2 -12  123.61    3.24
   1   2 -12  111.20    3.59
  -1   2 -12  114.91    3.62
   1  -2 -12  112.60    3.43
  -1   2 -12  119.64    3.07
   1   2 -12  117.97    3.25
  -1  -2 -12  119.38    3.46
  -1  -2  13    1.28    0.63
  -1   2  13    0.01    0.42
  -1   2  13    0.67    0.55
   1   2  13    0.27    0.50
   1  -2  13    0.79    0.52
   1   2  13    0.66    0.51
   1  -2 -13    0.90    0.54
  -1   2 -13    0.59    0.55
   1   2 -13    0.49    0.55
  -1  -2 -13    0.17    0.49
  -1   2 -13    0.54    0.53
  -1  -2 -13    1.31    0.59
   1  -2 -13    0.64    0.50
   1   2 -13    1.44    0.59
   1   2  14   13.44    1.35
  -1  -2  14   14.62    1.41
  -1   2  14   16.72    1.53
   1  -2  14   15.58    1.41
  -1   2 -14   16.60    1.58
   1   2 -14   15.24    1.56
  -1   2 -14   14.89    1.49
  -1   2  14   15.57    1.49
  -1  -2 -14   16.72    1.50
   1   2  14   15.57    1.47
  -1  -2 -14   15.49    1.44
   1   2 -14   14.98    1.37
   1  -2 -14   15.98    1.51
  -1   2 -15    2.04    0.91
   1   2 -15    1.09    0.88
  -1   2 -15   -0.63    0.89
  -1   2  15    1.65    0.79
  -1  -2 -15    2.31    0.80
   1  -2  15    1.51    0.68
  -1  -2  15    0.78    0.54
  -1   2  15    0.84    0.60
   1   2  15    1.59    0.79
   1  -2  15    1.15    0.52
  -1  -2 -15    2.10    0.81
   1  -2 -15    1.05    0.68
  -1  -2  16   27.01    2.06
   1  -2  16   26.52    1.96
   1  -2  16   25.68    1.77
   1  -2 -16   27.45    2.10
  -1  -2 -16   25.78    2.00
   1  -3   0    0.92    0.12
   1   3   0    0.61    0.17
  -1   3   0    1.41    0.21
   1  -3   0    0.92    0.21
  -1  -3   0    0.77    0.18
  -1  -3   0    1.05    0.20
   1  -3   0    0.87    0.15
   1   3   0    0.59    0.08
   1  -3   0    0.78    0.13
  -1   3   0    1.24    0.21
  -1   3   1  190.31    1.92
  -1   3  -1  192.68    1.96
   1   3   1  188.87    2.20
   1   3   1  195.34    2.21
   1   3  -1  195.19    2.19
   1  -3  -1  188.18    2.22
  -1  -3   1  196.68    2.26
   1  -3   1  191.76    2.19
  -1  -3  -1  193.98    1.95
   1  -3   1  185.63    1.98
  -1  -3   1  191.25    2.13
  -1  -3  -1  188.64    2.19
  -1   3   1  195.20    2.23
   1  -3  -1  188.45    1.55
   1   3  -1  192.06    1.04
   1   3   1  184.42    1.56
   1  -3  -1  192.50    1.94
   1  -3   1  188.24    1.24
   1   3  -2    0.50    0.18
   1  -3   2    6.99    0.69
  -1  -3  -2    0.81    0.15
   1   3   2    0.74    0.21
  -1  -3  -2    0.87    0.22
  -1   3   2    1.92    0.17
  -1  -3   2    0.74    0.16
   1  -3   2    2.38    0.27
   1   3   2    0.65    0.13
   1  -3  -2    1.09    0.24
   1   3   3   75.94    1.59
   1   3   3   75.31    1.22
  -1   3   3   74.85    1.49
  -1   3  -3   75.39    1.49
   1   3  -3   73.10    1.59
  -1   3  -3   74.95    1.63
   1  -3   3   74.99    1.36
  -1  -3   3   76.17    1.58
  -1  -3  -3   76.77    1.20
   1  -3   3   76.71    1.53
  -1  -3   3   75.00    1.28
  -1  -3  -3   74.57    1.47
  -1   3   3   76.30    1.49
   1   3   3   74.20    1.19
   1  -3  -3   74.55    1.53
   1  -3   3   74.91    1.15
  -1  -3  -3   75.61    1.56
  -1   3  -4   11.40    0.71
   1   3   4   10.88    0.68
  -1   3   4   11.64    0.68
   1   3   4   11.59    0.49
   1   3  -4   11.40    0.69
  -1   3  -4   11.81    0.67
  -1   3  -4   11.88    0.62
  -1  -3  -4   11.83    0.49
   1  -3   4   11.74    0.60
   1  -3   4   12.26    0.66
  -1  -3   4   12.10    0.70
   1   3   4   11.81    0.28
   1   3   4   11.60    0.49
  -1  -3  -4   13.47    0.36
  -1  -3   4   11.70    0.51
  -1   3   4   11.04    0.60
  -1  -3  -4   12.47    0.63
   1  -3  -4   11.87    0.68
  -1  -3  -4   11.60    0.68
  -1   3  -4   12.28    0.45
   1   3  -4   11.61    0.58
  -1   3  -5  291.86    3.77
   1   3   5  282.86    3.63
  -1   3  -5  289.61    3.55
  -1   3   5  287.07    3.50
   1   3  -5  281.36    3.63
   1  -3   5  291.50    3.27
  -1  -3   5  293.25    3.55
  -1   3  -5  284.51    3.31
  -1   3   5  287.56    3.61
   1   3   5  285.41    1.86
  -1  -3  -5  283.62    3.05
   1   3   5  291.68    2.48
  -1  -3   5  287.32    2.48
  -1   3   5  285.81    3.15
  -1  -3  -5  287.73    3.56
   1  -3  -5  290.50    3.61
   1   3  -5  287.46    3.12
  -1   3  -5  286.03    2.48
   1   3  -6    0.31    0.23
   1   3   6    0.85    0.31
  -1  -3   6    0.64    0.28
   1  -3   6    1.29    0.44
  -1   3   6    2.40    0.51
  -1  -3   6    0.37    0.13
   1   3   6    0.35    0.12
  -1   3   6    1.59    0.45
   1   3   6    0.44    0.13
   1  -3  -6    0.53    0.34
   1   3  -6    0.40    0.24
  -1  -3  -6    0.79    0.33
  -1   3   7   48.30    1.68
  -1   3  -7   48.69    1.71
   1   3   7   47.66    1.70
  -1   3  -7   46.43    1.78
   1   3  -7   47.12    1.73
  -1   3  -7   46.19    1.62
   1  -3   7   46.26    1.54
  -1   3   7   46.64    1.70
  -1  -3   7   46.22    1.65
   1   3   7   46.55    1.03
  -1  -3   7   47.35    0.97
   1   3   7   48.41    1.18
  -1   3   7   46.93    1.45
   1  -3  -7   47.59    1.72
  -1  -3  -7   46.24    1.65
   1   3  -7   47.07    1.49
  -1   3  -7   46.77    1.27
   1   3   8   50.30    1.88
  -1   3   8   50.13    1.86
  -1   3  -8   47.11    1.85
  -1   3  -8   49.36    1.94
   1   3  -8   48.55    1.90
  -1   3  -8   51.41    1.82
  -1  -3   8   50.29    1.85
   1  -3   8   49.08    1.71
  -1   3   8   51.56    1.89
   1   3   8   53.00    1.32
   1   3   8   50.66    1.20
  -1   3   8   50.48    1.59
  -1   3  -8   51.25    1.47
  -1  -3  -8   50.80    1.86
   1   3  -8   51.03    1.66
   1  -3  -8   51.25    1.92
   1  -3  -9    2.75    0.42
   1   3  -9    3.31    0.60
  -1   3  -9    4.11    0.71
  -1   3  -9    2.85    0.55
   1   3   9    3.39    0.56
  -1  -3   9    4.40    0.68
   1  -3   9    3.67    0.56
  -1   3   9    3.59    0.60
  -1   3   9    3.92    0.65
   1   3   9    3.28    0.35
  -1   3  -9    5.07    0.57
  -1   3   9    3.45    0.50
   1   3  -9    3.20    0.51
   1  -3  -9    3.15    0.59
  -1  -3  -9    3.79    0.63
   1   3 -10    6.30    0.89
  -1   3 -10    9.76    1.09
   1  -3 -10    6.13    0.67
  -1   3 -10    7.91    1.05
  -1   3  10   11.24    1.29
  -1   3  10    7.39    0.86
  -1  -3  10    6.11    0.74
   1  -3  10    6.44    0.81
   1   3  10    6.25    0.79
  -1   3  10    7.53    0.74
  -1  -3 -10    6.78    0.82
   1  -3 -10    6.79    0.86
  -1   3 -10    9.08    0.84
   1   3 -10    6.68    0.70
  -1   3  11    4.07    0.72
  -1  -3  11    4.14    0.69
   1   3  11    3.77    0.67
  -1   3  11    4.00    0.69
   1  -3  11    4.80    0.73
   1   3 -11    4.53    0.80
   1  -3 -11    5.01    0.65
  -1   3 -11    3.46    0.65
  -1   3 -11    4.60    0.82
  -1  -3 -11    3.98    0.73
   1  -3 -11    4.70    0.77
   1   3 -11    4.37    0.69
  -1  -3  12   31.31    1.84
  -1   3  12   30.78    1.84
   1  -3  12   32.01    1.78
   1   3  12   30.03    1.84
  -1   3  12   31.25    1.84
   1   3 -12   30.00    1.90
   1  -3 -12   33.50    1.68
  -1   3 -12   30.84    1.90
  -1   3 -12   29.59    1.89
  -1  -3 -12   31.53    1.77
   1   3 -12   33.57    1.73
   1  -3 -12   29.62    1.86
  -1  -3 -12   32.47    1.88
   1   3  13    5.28    0.82
  -1   3  13    6.05    0.95
  -1   3  13    5.59    0.97
  -1  -3  13    5.85    0.93
   1  -3  13    6.35    0.90
  -1   3 -13    3.88    0.76
  -1  -3 -13    5.60    0.91
   1   3 -13    5.26    0.93
  -1   3 -13    5.52    0.97
   1   3 -13    5.32    0.79
   1  -3 -13    5.16    0.93
  -1  -3 -13    5.23    0.93
   1  -3  14    2.67    0.66
  -1  -3  14    5.26    0.94
   1   3  14    3.75    0.75
  -1   3  14    3.39    0.77
  -1   3  14    4.31    0.94
  -1  -3 -14    4.39    0.84
   1   3 -14    3.13    0.76
  -1   3 -14    4.19    1.02
   1  -3 -14    4.20    0.88
  -1  -3 -14    3.89    0.85
   1   3 -15    3.58    0.92
  -1   3 -15    3.14    0.86
  -1   3  15    4.13    0.97
  -1  -3  15    2.93    0.72
   1   3  15    4.42    0.95
  -1   3  15    4.84    1.00
   1  -3  15    3.64    0.82
   1  -3  15    3.18    0.80
  -1  -3 -15    4.05    1.03
   1  -3 -15    3.69    0.89
   1  -3  16   18.04    1.67
   1  -3  16   17.70    1.57
  -1  -3 -16   17.24    1.71
   1  -4   0    0.59    0.12
   1   4   0    0.64    0.22
  -1   4   0    0.27    0.15
  -1  -4   0    0.20    0.15
   1  -4   0    0.36    0.13
  -1  -4   0    0.62    0.23
  -1   4   0    0.46    0.18
   1  -4   0    0.84    0.19
   1   4   1   82.62    1.66
  -1   4  -1   82.14    1.51
  -1   4   1   80.21    1.47
   1   4  -1   82.44    1.66
   1  -4  -1   83.56    1.68
  -1  -4  -1   85.84    1.54
  -1  -4   1   85.73    1.69
   1  -4   1   79.93    1.65
  -1   4   1   82.66    1.65
  -1  -4  -1   86.67    1.70
   1  -4  -1   81.93    1.16
   1  -4   1   86.39    1.48
  -1  -4   1   89.97    1.65
   1  -4   1   80.11    0.78
   1  -4  -1   88.05    1.48
  -1   4   2   56.08    1.31
  -1   4  -2   57.67    1.33
   1   4   2   58.23    1.45
   1   4  -2   56.98    1.43
  -1  -4  -2   58.81    1.25
   1  -4   2   58.75    1.44
  -1  -4   2   56.88    1.48
   1  -4  -2   60.37    1.45
  -1   4   2   57.84    1.44
  -1   4   2   58.73    0.76
  -1  -4  -2   55.04    1.39
  -1  -4   2   52.34    1.25
   1  -4   2   53.82    1.19
   1   4  -2   55.74    0.64
   1  -4   2   55.69    0.76
   1  -4  -2   58.24    1.34
  -1   4   3  123.97    2.08
   1   4  -3  120.57    2.19
   1   4   3  118.33    2.19
  -1   4  -3  123.42    2.09
   1  -4   3  117.62    2.15
  -1  -4  -3  123.45    1.81
  -1  -4   3  128.52    1.91
   1   4   3  126.52    1.82
  -1   4   3  121.09    2.11
  -1  -4  -3  122.16    2.14
  -1  -4  -3  124.13    2.19
   1  -4  -3  128.26    2.15
   1  -4   3  122.49    1.40
  -1   4  -4 1057.92    6.58
   1   4   4 1062.99    5.06
   1   4   4 1033.06    6.85
  -1   4   4 1054.11    3.30
   1   4  -4 1060.76    6.90
  -1   4   4 1046.47    6.53
  -1   4  -4 1069.61    5.83
   1  -4   4 1084.94    6.65
   1  -4   4 1054.33    6.10
  -1  -4  -4 1078.73    5.39
  -1  -4   4 1081.64    6.75
  -1  -4   4 1054.82    5.40
  -1   4   4 1079.39    6.33
   1   4   4 1063.17    5.35
  -1  -4  -4 1037.97    6.35
  -1  -4  -4 1064.79    6.85
   1  -4  -4 1062.34    6.73
   1   4   5   17.21    0.95
   1   4  -5   18.50    1.02
  -1   4   5   18.33    0.96
  -1   4  -5   19.94    1.01
   1   4   5   19.32    0.69
  -1  -4  -5   19.03    0.74
  -1   4  -5   18.75    0.87
  -1  -4   5   18.03    0.96
   1  -4   5   18.25    0.88
   1  -4   5   17.69    0.93
  -1  -4  -5   18.22    0.91
   1   4   5   18.40    0.72
  -1   4   5   18.33    0.86
  -1  -4   5   19.50    0.74
  -1  -4  -5   18.69    0.98
   1  -4  -5   19.40    1.02
  -1   4   6   28.26    1.26
  -1   4  -6   29.38    1.30
   1   4   6   29.15    1.31
   1   4  -6   29.51    1.32
  -1  -4   6   28.07    1.27
   1  -4   6   28.34    1.17
  -1   4  -6   30.44    1.20
  -1  -4  -6   29.55    0.95
   1   4   6   29.34    0.92
  -1   4   6   28.26    1.11
  -1  -4  -6   30.24    0.58
   1   4   6   29.38    0.53
  -1  -4   6   27.60    0.86
  -1  -4  -6   27.81    1.28
   1   4  -6   29.27    1.09
   1  -4  -6   29.33    1.34
  -1   4  -6   29.26    0.88
  -1   4  -7    8.62    0.80
   1   4   7    8.04    0.77
  -1   4  -7    6.83    0.69
  -1   4   7    8.43    0.78
   1   4  -7    7.99    0.78
   1  -4   7    9.91    0.75
  -1   4  -7    8.82    0.73
  -1  -4   7    8.19    0.75
  -1   4   7    8.77    0.65
  -1  -4  -7    8.82    0.39
  -1  -4   7    9.21    0.49
   1   4   7   10.22    0.58
   1   4   7    8.62    0.37
  -1  -4  -7    8.89    0.81
   1   4  -7    9.08    0.67
   1  -4  -7    9.60    0.84
  -1   4  -7    8.38    0.54
   1   4   8  125.20    3.05
  -1   4   8  127.93    3.00
  -1   4  -8  128.93    3.07
  -1   4  -8  128.01    3.24
   1   4  -8  129.90    3.16
   1  -4   8  133.42    2.85
  -1  -4   8  126.53    2.98
  -1   4  -8  130.47    2.86
  -1   4   8  132.80    2.62
   1   4   8  133.28    2.17
  -1   4  -8  134.41    2.31
   1   4  -8  129.67    2.63
   1  -4  -8  125.92    3.08
  -1  -4  -8  127.12    3.06
   1   4  -9    7.81    0.91
  -1   4  -9    7.38    0.85
  -1   4  -9    4.63    0.62
  -1  -4   9    8.47    0.83
  -1   4   9    6.28    0.78
   1   4   9    7.02    0.83
   1  -4   9    6.84    0.71
  -1   4   9    7.13    0.64
   1   4  -9    6.68    0.66
   1  -4  -9    7.12    0.85
  -1  -4  -9    7.28    0.81
  -1   4  -9    7.46    0.61
   1   4  10   22.34    1.45
   1  -4 -10   23.80    1.23
   1   4 -10   22.49    1.51
  -1   4  10   23.18    1.45
  -1   4 -10   17.77    1.27
  -1   4 -10   22.04    1.45
   1  -4  10   24.13    1.38
  -1  -4  10   22.17    1.41
  -1   4  10   23.27    1.23
   1  -4 -10   22.47    1.49
   1   4 -10   24.00    1.29
  -1  -4 -10   23.18    1.50
  -1   4  11    7.06    0.90
  -1  -4  11    7.33    0.90
   1   4  11    6.75    0.95
   1  -4  11    7.77    0.88
  -1   4 -11    6.67    0.95
   1   4 -11    5.96    0.84
   1   4 -11    7.44    0.80
  -1  -4 -11    6.95    0.89
   1  -4 -11    7.65    1.01
  -1  -4  12    3.04    0.69
   1  -4  12    3.34    0.68
   1   4  12    2.28    0.65
  -1   4  12    2.59    0.62
   1   4 -12    3.02    0.75
  -1   4 -12    3.16    0.72
  -1  -4 -12    3.15    0.77
   1  -4 -12    1.87    0.69
   1   4  13    2.82    0.68
  -1   4  13    2.40    0.71
  -1  -4  13    2.93    0.63
   1  -4  13    2.55    0.69
   1   4 -13    3.54    0.88
  -1  -4 -13    2.65    0.61
  -1   4 -13    2.66    0.74
  -1  -4 -13    3.80    0.95
   1  -4 -13    2.00    0.73
  -1  -4  14   22.49    1.77
   1  -4  14   22.25    1.68
  -1   4 -14   19.77    1.79
  -1   4  14   19.20    1.67
   1   4  14   20.07    1.67
   1   4 -14   20.78    1.81
   1  -4 -14   23.57    1.91
  -1  -4 -14   22.55    1.78
  -1   4 -15   11.67    1.48
   1   4 -15   11.91    1.51
   1  -4  15   11.42    1.30
  -1  -4  15   12.55    1.42
   1   4  15   10.89    1.33
  -1   4  15   12.67    1.49
   1  -4  15   11.24    1.27
  -1  -4 -15   14.11    1.61
   1  -4 -15   12.09    1.45
   1  -4  16    2.67    0.76
   1   5   0    0.15    0.16
  -1   5   0    0.05    0.16
   1  -5   0    0.04    0.06
   1  -5   0    0.17    0.20
  -1  -5   0    0.03    0.18
   1  -5   0   -0.01    0.13
  -1  -5   0   -0.18    0.19
   1  -5   0    0.36    0.17
  -1   5   0    0.31    0.22
   1   5  -1    4.34    0.45
  -1   5  -1    4.03    0.39
  -1   5   1    4.49    0.41
   1   5   1    4.24    0.46
   1  -5   1    6.58    0.56
  -1  -5   1    4.49    0.48
   1  -5  -1    5.47    0.50
  -1  -5  -1    5.13    0.46
   1  -5  -1    4.09    0.30
   1  -5   1    4.49    0.39
  -1  -5   1    3.58    0.42
  -1  -5  -1    3.54    0.44
   1  -5   1    4.26    0.43
  -1   5   1    4.65    0.48
   1  -5  -1    4.54    0.41
   1  -5   1    4.33    0.17
  -1   5  -2   30.19    1.07
   1   5   2   30.37    1.16
  -1   5   2   30.41    1.06
   1   5  -2   32.09    1.19
   1  -5   2   28.28    1.14
   1  -5  -2   32.06    1.16
  -1  -5  -2   30.70    1.04
  -1  -5   2   29.80    1.19
  -1  -5  -2   32.38    1.19
   1  -5   2   32.98    1.08
  -1  -5   2   32.53    1.11
   1  -5  -2   30.41    0.70
  -1   5   2   30.12    1.13
   1  -5  -2   33.14    1.11
   1   5   2   30.73    1.05
   1  -5   2   30.16    0.50
  -1   5  -3   24.25    1.02
  -1   5   3   25.58    1.04
   1   5   3   23.54    1.06
   1   5  -3   24.42    1.07
  -1  -5   3   23.62    1.12
  -1  -5  -3   23.62    0.91
   1  -5  -3   26.13    1.07
   1  -5   3   24.34    1.10
   1  -5   3   22.64    0.87
  -1   5   3   24.43    1.02
  -1  -5  -3   22.53    1.03
   1   5   3   25.00    0.94
  -1  -5   3   22.87    0.92
  -1  -5  -3   23.57    1.04
   1  -5  -3   23.27    1.00
   1   5   4    1.79    0.28
   1   5  -4    1.13    0.32
  -1   5  -4    1.63    0.33
  -1  -5  -4    1.33    0.25
   1   5   4    1.14    0.32
  -1   5   4    0.61    0.22
  -1   5  -4    1.37    0.25
   1  -5  -4    1.22    0.30
  -1  -5   4    1.21    0.31
   1  -5   4    1.76    0.33
   1  -5   4    1.33    0.27
  -1  -5  -4    1.07    0.31
  -1  -5   4    1.67    0.27
   1  -5  -4    1.39    0.32
  -1  -5  -4    0.91    0.33
   1   5   4    1.17    0.26
  -1   5   4    2.12    0.36
   1   5  -5    3.54    0.51
   1   5   5    3.27    0.33
  -1   5   5    3.63    0.22
  -1   5  -5    3.75    0.49
   1   5   5    3.97    0.54
  -1  -5  -5    3.97    0.41
  -1   5   5    3.92    0.50
   1  -5   5    4.07    0.52
  -1  -5   5    3.41    0.49
   1  -5   5    3.65    0.45
  -1   5  -5    3.24    0.40
  -1  -5   5    3.45    0.39
  -1  -5  -5    3.85    0.49
   1   5   5    3.89    0.41
  -1  -5  -5    3.00    0.47
   1  -5  -5    3.58    0.49
  -1   5   5    4.15    0.48
   1   5   6   32.96    1.46
   1   5  -6   34.92    1.53
  -1   5  -6   35.02    1.47
  -1   5   6   34.32    1.46
   1  -5   6   34.31    1.34
  -1  -5  -6   34.94    1.13
  -1  -5   6   33.36    1.45
  -1   5  -6   35.37    1.30
   1   5   6   36.52    1.14
  -1  -5   6   34.88    1.07
  -1   5   6   32.95    1.27
  -1  -5  -6   34.18    1.50
   1  -5  -6   34.86    1.51
   1   5  -7    3.21    0.60
  -1   5  -7    2.39    0.46
   1   5   7    2.45    0.52
  -1  -5   7    2.26    0.47
  -1  -5  -7    2.39    0.34
   1  -5   7    2.59    0.46
  -1   5  -7    2.55    0.44
  -1   5   7    2.38    0.46
  -1  -5   7    2.23    0.31
  -1  -5  -7    2.01    0.49
   1   5   7    2.47    0.32
   1  -5  -7    1.93    0.49
  -1   5   7    2.56    0.39
   1  -5   8    0.97    0.31
  -1  -5  -8    2.24    0.33
  -1   5  -8    1.66    0.45
  -1   5   8    2.34    0.51
   1   5   8    2.43    0.54
  -1  -5   8    1.19    0.35
  -1   5  -8    1.45    0.45
   1   5  -8    2.04    0.55
   1  -5  -8    1.67    0.53
  -1   5   8    1.70    0.36
  -1  -5  -8    2.31    0.57
   1   5   8    1.87    0.31
  -1   5  -9   72.69    2.51
  -1   5   9   69.87    2.41
   1   5  -9   69.26    2.50
   1   5   9   71.78    2.49
  -1  -5   9   68.21    2.38
   1  -5   9   72.43    2.30
  -1   5   9   71.68    2.07
  -1  -5  -9   69.10    2.48
   1  -5  -9   71.02    2.55
  -1   5 -10    6.92    0.90
   1   5 -10    7.79    0.94
  -1  -5  10    6.81    0.82
  -1   5  10    7.45    0.90
   1   5  10    7.25    0.88
   1  -5  10    7.63    0.81
  -1   5  10    7.76    0.76
   1   5 -10    7.54    0.72
   1  -5 -10    6.67    0.88
  -1  -5 -10    6.78    0.89
  -1   5  11    5.77    0.86
   1   5  11    5.77    0.85
   1  -5  11    7.00    0.86
  -1  -5  11    7.01    0.93
  -1   5 -11    4.67    0.82
   1   5 -11    5.80    0.88
  -1  -5 -11    5.47    0.91
   1  -5 -11    5.41    0.89
   1   5  12    3.87    0.77
  -1   5  12    4.12    0.79
  -1  -5  12    4.21    0.74
   1  -5  12    4.04    0.74
  -1   5 -12    4.96    0.91
   1   5 -12    4.09    0.82
  -1  -5 -12    4.40    0.86
   1  -5 -12    4.12    0.87
   1  -5  13   50.60    2.38
  -1  -5  13   47.92    2.41
  -1   5  13   48.06    2.47
  -1   5 -13   49.38    2.59
   1   5  13   49.47    2.57
   1   5 -13   49.56    2.66
   1  -5 -13   48.76    2.59
  -1  -5 -13   48.10    2.55
  -1   5  14    1.08    0.54
   1  -5  14    2.34    0.71
   1   5  14    2.26    0.68
  -1  -5  14    1.66    0.55
  -1   5 -14    2.50    0.82
   1   5 -14    2.62    0.82
  -1  -5 -14    1.69    0.70
   1  -5 -14    1.91    0.79
  -1   5 -15   14.35    1.64
  -1  -5  15   11.29    1.36
   1  -5  15   13.11    1.41
  -1   5  15   13.62    1.50
   1  -5  15   11.97    1.35
   1  -5 -15   12.51    1.45
  -1  -5 -15   14.24    1.57
   1   6   0    0.24    0.26
   1  -6   0    0.02    0.07
  -1   6   0    0.43    0.23
  -1  -6   0    0.01    0.19
   1  -6   0   -0.04    0.23
   1  -6   0    0.54    0.18
  -1  -6   0    0.18    0.24
  -1   6   0    0.78    0.29
   1  -6   0    0.40    0.21
  -1   6  -1    0.01    0.17
   1   6   1    0.29    0.25
   1   6  -1    0.20    0.23
   1  -6   1    0.01    0.25
   1  -6  -1    0.11    0.24
  -1  -6   1    0.08    0.22
  -1   6   1    0.23    0.22
   1   6   1    0.44    0.21
  -1  -6   1    0.29    0.24
   1  -6  -1   -0.20    0.15
   1  -6   1    0.75    0.21
  -1  -6  -1    0.49    0.27
   1  -6  -1    0.36    0.22
  -1   6   1    0.22    0.27
  -1   6   2  437.33    4.37
  -1   6  -2  436.02    4.46
   1   6  -2  449.13    4.78
   1   6   2  439.04    4.70
   1  -6  -2  429.09    4.65
   1  -6   2  437.05    4.74
  -1  -6   2  436.61    4.80
  -1  -6  -2  440.94    4.34
   1  -6  -2  435.45    2.88
  -1  -6   2  431.06    4.42
   1  -6   2  432.17    4.18
  -1   6   2  437.91    4.64
  -1  -6  -2  439.37    2.30
  -1  -6  -2  457.52    4.86
   1  -6  -2  442.51    4.33
   1   6   2  436.55    4.40
  -1   6  -3   25.19    1.12
   1   6  -3   25.21    1.19
   1   6   3   23.83    1.16
  -1   6   3   23.92    1.10
   1  -6   3   24.41    1.21
   1  -6  -3   25.96    1.16
  -1  -6   3   25.46    1.27
  -1  -6  -3   25.43    1.06
  -1   6   3   24.97    0.43
   1   6   3   24.09    1.03
  -1  -6  -3   27.39    1.25
  -1  -6   3   25.66    1.08
  -1   6   3   24.50    1.13
  -1  -6  -3   25.91    1.18
   1  -6  -3   26.19    1.14
  -1   6  -4  523.83    5.27
   1   6  -4  511.98    5.43
  -1   6   4  517.41    5.25
   1   6   4  503.27    5.41
   1  -6   4  513.91    5.45
  -1  -6  -4  506.64    4.69
  -1   6  -4  508.10    4.13
   1  -6  -4  518.05    5.22
  -1  -6   4  514.66    4.69
  -1  -6  -4  516.65    5.39
  -1   6   4  522.23    5.17
   1   6   4  512.48    4.67
  -1  -6  -4  521.64    5.46
   1  -6  -4  519.55    5.31
   1   6   5    5.17    0.44
  -1   6  -5    4.93    0.57
   1   6  -5    5.52    0.62
   1   6   5    4.67    0.65
  -1   6   5    4.99    0.56
   1  -6   5    4.81    0.54
  -1  -6   5    5.01    0.61
  -1   6  -5    5.30    0.48
   1  -6   5    4.47    0.60
   1  -6  -5    5.45    0.61
  -1  -6  -5    5.56    0.51
  -1  -6  -5    5.84    0.64
  -1  -6   5    5.58    0.52
   1   6   5    5.42    0.53
  -1   6   5    5.34    0.60
   1  -6  -5    5.14    0.61
  -1  -6  -5    5.43    0.65
   1   6  -6  186.06    3.64
   1   6   6  187.92    2.45
   1   6   6  189.28    3.60
  -1   6   6  185.87    3.48
  -1   6  -6  193.50    3.59
  -1  -6  -6  189.85    2.88
  -1   6  -6  177.76    2.89
   1  -6  -6  192.13    3.31
  -1  -6   6  188.97    3.55
   1  -6   6  184.21    3.27
   1  -6   6  186.01    3.53
  -1   6   6  192.26    3.26
  -1  -6   6  185.08    2.74
   1   6   6  189.42    2.85
  -1  -6  -6  186.53    3.61
   1  -6  -6  189.24    3.61
   1   6  -7    1.03    0.44
  -1   6  -7    2.12    0.52
   1  -6   7    1.73    0.43
  -1  -6   7    1.82    0.49
  -1  -6  -7    1.22    0.31
   1   6   7    1.33    0.43
  -1   6   7    1.29    0.42
  -1   6  -7    1.28    0.38
  -1  -6   7    1.14    0.24
  -1   6   7    1.96    0.42
   1   6   7    0.63    0.22
  -1  -6  -7    1.73    0.54
   1  -6  -7    0.87    0.44
  -1   6  -8   24.25    1.46
   1   6  -8   21.70    1.41
   1   6   8   23.18    1.42
  -1   6   8   23.31    1.39
  -1   6  -8   23.22    1.25
   1  -6   8   23.98    1.33
  -1  -6   8   24.64    1.43
  -1   6   8   25.94    1.26
  -1  -6  -8   23.76    1.47
   1  -6  -8   23.52    1.47
  -1  -6   9    3.50    0.68
   1  -6   9    2.89    0.55
  -1   6   9    3.38    0.64
   1   6   9    3.90    0.71
   1   6  -9    3.69    0.73
  -1   6  -9    3.30    0.70
  -1  -6  -9    2.91    0.66
  -1   6   9    3.51    0.52
   1  -6  -9    2.68    0.62
  -1   6  10    2.03    0.58
   1  -6  10    2.37    0.56
  -1  -6  10    3.58    0.71
   1   6  10    3.10    0.70
  -1   6 -10    3.47    0.68
   1   6 -10    4.00    0.71
   1  -6 -10    2.39    0.68
  -1  -6 -10    2.22    0.64
  -1   6  11    8.48    0.99
   1   6  11    8.59    1.03
  -1  -6  11    8.68    1.00
   1  -6  11    7.92    0.91
   1   6 -11    9.06    1.14
  -1   6 -11    8.51    1.06
   1  -6 -11    9.10    1.13
  -1  -6 -11    9.52    1.18
   1  -6  12   75.46    2.79
  -1  -6  12   75.06    2.92
  -1   6  12   75.37    3.02
  -1   6 -12   73.83    3.08
   1   6 -12   77.10    3.17
   1   6  12   72.76    2.97
   1  -6 -12   80.43    3.25
  -1  -6 -12   76.62    3.16
   1  -6  13   17.27    1.43
  -1  -6  13   16.79    1.51
  -1   6 -13   16.91    1.56
   1   6 -13   17.11    1.65
  -1   6  13   17.54    1.57
   1   6  13   19.83    1.68
  -1  -6 -13   19.05    1.69
   1  -6 -13   17.30    1.63
  -1   6 -14    0.30    0.61
   1   6 -14    0.97    0.69
  -1   6  14    0.01    0.47
  -1  -6  14   -0.64    0.66
   1  -6  14    0.61    0.48
   1   6  14    0.51    0.55
   1  -6  14    0.61    0.52
   1  -6 -14    0.84    0.60
  -1  -6 -14    0.19    0.59
   1  -7   0    0.07    0.05
  -1   7   0    0.26    0.21
   1   7   0    0.04    0.26
  -1  -7   0    0.36    0.25
   1  -7   0    0.46    0.32
  -1  -7   0    0.06    0.28
   1  -7   0    0.04    0.15
   1  -7   0    0.02    0.19
  -1   7   0    0.22    0.32
  -1   7   1   43.84    1.49
   1   7   1   41.50    1.60
   1   7  -1   42.17    1.58
  -1   7  -1   42.08    1.49
   1   7   1   43.15    1.59
   1  -7   1   39.05    1.56
   1  -7  -1   40.43    1.59
  -1  -7  -1   42.02    1.54
  -1  -7   1   40.39    1.59
  -1  -7   1   40.42    1.50
  -1   7   1   41.55    1.60
   1  -7  -1   40.48    1.07
   1  -7   1   40.73    1.28
  -1  -7  -1   40.46    1.58
   1  -7  -1   42.69    1.38
  -1   7  -2    0.65    0.46
   1   7  -2   -0.14    0.30
  -1  -7  -2    0.02    0.22
  -1  -7   2    0.25    0.31
   1  -7  -2    0.11    0.26
   1   7   2    0.52    0.34
  -1   7   2    0.49    0.45
   1  -7   2    0.59    0.41
   1  -7   2    0.04    0.21
  -1  -7   2    0.03    0.24
  -1  -7  -2    0.09    0.26
  -1  -7  -2    0.01    0.08
   1  -7  -2    0.37    0.15
   1   7   2    0.48    0.26
   1  -7  -2    0.20    0.24
  -1   7   2    0.55    0.39
   1   7  -3    1.10    0.33
  -1   7  -3    0.79    0.26
   1  -7  -3    1.36    0.37
  -1   7   3    1.08    0.31
   1   7   3    0.90    0.33
  -1  -7   3    0.91    0.40
   1  -7   3    0.55    0.28
  -1  -7  -3    1.21    0.31
  -1  -7  -3    0.65    0.33
  -1  -7   3    0.35    0.27
  -1   7   3    0.98    0.35
  -1  -7  -3    0.99    0.36
   1  -7  -3    1.30    0.36
   1   7   3    0.71    0.28
   1   7  -4   14.87    1.04
   1   7   4   15.70    1.07
  -1   7  -4   16.62    1.04
  -1   7   4   16.37    1.01
  -1  -7  -4   14.96    0.94
  -1   7  -4   15.86    0.74
   1  -7  -4   16.20    1.00
   1  -7   4   14.46    1.04
  -1  -7   4   17.06    0.94
  -1   7   4   15.35    1.01
   1   7   4   15.83    0.93
  -1  -7  -4   15.69    1.07
  -1  -7  -4   15.12    1.02
   1  -7  -4   16.08    1.01
   1   7   5   61.82    2.13
  -1   7   5   61.33    2.01
   1   7  -5   59.68    2.10
  -1   7  -5   64.28    2.06
   1   7   5   61.46    1.57
  -1  -7   5   61.18    2.06
   1  -7   5   62.53    2.11
  -1   7  -5   61.04    1.56
   1  -7   5   60.93    1.91
  -1  -7  -5   62.11    1.81
   1  -7  -5   60.76    1.97
  -1  -7  -5   61.88    2.09
   1   7   5   61.89    1.78
  -1   7   5   59.54    1.93
  -1  -7   5   62.70    1.78
   1  -7  -5   64.33    2.09
  -1  -7  -5   63.05    2.13
  -1   7  -6   10.59    0.93
  -1   7   6   10.04    0.91
   1   7  -6    8.66    0.90
   1   7   6    9.75    0.93
   1  -7   6   10.86    0.94
   1  -7   6   10.11    0.85
   1  -7  -6   10.23    0.83
  -1  -7   6    9.77    0.88
  -1   7  -6   10.02    0.71
  -1  -7  -6   10.18    0.77
  -1  -7   6   10.58    0.75
  -1   7   6    9.98    0.90
   1   7   6   10.16    0.75
   1  -7  -6   10.42    0.96
  -1  -7  -6    9.84    0.95
  -1   7  -7    1.45    0.51
   1   7  -7    1.18    0.44
  -1  -7  -7    0.85    0.30
   1  -7  -7    1.73    0.44
  -1  -7   7    0.88    0.40
  -1   7  -7    1.15    0.32
   1  -7   7    1.42    0.39
   1   7   7    1.07    0.51
  -1   7   7    2.24    0.53
  -1  -7   7    0.99    0.30
   1  -7  -7    0.31    0.37
  -1   7   7    0.67    0.28
   1   7   7    1.09    0.30
  -1  -7  -7    0.64    0.42
   1   7   8   -0.01    0.35
   1  -7   8    0.15    0.31
   1  -7  -8   -0.08    0.33
  -1   7   8    0.13    0.44
  -1  -7   8    0.41    0.37
  -1   7  -8   -0.05    0.28
  -1   7  -8   -0.07    0.36
   1   7  -8    0.32    0.41
  -1  -7  -8    0.06    0.43
  -1   7   8    0.09    0.30
   1  -7  -8    0.05    0.44
  -1   7   9    0.71    0.45
   1   7   9    1.24    0.51
  -1  -7   9    1.04    0.44
   1  -7   9    1.05    0.44
   1  -7  -9    1.11    0.37
   1   7  -9    1.99    0.70
  -1   7  -9    2.41    0.62
  -1   7   9    0.87    0.34
   1  -7  -9    0.48    0.45
  -1  -7  -9    0.91    0.54
   1  -7  10   29.22    1.65
  -1  -7  10   28.29    1.73
   1   7  10   28.42    1.77
   1   7 -10   29.73    1.86
  -1   7 -10   28.85    1.81
  -1   7  10   29.78    1.78
  -1  -7 -10   29.64    1.88
   1  -7 -10   28.52    1.84
  -1   7  11    1.93    0.63
   1   7  11    1.43    0.64
   1  -7  11    2.02    0.57
  -1  -7  11    1.67    0.51
  -1   7 -11    1.14    0.52
   1   7 -11    2.71    0.76
  -1  -7 -11    0.46    0.61
   1  -7 -11    1.13    0.69
  -1  -7  12    3.41    0.70
   1   7  12    3.08    0.71
  -1   7  12    3.92    0.75
   1  -7  12    2.78    0.66
  -1   7 -12    3.29    0.78
   1   7 -12    3.83    0.82
   1  -7 -12    4.56    0.95
  -1  -7 -12    3.62    0.87
  -1   7  13    0.11    0.47
   1  -7  13    0.73    0.54
  -1  -7  13    0.41    0.51
   1   7  13    0.70    0.55
   1   7 -13    1.28    0.71
  -1   7 -13    0.59    0.59
   1  -7 -13    1.17    0.73
  -1  -7 -13    0.78    0.73
  -1  -7  14   12.33    1.39
  -1   7  14   11.50    1.32
  -1   7 -14   12.61    1.50
  -1   8   0    0.27    0.32
   1   8   0    0.40    0.35
  -1  -8   0    0.19    0.29
   1  -8   0    0.28    0.32
   1  -8   0   -0.46    0.22
  -1  -8   0   -0.52    0.38
   1  -8   0   -0.05    0.23
  -1   8   0    0.23    0.34
   1   8  -1   21.32    1.25
  -1   8  -1   22.36    1.19
   1   8   1   23.14    1.29
  -1   8   1   22.32    1.17
  -1  -8  -1   22.21    1.22
  -1  -8   1   21.67    1.27
   1  -8  -1   21.89    1.27
   1  -8   1   22.45    1.30
  -1   8   1   21.40    1.26
  -1  -8  -1   23.11    1.27
   1  -8  -1   21.96    0.84
  -1  -8   1   21.72    1.20
  -1  -8  -1   22.93    0.81
   1  -8   1   23.11    1.04
   1  -8   1   23.49    1.00
   1  -8  -1   23.69    1.10
   1   8   2   30.03    1.48
  -1   8   2   30.42    1.39
   1   8  -2   29.85    1.49
  -1   8  -2   28.95    1.36
  -1  -8   2   29.81    1.50
  -1  -8  -2   29.14    1.40
   1  -8  -2   30.17    1.47
   1  -8   2   29.59    1.51
   1   8   2   29.68    1.39
  -1   8   2   30.09    1.47
   1  -8   2   29.36    1.23
  -1  -8   2   26.77    1.35
  -1  -8  -2   26.81    1.42
   1  -8  -2   29.51    1.30
  -1  -8  -2   30.13    1.39
  -1   8  -3    2.24    0.44
   1   8  -3    2.59    0.51
  -1  -8   3    2.90    0.57
  -1   8   3    2.51    0.47
   1  -8  -3    2.71    0.51
   1   8   3    3.23    0.58
   1  -8   3    2.93    0.55
  -1  -8  -3    2.66    0.46
  -1  -8   3    2.48    0.48
   1  -8   3    2.77    0.47
  -1  -8  -3    2.73    0.55
  -1  -8  -3    3.24    0.55
   1  -8  -3    2.65    0.51
  -1   8   3    2.12    0.47
   1   8   3    2.74    0.50
  -1   8   4  205.46    3.72
  -1   8  -4  207.36    3.81
   1   8  -4  202.77    3.94
   1   8   4  198.66    3.87
   1  -8   4  198.17    3.91
  -1  -8  -4  195.04    3.46
   1  -8  -4  202.54    3.75
  -1  -8   4  188.35    3.92
  -1  -8   4  198.84    3.43
  -1   8   4  198.51    3.69
  -1  -8  -4  199.80    3.93
   1   8   4  199.27    3.49
   1  -8  -4  201.36    3.71
  -1  -8  -4  198.39    3.81
   1   8   5   46.93    1.96
   1   8   5   45.99    1.48
   1   8  -5   47.44    1.98
  -1   8   5   49.45    1.92
  -1   8  -5   47.48    1.92
   1  -8   5   45.34    1.95
  -1  -8  -5   45.89    1.69
   1  -8  -5   46.44    1.86
   1  -8   5   47.03    1.80
  -1  -8   5   48.14    1.94
  -1  -8  -5   47.91    2.02
  -1   8   5   47.56    1.83
  -1  -8   5   49.31    1.70
   1   8   5   46.90    1.70
  -1  -8  -5   48.03    1.99
   1  -8  -5   48.83    1.94
   1   8   6   17.01    1.22
  -1   8  -6   17.96    1.23
   1   8  -6   16.95    1.26
  -1   8   6   15.93    1.20
  -1  -8  -6   15.05    1.00
   1  -8   6   16.68    1.14
  -1  -8   6   16.04    1.17
   1  -8   6   17.27    1.26
   1  -8  -6   18.27    1.17
  -1   8   6   16.11    1.10
   1   8   6   16.25    1.05
  -1  -8   6   14.30    0.95
  -1  -8  -6   16.03    1.21
   1  -8  -6   14.65    1.19
  -1   8   7   40.83    1.90
  -1   8  -7   42.52    1.99
   1   8   7   41.40    1.97
   1   8  -7   44.02    2.03
   1  -8  -7   39.36    1.73
   1  -8   7   42.21    1.81
  -1  -8   7   39.86    1.90
  -1   8   7   42.06    1.77
  -1  -8  -7   43.07    2.02
   1  -8  -7   41.74    1.99
  -1   8  -8   88.21    2.93
  -1   8   8   86.21    2.85
   1   8   8   84.25    2.88
   1   8  -8   84.22    2.96
   1  -8  -8   84.66    2.59
   1  -8   8   83.11    2.65
  -1  -8   8   80.72    2.77
  -1   8   8   86.90    2.55
  -1  -8  -8   85.17    2.95
   1  -8  -8   84.93    2.97
  -1   8   9    5.94    0.86
   1  -8   9    6.70    0.83
  -1  -8   9    5.93    0.85
   1   8   9    6.21    0.92
  -1   8  -9    6.52    0.91
   1   8  -9    5.11    0.84
  -1  -8  -9    5.58    0.93
   1  -8  -9    5.82    0.92
   1   8  10    0.63    0.49
  -1  -8  10    0.60    0.50
  -1   8  10   -0.43    0.43
   1  -8  10    0.81    0.48
  -1   8 -10   -0.27    0.43
   1   8 -10    0.07    0.44
   1  -8 -10    0.12    0.52
  -1  -8 -10    0.52    0.58
   1   8  11    5.43    0.94
  -1  -8  11    4.18    0.83
   1  -8  11    4.01    0.72
  -1   8  11    4.82    0.90
   1   8 -11    5.11    0.96
  -1   8 -11    5.12    0.95
   1  -8 -11    4.83    0.95
  -1  -8 -11    4.45    0.89
  -1   8 -12    9.85    1.23
   1   8 -12    9.87    1.25
  -1   8  12    9.49    1.20
   1   8  12   10.00    1.25
  -1  -8  12    9.79    1.18
   1  -8  12    9.59    1.09
   1  -8  12    9.36    1.16
  -1  -8 -12   10.76    1.32
   1  -8 -12    8.46    1.29
  -1   8 -13    1.72    0.83
   1   8 -13    1.09    0.70
   1   8  13    0.99    0.68
  -1   8  13    0.53    0.51
  -1  -8  13    0.71    0.56
   1  -8  13   -0.08    0.54
  -1  -8 -13    0.40    0.68
   1  -8 -13   -0.52    0.58
  -1   9   0    0.28    0.36
   1   9   0   -0.27    0.29
  -1   9   0   -0.35    0.27
   1  -9   0    0.26    0.43
  -1  -9   0   -0.07    0.34
   1  -9   0   -0.09    0.19
  -1  -9   0   -0.36    0.32
  -1   9   0   -0.32    0.47
   1  -9   0    0.05    0.23
   1   9  -1    4.01    0.68
  -1   9  -1    3.91    0.60
   1   9   1    3.68    0.60
  -1   9   1    3.26    0.52
  -1  -9  -1    3.57    0.56
  -1  -9   1    3.10    0.55
   1  -9   1    3.41    0.61
   1  -9  -1    4.42    0.63
   1  -9   1    3.64    0.47
  -1  -9  -1    2.44    0.55
  -1  -9   1    2.59    0.53
  -1   9   1    3.10    0.58
   1  -9  -1    3.86    0.54
   1   9   1    4.36    0.68
  -1   9  -1    4.37    0.72
   1  -9   1    3.39    0.48
   1   9  -2   12.26    1.04
   1   9   2   12.19    1.05
  -1   9   2   11.68    0.94
  -1   9  -2   13.30    1.04
   1  -9  -2   11.36    0.99
   1  -9   2   12.08    1.07
  -1  -9   2   11.64    1.06
  -1  -9  -2   11.82    0.99
  -1  -9  -2   11.17    1.03
  -1  -9   2   12.18    0.98
   1   9   2   12.16    0.99
   1  -9   2   12.89    0.88
  -1   9   2   12.30    1.06
  -1  -9  -2   11.84    0.98
   1  -9  -2   12.90    0.93
   1   9  -3   53.76    2.12
  -1   9   3   55.89    2.04
  -1   9  -3   56.47    2.08
   1   9   3   56.87    2.14
  -1  -9  -3   52.96    2.00
   1  -9   3   52.15    2.12
   1  -9  -3   52.72    2.06
  -1  -9   3   54.41    2.19
   1  -9   3   55.69    1.89
  -1   9   3   53.02    2.05
   1   9   3   55.97    2.02
  -1  -9  -3   52.92    2.19
  -1  -9   3   53.36    1.99
   1  -9  -3   57.07    2.00
  -1  -9  -3   55.78    2.06
   1   9  -4    2.07    0.52
  -1   9  -4    2.17    0.51
  -1  -9   4    2.62    0.63
   1  -9  -4    1.91    0.44
   1   9   4    2.59    0.58
   1  -9   4    2.47    0.64
  -1   9   4    1.96    0.49
  -1  -9  -4    1.75    0.46
  -1  -9  -4    2.45    0.59
   1  -9   4    2.20    0.46
  -1  -9   4    1.76    0.43
   1   9   4    2.31    0.47
   1  -9  -4    1.95    0.45
  -1   9   4    2.40    0.52
  -1  -9  -4    2.52    0.55
   1   9  -5    7.31    0.86
  -1   9  -5    7.00    0.88
   1  -9   5    6.50    0.84
  -1  -9  -5    7.27    0.76
  -1  -9   5    5.71    0.71
   1  -9  -5    6.08    0.76
   1  -9   5    6.49    0.73
  -1   9   5    6.43    0.81
   1   9   5    6.82    0.87
  -1  -9   5    6.50    0.70
   1   9   5    7.70    0.79
   1  -9   5    5.83    0.71
   1  -9  -5    7.35    0.84
  -1   9   5    6.90    0.83
  -1  -9  -5    6.81    0.84
   1   9   6   15.99    1.27
  -1   9   6   17.46    1.30
   1   9  -6   15.93    1.28
  -1   9  -6   16.36    1.26
   1  -9  -6   16.12    1.20
  -1  -9  -6   16.65    1.10
   1  -9   6   16.97    1.34
  -1  -9   6   17.65    1.31
   1  -9   6   16.66    1.19
  -1   9   6   16.83    1.21
   1  -9   6   17.47    1.25
   1   9   6   17.30    1.15
  -1  -9   6   18.61    1.13
  -1  -9  -6   15.84    1.25
   1  -9  -6   16.74    1.26
   1   9   7   17.65    1.37
  -1   9   7   20.04    1.39
   1   9  -7   17.38    1.39
  -1   9  -7   18.06    1.37
   1  -9   7   17.64    1.27
   1  -9  -7   16.49    1.21
  -1  -9   7   16.22    1.30
  -1   9   7   17.76    1.23
  -1  -9  -7   16.82    1.37
   1  -9  -7   15.47    1.31
   1   9   8    0.03    0.40
   1  -9   8   -0.11    0.40
  -1  -9   8   -0.34    0.43
   1  -9  -8   -0.13    0.35
  -1   9   8   -0.31    0.43
  -1   9  -8    0.78    0.56
   1   9  -8    0.63    0.53
  -1  -9  -8    0.06    0.51
   1  -9  -8    0.64    0.52
  -1   9   8    0.18    0.35
   1  -9   9   10.12    1.06
   1   9   9   11.99    1.23
  -1  -9   9   12.62    1.25
  -1   9   9   12.37    1.19
   1   9  -9   11.88    1.29
  -1   9  -9   13.71    1.32
   1  -9  -9   13.30    1.40
  -1  -9  -9   12.52    1.32
  -1   9 -10    6.90    1.03
   1   9 -10    4.82    0.87
  -1  -9  10    6.64    1.01
   1  -9  10    6.41    0.87
   1   9  10    7.10    1.02
  -1   9  10    6.78    1.00
   1  -9  10    6.46    0.95
  -1  -9 -10    6.25    1.04
   1  -9 -10    6.88    1.02
  -1   9 -11   -0.49    0.53
   1   9 -11    0.77    0.60
   1  -9  11    0.90    0.52
  -1   9  11    0.39    0.47
  -1  -9  11   -0.15    0.44
   1   9  11    0.87    0.52
   1  -9  11    0.75    0.65
   1  -9 -11    0.42    0.57
  -1  -9 -11    0.36    0.58
   1   9 -12    2.62    0.79
  -1   9 -12    1.29    0.71
  -1  -9  12    1.00    0.55
   1   9  12    1.93    0.71
  -1   9  12    2.53    0.80
   1  -9  12    1.90    0.75
   1  -9 -12    1.81    0.70
  -1  -9 -12    1.55    0.78
  -1  -9  13   25.26    1.94
   1  10   0    0.01    0.40
  -1 -10   0    0.13    0.40
   1 -10   0   -0.31    0.38
  -1  10   0    0.40    0.29
   1  10   0    0.03    0.41
  -1 -10   0    0.06    0.40
   1 -10   0    0.18    0.30
  -1  10   0   -0.19    0.39
   1  10  -1    2.60    0.62
  -1  10  -1    2.37    0.54
  -1 -10  -1    2.27    0.57
   1 -10   1    2.70    0.63
   1  10   1    2.65    0.59
  -1  10   1    2.56    0.54
   1 -10  -1    2.78    0.61
  -1 -10   1    2.20    0.59
  -1 -10   1    2.62    0.55
  -1 -10  -1    2.62    0.60
  -1 -10  -1    3.09    0.57
  -1  10  -1    2.19    0.64
  -1  10   1    2.10    0.59
   1 -10  -1    2.77    0.51
   1  10   1    1.98    0.51
  -1  10  -2  129.47    3.33
   1  10   2  131.90    3.46
   1  10  -2  131.71    3.48
  -1  10   2  127.23    3.21
   1 -10  -2  120.60    3.33
  -1 -10  -2  127.75    3.31
  -1 -10   2  126.68    3.48
   1 -10   2  125.99    3.49
  -1  10   2  128.60    3.43
   1  10   2  130.74    3.37
  -1 -10   2  120.81    3.21
   1 -10   2  132.11    2.87
  -1 -10  -2  125.13    3.44
   1 -10  -2  133.51    3.08
  -1 -10  -2  130.71    3.23
  -1  10  -2  126.40    3.65
  -1  10  -3    0.19    0.39
   1  10  -3    0.63    0.42
  -1 -10  -3    1.34    0.45
  -1 -10   3    0.20    0.39
  -1  10   3    0.51    0.36
   1 -10  -3    0.38    0.39
   1  10   3   -0.36    0.49
   1 -10   3   -0.28    0.53
   1 -10   3    1.72    0.43
  -1 -10  -3    0.42    0.54
  -1 -10   3    2.19    0.56
   1  10   3    0.30    0.34
  -1  10   3   -0.13    0.36
  -1 -10  -3    0.87    0.42
   1 -10  -3    0.25    0.31
  -1  10   4   57.94    2.27
   1  10  -4   61.74    2.44
  -1  10  -4   60.95    2.34
   1  10   4   59.64    2.41
   1 -10   4   58.63    2.47
   1 -10  -4   59.23    2.39
  -1 -10  -4   57.80    2.23
   1  10   4   61.46    2.26
  -1 -10   4   58.90    2.19
   1 -10   4   60.63    2.16
  -1  10   4   56.25    2.26
  -1 -10  -4   61.25    2.38
   1 -10  -4   63.11    2.32
  -1  10  -5    2.55    0.62
   1  10  -5    2.16    0.55
   1  10   5    2.40    0.59
   1 -10  -5    2.30    0.57
   1 -10   5    2.28    0.50
  -1 -10   5    1.16    0.48
   1 -10   5    2.37    0.64
  -1 -10  -5    2.16    0.52
  -1  10   5    2.56    0.59
  -1 -10   5    1.86    0.47
   1 -10   5    2.47    0.52
   1  10   5    2.75    0.61
  -1 -10  -5    1.76    0.57
   1 -10  -5    2.60    0.61
  -1  10   5    1.95    0.53
  -1  10  -6   17.54    1.36
   1  10  -6   19.07    1.48
  -1  10   6   16.85    1.34
   1  10   6   19.11    1.46
   1 -10   6   16.66    1.44
   1 -10  -6   17.14    1.32
  -1 -10   6   17.68    1.38
   1 -10   6   18.09    1.32
  -1  10   6   18.29    1.33
   1 -10   6   16.91    1.29
  -1 -10   6   15.62    1.13
   1  10   6   19.04    1.27
   1 -10  -6   16.73    1.36
  -1 -10  -6   16.52    1.41
   1  10   7   22.82    1.65
   1  10  -7   20.65    1.59
  -1  10  -7   22.84    1.60
  -1  10   7   19.45    1.49
   1 -10  -7   21.13    1.43
   1 -10   7   21.15    1.45
  -1 -10   7   23.19    1.63
  -1  10   7   21.69    1.42
   1 -10   7   22.26    1.50
  -1 -10  -7   22.28    1.64
   1 -10  -7   22.17    1.59
   1  10  -8    4.18    0.88
  -1  10  -8    3.68    0.70
   1  10   8    2.77    0.71
   1 -10   8    2.49    0.63
  -1  10   8    2.83    0.71
  -1 -10   8    3.29    0.79
   1 -10   8    2.28    0.63
   1 -10  -8    2.24    0.68
  -1 -10  -8    2.00    0.56
   1  10  -9    2.38    0.71
  -1  10  -9    1.35    0.56
   1 -10   9    1.52    0.58
  -1  10   9    1.63    0.67
   1  10   9    1.38    0.51
  -1 -10   9    1.73    0.59
   1 -10   9    2.10    0.70
   1 -10  -9    0.64    0.56
  -1 -10  -9    1.81    0.69
   1  10 -10    1.57    0.71
  -1  10 -10    1.62    0.66
  -1 -10  10    1.05    0.59
   1  10  10    1.78    0.77
  -1  10  10    1.65    0.74
   1 -10  10    1.64    0.63
  -1 -10 -10    0.72    0.56
   1 -10 -10    0.64    0.58
   1  10 -11    3.17    0.87
  -1  10 -11    2.78    0.79
   1  10  11    3.74    0.92
  -1  10  11    2.53    0.70
  -1 -10  11    0.98    0.51
   1 -10  11    2.26    0.70
   1 -10 -11    2.25    0.87
  -1 -10 -11    1.08    0.71
  -1 -10  12   31.00    2.14
  -1  11   0    0.49    0.38
  -1 -11   0    0.44    0.41
   1 -11   0   -0.09    0.45
   1  11   0   -0.01    0.42
  -1 -11   0    0.10    0.41
   1  11   0   -0.04    0.48
  -1 -11   0   -0.08    0.34
  -1  11   0   -0.69    0.55
   1  11   1   17.17    1.38
  -1  11   1   18.89    1.36
  -1  11  -1   21.01    1.42
   1  11  -1   18.20    1.41
  -1  11  -1   18.60    1.37
  -1 -11  -1   18.08    1.42
   1 -11  -1   17.41    1.42
  -1 -11   1   19.07    1.47
   1 -11   1   17.59    1.43
  -1 -11   1   17.82    1.38
   1  11   1   17.18    1.37
  -1  11   1   18.15    1.44
  -1  11  -1   18.76    1.52
  -1 -11  -1   17.25    1.39
  -1 -11  -1   18.41    1.30
  -1  11  -2    1.83    0.57
   1  11  -2    1.05    0.47
   1 -11   2    1.51    0.63
  -1 -11  -2    0.88    0.40
   1  11   2    1.47    0.51
   1 -11  -2    1.85    0.59
  -1 -11   2    1.70    0.60
  -1  11   2    1.71    0.47
  -1 -11   2    1.13    0.49
  -1 -11  -2    1.22    0.56
  -1 -11  -2    2.18    0.56
  -1  11   2    1.30    0.55
   1 -11  -2    2.20    0.55
  -1  11  -2    1.22    0.55
   1  11   2    2.35    0.64
   1  11  -3    3.18    0.71
  -1  11  -3    3.71    0.72
  -1  11   3    3.37    0.64
   1  11   3    3.73    0.75
  -1 -11   3    3.37    0.72
   1 -11  -3    2.96    0.72
  -1 -11  -3    3.68    0.73
   1 -11   3    2.69    0.66
  -1 -11   3    3.61    0.73
  -1  11   3    2.38    0.63
   1  11   3    3.80    0.70
  -1 -11  -3    3.38    0.66
   1 -11  -3    3.91    0.71
  -1  11  -3    3.52    0.75
  -1  11  -4    1.03    0.45
   1  11  -4    0.72    0.41
   1 -11   4    0.73    0.54
   1 -11  -4    1.30    0.53
  -1 -11  -4    1.00    0.45
  -1  11   4    1.52    0.56
   1  11   4    1.68    0.57
  -1 -11   4    1.26    0.46
   1 -11   4    1.46    0.44
   1  11   4    2.06    0.63
  -1  11   4    1.07    0.44
  -1 -11  -4    1.42    0.54
   1 -11  -4    0.79    0.36
  -1  11   5   23.30    1.59
   1  11   5   24.80    1.71
  -1  11  -5   25.56    1.71
   1  11  -5   25.57    1.76
   1 -11  -5   24.18    1.61
  -1 -11  -5   24.94    1.61
   1 -11   5   22.25    1.51
   1 -11   5   23.44    1.71
  -1 -11   5   21.45    1.58
   1  11   5   25.16    1.56
  -1 -11   5   22.89    1.47
   1 -11   5   25.10    1.52
  -1  11   5   24.29    1.62
  -1 -11  -5   23.30    1.63
   1 -11  -5   24.29    1.63
   1  11  -6   -0.10    0.53
  -1  11  -6   -0.34    0.46
   1 -11   6   -0.51    0.45
  -1 -11   6    0.12    0.38
   1  11   6   -0.45    0.52
  -1  11   6    0.23    0.49
   1 -11  -6    0.27    0.43
   1 -11   6   -0.32    0.42
  -1  11   6    0.81    0.51
  -1 -11  -6    0.50    0.51
   1 -11  -6   -0.97    0.55
  -1  11  -7    8.08    1.05
   1  11  -7    8.38    1.13
  -1  11   7    5.23    0.87
   1 -11  -7    6.71    0.91
   1  11   7    6.67    0.96
   1 -11   7    4.86    0.78
  -1 -11   7    5.87    0.89
   1 -11   7    6.09    0.86
  -1 -11  -7    5.91    0.97
   1 -11  -7    6.15    0.90
  -1  11   7    5.82    0.84
   1  11  -8    1.71    0.64
  -1  11  -8    0.58    0.56
  -1 -11   8    0.52    0.49
   1  11   8    1.42    0.66
  -1  11   8    0.61    0.45
   1 -11   8    0.61    0.42
   1 -11   8    1.77    0.59
  -1 -11  -8    0.41    0.58
   1 -11  -8    0.47    0.52
  -1  11  -9    0.87    0.51
   1  11  -9   -0.07    0.54
  -1  11   9    0.68    0.46
  -1 -11   9    0.14    0.41
   1  11   9    1.28    0.67
   1 -11   9    0.82    0.51
  -1 -11  -9    0.26    0.56
   1 -11  -9   -0.04    0.68
  -1  11 -10   12.82    1.41
   1  11 -10   13.42    1.46
  -1 -11  10   13.76    1.43
   1  11  10   13.38    1.48
  -1  11  10   13.08    1.39
   1 -11  10   13.49    1.41
  -1 -11 -10   14.70    1.59
   1 -11 -10   14.40    1.54
  -1 -12   0   -0.30    0.45
   1 -12   0   -0.43    0.45
  -1  12   0    0.42    0.49
   1  12   0    0.25    0.47
   1  12   0    0.42    0.44
  -1  12   0    0.42    0.49
  -1  12  -1   23.38    1.57
   1  12   1   21.19    1.58
   1  12  -1   23.69    1.71
   1  12  -1   22.51    1.65
  -1  12   1   22.02    1.53
   1 -12  -1   21.03    1.66
   1 -12   1   21.85    1.71
  -1 -12  -1   18.38    1.51
  -1 -12   1   20.46    1.61
   1  12   1   20.99    1.60
  -1 -12   1   22.73    1.63
  -1  12   1   20.28    1.66
  -1  12  -1   20.64    1.66
   1  12  -1   21.56    1.71
  -1 -12  -1   23.85    1.52
   1  12  -2    4.37    0.81
  -1  12  -2    2.98    0.70
  -1  12   2    4.06    0.81
   1  12   2    3.14    0.68
  -1 -12   2    3.39    0.77
   1 -12   2    2.80    0.76
   1 -12  -2    3.15    0.73
  -1 -12  -2    3.04    0.74
  -1 -12   2    0.89    0.40
  -1  12   2    2.63    0.68
  -1 -12  -2    2.18    0.65
   1  12   2    3.93    0.76
  -1  12  -2    1.89    0.78
   1  12  -3    9.51    1.14
  -1  12  -3   11.40    1.20
  -1  12   3   11.06    1.15
   1  12   3   11.06    1.27
  -1 -12  -3   10.42    1.13
   1 -12  -3    9.71    1.13
  -1 -12   3    9.39    1.19
   1 -12   3    9.18    1.20
  -1 -12   3    9.87    1.09
  -1  12  -3    9.94    1.31
   1 -12  -3   11.47    1.10
  -1  12   3    8.06    1.05
   1  12   3   10.30    1.10
  -1 -12  -3   10.14    1.08
  -1  12  -4  142.10    4.06
  -1  12   4  141.18    3.93
   1  12   4  145.82    4.18
   1  12  -4  143.92    4.19
   1 -12  -4  131.58    3.92
  -1 -12  -4  134.08    3.81
   1 -12   4  133.04    4.17
  -1  12   4  138.74    4.03
   1  12   4  137.76    3.84
  -1 -12  -4  139.80    3.94
  -1  12  -4  141.66    4.42
   1 -12  -4  140.25    3.80
  -1  12  -5   15.40    1.43
   1  12  -5   15.16    1.44
   1  12   5   14.44    1.41
  -1  12   5   14.33    1.32
   1 -12   5   15.44    1.50
   1 -12   5   13.43    1.25
  -1 -12   5   14.65    1.38
   1 -12  -5   14.64    1.38
  -1  12   5   14.09    1.34
  -1 -12  -5   16.15    1.41
   1 -12  -5   16.27    1.41
  -1  12   6   14.30    1.33
   1  12   6   14.39    1.42
  -1  12  -6   16.49    1.48
   1  12  -6   15.44    1.48
   1 -12   6   12.42    1.21
   1 -12  -6   13.05    1.27
  -1 -12   6   12.70    1.33
  -1 -12   6   13.50    1.20
   1 -12   6   13.48    1.27
  -1  12   6   14.58    1.36
  -1 -12  -6   13.38    1.40
   1 -12  -6   13.34    1.31
   1  12  -7   16.74    1.57
   1  12   7   16.27    1.52
  -1  12   7   15.44    1.43
  -1  12  -7   17.39    1.56
  -1 -12   7   15.52    1.45
   1 -12   7   17.21    1.45
   1 -12  -7   15.72    1.49
  -1 -12  -7   15.76    1.53
  -1  12  -8    5.21    0.95
   1  12  -8    5.99    1.04
  -1  12   8    5.97    0.97
   1  12   8    7.37    1.13
  -1 -12   8    5.50    0.94
   1 -12   8    6.26    0.97
  -1 -12  -8    5.14    1.02
   1 -12  -8    7.00    1.14
  -1  12  -9    0.96    0.65
  -1  12   9    1.48    0.62
  -1 -12   9    1.01    0.54
   1 -12   9    1.72    0.70
   1 -12  -9    0.07    0.58
  -1 -13   0   -0.68    0.63
   1  13   0   -0.24    0.56
  -1  13   0   -0.05    0.41
   1 -13   0   -0.09    0.55
  -1  13   0   -0.50    0.57
   1  13   0    0.36    0.55
   1  13   1    4.64    0.85
  -1  13   1    6.13    0.95
  -1 -13   1    5.50    0.99
   1  13  -1    5.84    0.94
  -1  13  -1    5.97    0.93
  -1 -13  -1    5.47    0.95
   1 -13  -1    6.97    1.06
   1 -13   1    5.33    0.98
  -1  13  -1    5.18    0.98
  -1  13   1    5.07    1.02
   1  13  -1    5.01    0.98
   1  13   1    5.01    0.91
  -1  13  -2    1.87    0.63
   1 -13  -2    0.85    0.62
   1  13  -2    1.50    0.59
   1 -13   2    1.85    0.78
  -1 -13  -2    1.42    0.66
  -1  13   2    1.94    0.62
   1  13   2    1.97    0.68
  -1 -13   2    2.13    0.74
   1  13  -2    2.16    0.71
  -1  13  -2    2.01    0.58
  -1  13  -2    1.76    0.82
  -1  13   2    1.58    0.68
   1  13  -2    1.69    0.65
   1  13   2    1.47    0.67
  -1  13   3   26.50    1.82
   1  13   3   28.13    1.96
  -1  13  -3   25.94    1.84
   1  13  -3   29.63    2.06
  -1 -13  -3   25.95    1.84
   1 -13  -3   24.47    1.83
   1 -13   3   27.58    2.02
   1  13   3   27.45    1.86
  -1  13  -3   25.86    2.03
  -1  13   3   28.21    1.96
  -1 -13  -3   26.89    1.82
  -1 -13  -4    6.00    0.96
   1  13   4    8.16    1.13
   1 -13  -4    6.78    1.09
  -1  13   4    6.64    1.02
   1 -13   4    8.84    1.22
  -1  13  -4    8.86    1.20
   1  13  -4   10.11    1.29
  -1  13   4    6.96    1.08
   1  13   4    8.09    1.08
  -1 -13  -4    7.81    1.07
  -1  13  -4    7.63    1.22
   1 -13  -5    1.46    0.61
   1  13   5    1.25    0.59
  -1  13   5    1.84    0.72
  -1 -13   5    1.45    0.57
   1 -13   5    0.67    0.52
   1  13  -5    1.68    0.67
  -1  13  -5    0.61    0.51
  -1  13   5    1.63    0.65
  -1  13  -5    1.56    0.74
  -1 -13  -5    1.15    0.60
   1  13   6    0.69    0.63
  -1  13   6    0.72    0.57
  -1 -13   6    0.30    0.44
   1  13  -6   -0.55    0.60
  -1  13  -6    0.66    0.49
   1 -13  -6    0.81    0.55
  -1  13  -6    0.05    0.63
  -1 -13  -6    0.37    0.52
  -1  13   7    8.79    1.17
   1  13   7   10.63    1.36
  -1 -13   7    9.11    1.21
  -1  13  -7    9.57    1.22
   1 -13  -7    9.38    1.23
  -1 -13  -7    9.34    1.23
   1 -14   0   -0.31    0.58
   1  14   0    0.19    0.52
  -1 -14   0   -0.70    0.67
  -1  14   0    0.74    0.75
   1  14   0   -0.70    0.60
  -1 -14   1    0.30    0.62
   1  14   1   -0.94    0.68
   1  14  -1    0.20    0.49
   1 -14   1    0.38    0.58
  -1 -14  -1   -0.01    0.57
   1 -14  -1   -0.11    0.60
  -1  14   1    0.56    0.70
   1  14   1   -0.39    0.55
   1  14  -1    0.30    0.56
  -1  14  -1   -0.11    0.59
   1  14  -2   33.23    2.20
   1  14   2   32.80    2.20
   1 -14  -2   31.10    2.17
  -1 -14  -2   28.40    2.03
   1 -14   2   32.10    2.29
   1  14  -2   32.13    2.32
  -1  14   2   29.86    2.14
  -1  14  -2   32.55    2.35
   1  14   2   31.15    2.13
  -1 -14  -3   10.68    1.26
   1 -14  -3   10.55    1.33
   1  14  -3   12.74    1.43
   1  14   3   14.24    1.54
  -1  14  -3   12.95    1.45
   1  14  -3   13.01    1.49
  -1  14   3   12.36    1.43
   1  14   3   11.87    1.38
  -1  14  -4   13.52    1.46
   1  14   4   14.59    1.54
   1 -14  -4   14.28    1.53
  -1  14   4   13.95    1.51
   1 -14  -5   11.72    1.37
  -1 -14  -5   10.23    1.30
  -1  14   5   10.28    1.30
   2   0   0 1179.24    4.14
  -2   0   0 1164.06    4.25
  -2   0   0 1167.68    3.86
   2   0  -1    0.09    0.06
   2   0  -1    0.15    0.09
   2   0   1    0.13    0.10
   2   0   1    0.17    0.07
  -2   0   1    0.03    0.06
   2   0   1    0.12    0.08
  -2   0  -1    0.12    0.09
  -2   0  -1    0.03    0.07
   2   0  -1    0.09    0.07
  -2   0   1   -0.11    0.09
  -2   0  -1    0.13    0.06
   2   0   2  980.14    3.89
   2   0  -2 1012.57    4.06
  -2   0   2  999.96    4.35
   2   0   2 1010.60    4.20
  -2   0  -2 1013.41    2.60
  -2   0   2  987.28    4.71
  -2   0  -2  973.26    3.60
   2   0  -2 1006.87    4.68
   2   0   2 1045.99    4.54
  -2   0   3    0.51    0.16
   2   0   3    0.90    0.17
   2   0   3    0.66    0.17
   2   0   3    1.15    0.10
   2   0   3    0.65    0.17
  -2   0  -3    1.29    0.15
   2   0   3    0.80    0.20
   2   0  -3    0.60    0.18
  -2   0   3    0.83    0.21
  -2   0  -3    1.02    0.17
   2   0   4 1620.75    6.89
  -2   0   4 1626.80    6.95
  -2   0   4 1664.14    7.39
  -2   0  -4 1648.93    7.55
   2   0   4 1649.94    6.34
   2   0   4 1678.77    6.46
  -2   0   4 1622.93    7.32
  -2   0  -4 1686.64    4.30
   2   0   4 1657.57    7.12
  -2   0  -4 1655.81    6.13
   2   0  -4 1651.39    7.45
   2   0  -5    0.04    0.14
  -2   0   5    0.45    0.21
   2   0   5   -0.02    0.15
  -2   0  -5   -0.12    0.22
   2   0   5   -0.15    0.19
  -2   0   5    0.23    0.20
  -2   0  -5    0.41    0.09
   2   0   5   -0.01    0.12
  -2   0   5    0.51    0.22
   2   0  -5    0.19    0.20
  -2   0  -5    0.13    0.14
   2   0   5    0.07    0.18
   2   0   6   30.09    1.21
   2   0  -6   28.71    1.06
  -2   0   6   29.43    1.19
   2   0   6   27.28    1.07
  -2   0   6   28.76    1.19
  -2   0  -6   29.94    1.25
   2   0   6   28.56    1.01
  -2   0  -6   28.56    1.04
   2   0  -6   28.73    1.20
  -2   0   7    0.01    0.22
   2   0  -7   -0.21    0.23
   2   0   7    0.15    0.19
   2   0   7   -0.32    0.27
  -2   0   7    0.04    0.30
  -2   0  -7    0.15    0.25
   2   0   7    0.30    0.18
  -2   0  -7    0.24    0.23
   2   0  -7    0.15    0.27
   2   0   8    0.67    0.36
  -2   0  -8    0.48    0.40
   2   0   8    0.96    0.36
  -2   0   8    0.77    0.34
   2   0  -8    0.67    0.33
   2   0  -8    0.06    0.33
  -2   0  -8   -0.04    0.23
  -2   0  -9   -0.13    0.47
  -2   0   9   -0.04    0.30
   2   0  -9   -0.39    0.36
   2   0   9   -0.05    0.29
  -2   0   9   -0.27    0.32
   2   0   9   -0.34    0.33
  -2   0  -9   -0.13    0.35
   2   0   9   -0.60    0.31
  -2   0  -9   -0.21    0.27
   2   0  -9   -0.56    0.34
  -2   0 -10   20.92    1.37
   2   0 -10   20.65    1.21
   2   0  10   20.92    1.32
  -2   0  10   19.90    1.32
   2   0  10   20.73    1.25
   2   0  10   21.18    1.13
   2   0 -10   20.44    1.31
  -2   0 -10   21.29    1.24
   2   0 -11   -0.11    0.43
   2   0 -11   -0.68    0.53
  -2   0 -11    0.34    0.42
   2   0  11    0.18    0.44
  -2   0  11    0.42    0.40
   2   0  11   -0.19    0.32
   2   0  11   -0.27    0.27
   2   0 -11    0.04    0.41
  -2   0 -11   -0.17    0.31
   2   0 -12   65.97    2.75
   2   0  12   65.11    2.58
  -2   0 -12   67.63    2.71
  -2   0  12   66.70    2.66
   2   0  12   67.86    2.49
   2   0  12   65.34    2.16
   2   0 -12   65.56    2.63
  -2   0 -12   70.59    2.49
   2   0  13   -0.05    0.42
  -2   0 -13    0.84    0.64
   2   0 -13   -0.32    0.54
  -2   0  13    0.53    0.48
   2   0  13    0.19    0.44
   2   0  13    0.29    0.39
   2   0 -13   -0.34    0.45
  -2   0 -13    0.02    0.44
   2   0  14    1.51    0.52
  -2   0  14    1.81    0.62
   2   0  14    1.07    0.60
  -2   0 -14    2.53    0.86
   2   0 -14    1.28    0.63
   2   0 -14    0.28    0.56
  -2   0  15    0.00    0.58
   2   0  15   -0.86    0.51
  -2   0 -15    0.58    0.56
   2   0 -15    0.24    0.66
  -2   0 -15    0.44    0.66
   2   0 -15    1.75    0.84
   2   0  16    7.48    1.10
  -2   0 -16    8.70    1.26
   2   0 -16    9.74    1.31
   2   1   0  633.73    2.75
  -2   1   0  655.95    3.28
   2  -1   0  628.02    3.21
  -2  -1   0  666.77    3.52
  -2   1   0  655.24    3.30
   2  -1   0  639.21    3.09
   2  -1   0  662.79    2.63
   2   1   0  650.59    3.01
   2   1   1   54.64    1.00
  -2   1   1   54.69    0.64
  -2   1  -1   54.83    0.62
   2  -1   1   53.67    0.57
   2   1  -1   63.98    0.97
  -2   1   1   53.11    0.80
  -2  -1   1   51.31    1.06
  -2  -1  -1   55.84    1.03
  -2   1  -1   57.62    0.95
  -2   1   1   55.06    1.05
  -2   1   1   59.24    0.95
  -2  -1  -1   57.01    0.99
   2  -1  -1   56.13    0.94
   2  -1  -2  512.28    2.10
   2   1  -2  502.54    3.16
   2   1   2  513.04    3.17
  -2   1   2  521.69    2.78
   2  -1   2  507.92    2.59
   2   1   2  516.26    3.23
   2  -1   2  483.20    2.51
   2  -1   2  508.61    2.11
  -2   1   2  514.23    3.12
  -2  -1   2  522.49    3.34
  -2  -1  -2  506.03    3.00
  -2  -1  -2  511.56    2.98
   2  -1   2  497.44    3.22
  -2   1   2  517.59    3.42
  -2   1  -2  507.66    2.69
   2   1   2  510.19    2.71
  -2  -1   2  518.60    3.26
   2  -1  -2  509.66    3.31
   2   1   2  503.94    3.21
   2   1  -2  502.74    3.37
   2  -1   2  494.24    3.06
   2   1   3   32.49    1.14
   2  -1   3   31.26    0.87
   2   1  -3   31.32    0.92
  -2   1   3   35.93    0.96
   2  -1   3   25.44    0.72
  -2   1   3   29.66    1.04
  -2  -1   3   29.97    0.95
  -2  -1  -3   49.45    1.29
  -2   1   3   33.03    1.18
  -2  -1   3   25.96    0.80
   2   1   3   40.44    0.92
  -2  -1  -3   40.88    0.91
  -2   1  -3   28.85    0.67
   2   1  -3   31.73    1.01
   2  -1  -3   35.61    1.20
  -2   1   4  266.65    2.80
   2  -1  -4  259.71    2.13
   2   1  -4  268.25    3.01
   2   1   4  262.55    2.92
   2  -1   4  274.08    2.75
   2  -1   4  265.60    2.19
  -2   1   4  272.14    3.02
  -2  -1   4  269.40    3.04
   2  -1   4  273.65    2.48
   2   1   4  265.49    2.72
  -2  -1  -4  262.70    3.02
  -2   1  -4  259.30    3.00
  -2  -1  -4  263.53    2.14
   2   1   4  267.02    2.35
  -2   1   4  270.43    2.97
  -2   1  -4  266.66    1.39
  -2  -1   4  273.18    2.54
   2  -1   4  269.70    2.80
   2   1   4  252.49    2.90
   2  -1  -4  264.34    3.01
   2  -1   4  260.08    2.79
  -2   1  -4  267.41    2.18
  -2  -1  -4  261.63    2.73
   2   1  -4  266.47    2.97
  -2   1   5  190.96    2.67
   2   1  -5  194.19    2.95
   2   1   5  198.92    2.80
   2  -1   5  194.74    2.66
   2  -1  -5  193.94    2.18
   2  -1   5  187.73    2.38
  -2  -1   5  195.66    2.87
  -2   1  -5  201.85    2.91
  -2   1   5  194.55    2.81
  -2  -1  -5  192.78    2.84
   2   1   5  193.96    2.61
   2   1   5  195.22    2.22
   2  -1   5  200.97    2.61
  -2  -1  -5  193.89    1.87
  -2  -1   5  187.97    2.23
  -2   1   5  192.16    2.72
  -2  -1  -5  187.38    2.56
   2   1   5  195.93    2.77
   2  -1   5  197.10    2.69
  -2   1  -5  195.63    2.20
   2  -1  -5  189.73    2.85
   2   1  -5  195.66    2.84
   2   1  -6   93.48    2.17
   2  -1  -6   91.09    1.69
  -2   1  -6   87.84    2.17
  -2   1   6   91.09    2.04
   2  -1   6   91.32    2.00
   2   1   6   90.71    2.07
   2   1   6   93.57    1.97
  -2   1   6   91.47    2.11
   2  -1   6   94.29    1.87
  -2   1  -6   88.31    2.13
  -2  -1   6   89.32    2.12
  -2  -1  -6   89.39    2.12
   2   1   6   88.44    1.63
  -2  -1   6   94.57    1.60
  -2  -1  -6   90.67    1.29
  -2   1   6   91.71    2.00
  -2   1  -6   92.18    1.70
  -2  -1  -6   90.05    1.91
   2  -1  -6   91.56    2.11
   2   1  -6   90.03    2.03
  -2   1  -7   27.86    1.44
  -2   1   7   26.73    1.34
   2   1  -7   34.29    1.43
   2  -1  -7   30.62    1.16
   2  -1   7   31.02    1.31
   2   1   7   27.09    1.34
   2   1   7   29.50    1.28
  -2   1   7   27.70    1.41
  -2  -1   7   27.76    1.39
  -2  -1  -7   29.32    1.39
  -2   1  -7   31.69    1.40
   2  -1   7   30.34    1.26
  -2  -1   7   28.20    0.97
   2   1   7   31.41    1.06
  -2   1   7   32.25    1.34
   2  -1  -7   29.85    1.39
   2   1  -7   31.38    1.37
  -2  -1  -7   30.98    1.25
  -2   1  -7   30.84    1.12
   2  -1  -8    6.50    0.58
  -2   1  -8    5.92    0.71
   2   1  -8    6.99    0.74
   2   1   8    8.16    0.70
   2   1   8    6.12    0.66
  -2  -1  -8    7.33    0.78
  -2   1   8    6.81    0.70
   2  -1   8    6.11    0.61
  -2   1   8    5.93    0.67
   2  -1   8    6.10    0.61
  -2   1  -8    6.29    0.74
  -2  -1   8    6.05    0.68
  -2  -1   8    6.39    0.44
   2   1   8    5.90    0.51
  -2   1  -8    6.52    0.58
   2  -1  -8    6.12    0.70
  -2  -1  -8    8.12    0.70
   2   1  -8    5.87    0.65
   2   1  -9  114.96    3.06
   2  -1  -9  117.66    2.55
   2   1   9  117.05    2.92
   2  -1   9  110.25    2.80
  -2   1  -9  115.10    3.03
  -2   1   9  111.94    2.91
  -2  -1   9  112.83    2.95
  -2   1   9  117.28    2.95
   2   1   9  115.25    2.74
   2  -1   9  115.78    2.68
  -2   1  -9  113.18    2.98
   2   1   9  112.05    2.30
  -2   1  -9  116.94    2.52
  -2  -1  -9  116.53    2.76
   2  -1  -9  113.35    2.90
   2   1  -9  116.00    2.86
   2  -1  10    0.07    0.32
  -2   1 -10    0.06    0.39
   2   1 -10   -0.12    0.38
   2  -1 -10    0.78    0.34
  -2   1  10   -0.30    0.38
  -2  -1  10    0.51    0.42
   2   1  10    0.32    0.33
   2   1  10    0.14    0.39
  -2   1  10    0.43    0.36
   2  -1  10    0.28    0.30
   2   1  10    0.51    0.25
  -2   1 -10    0.60    0.37
  -2  -1 -10    0.33    0.31
   2  -1 -10    0.56    0.43
   2   1 -10    0.54    0.35
   2   1 -11   11.44    1.22
   2   1  11   11.64    1.08
  -2   1  11   12.92    1.21
   2  -1  11   11.86    1.11
  -2   1 -11   11.38    1.18
   2  -1 -11   12.97    1.02
  -2  -1 -11   11.77    1.08
  -2  -1  11   11.98    1.14
  -2   1  11   12.72    1.13
   2  -1  11   12.51    1.03
   2   1  11   11.38    1.07
   2  -1  11   11.76    0.95
   2   1  11   10.85    0.86
   2  -1 -11   12.90    1.13
  -2   1 -11   11.28    0.96
  -2  -1 -11   13.22    1.11
   2   1 -11   12.05    1.11
  -2   1 -12   -0.11    0.53
  -2   1  12    0.71    0.56
   2  -1  12    1.12    0.61
  -2   1 -12    0.89    0.59
   2  -1 -12   -0.13    0.46
   2   1 -12    0.49    0.54
  -2  -1 -12   -0.76    0.58
   2   1  12   -0.02    0.37
  -2  -1  12   -0.05    0.37
  -2   1  12    0.49    0.40
   2  -1  12    0.61    0.41
   2   1  12    0.97    0.52
   2   1  12    0.12    0.28
   2  -1  12    0.18    0.32
  -2   1 -12    0.27    0.40
   2   1 -12    0.84    0.58
  -2  -1 -12   -0.11    0.41
   2  -1 -12    0.24    0.43
  -2   1 -13   24.43    1.82
   2   1  13   23.17    1.65
   2   1 -13   24.54    1.82
  -2  -1 -13   23.63    1.72
  -2   1 -13   24.14    1.79
  -2  -1  13   22.94    1.65
   2   1  13   23.82    1.60
   2  -1  13   24.37    1.61
  -2   1  13   24.34    1.70
   2  -1  13   23.49    1.43
  -2  -1 -13   23.85    1.62
   2   1 -13   27.40    1.81
   2  -1 -13   24.26    1.70
  -2   1 -14   -0.67    0.69
   2   1 -14    1.33    0.71
  -2  -1 -14    1.26    0.76
  -2   1 -14    0.42    0.69
   2  -1 -14    0.08    0.56
   2   1  14   -0.03    0.45
   2  -1  14    0.22    0.42
   2   1  14    0.87    0.51
  -2   1  14    0.92    0.65
  -2  -1  14    0.02    0.50
   2  -1  14   -0.28    0.39
  -2  -1 -14    0.79    0.49
   2  -1 -14   -0.09    0.55
   2   1 -14    1.05    0.58
  -2  -1  15    2.49    0.78
   2   1  15    1.66    0.64
   2  -1  15    2.72    0.77
  -2   1  15    2.48    0.82
   2  -1 -15    1.94    0.78
   2   1 -15    2.05    0.80
   2   1  15    2.31    0.75
  -2   1 -15    0.94    0.63
  -2  -1 -15    2.71    0.94
  -2   1 -15    1.66    0.79
   2  -1 -15    1.16    0.64
   2   1 -15    2.29    0.80
   2  -1  16    1.62    0.70
  -2  -1 -16    1.21    0.78
  -2   1 -16    1.07    0.74
   2   1 -16    2.16    0.80
   2  -1 -16    1.52    0.76
   2   2   0 2159.72    6.37
  -2   2   0 2131.43    4.43
  -2   2   0 2137.10    4.90
   2  -2   0 2150.38    6.31
  -2   2   0 2163.79    6.97
   2  -2   0 2156.41    4.83
   2  -2   0 2146.61    5.76
  -2   2  -1   39.86    0.85
  -2   2   1   40.37    0.67
   2   2   1   40.20    0.93
  -2   2  -1   37.80    0.66
   2   2  -1   37.16    0.88
   2  -2   1   37.27    0.88
   2  -2   1   40.66    0.92
  -2  -2  -1   39.30    0.96
  -2   2   1   41.29    1.01
  -2  -2   1   38.93    0.98
  -2   2  -1   37.98    0.93
  -2   2   1   39.42    0.80
   2  -2   1   39.16    0.79
   2   2   1   39.31    0.83
   2   2  -1   39.04    0.74
   2  -2  -1   40.94    0.83
  -2   2   2   65.45    1.08
  -2   2  -2   65.88    1.30
   2   2   2   67.73    1.32
  -2   2  -2   64.16    1.06
   2   2   2   65.30    1.25
   2   2  -2   64.81    1.27
  -2  -2  -2   64.76    0.81
   2  -2   2   70.52    1.20
  -2  -2  -2   70.55    1.20
  -2   2   2   65.02    1.20
  -2  -2   2   69.31    1.35
   2  -2   2   62.33    0.85
   2  -2   2   69.58    1.31
  -2  -2   2   64.99    1.27
  -2   2   2   68.00    1.38
  -2  -2  -2   63.83    1.25
  -2  -2  -2   64.93    1.03
   2   2   2   65.65    1.21
   2  -2   2   68.89    1.13
   2  -2  -2   67.73    1.25
   2   2   3    5.79    0.45
   2   2   3    5.86    0.39
   2   2  -3    6.11    0.45
   2  -2  -3    6.02    0.22
  -2   2  -3    6.63    0.41
  -2   2  -3    5.55    0.45
  -2   2   3    5.46    0.39
   2  -2   3    6.30    0.34
  -2  -2  -3    6.10    0.21
   2  -2   3    5.53    0.37
  -2  -2   3    5.75    0.45
  -2  -2  -3    6.31    0.43
  -2   2   3    5.54    0.41
  -2  -2  -3    6.12    0.35
   2   2   3    6.14    0.21
   2  -2   3    5.89    0.45
  -2   2   3    6.45    0.46
  -2  -2  -3    5.93    0.40
  -2  -2   3    6.22    0.40
   2   2   3    6.31    0.30
   2  -2   3    6.25    0.40
  -2   2  -3    6.60    0.21
   2   2  -3    5.73    0.41
   2   2   3    6.38    0.45
   2  -2  -3    6.45    0.46
   2  -2  -4 1137.06    4.06
  -2   2  -4 1140.26    6.04
   2   2  -4 1145.53    6.48
  -2   2  -4 1133.97    6.67
   2   2   4 1139.20    6.49
  -2   2   4 1155.57    5.99
  -2  -2  -4 1137.62    2.81
   2  -2   4 1108.14    5.13
   2  -2   4 1165.61    5.43
  -2   2   4 1138.97    6.42
  -2  -2  -4 1163.39    6.24
  -2  -2   4 1163.73    6.54
  -2  -2  -4 1140.07    4.94
  -2   2   4 1154.38    6.30
  -2  -2   4 1144.31    5.40
   2  -2   4 1150.08    6.23
  -2  -2  -4 1150.44    5.33
   2   2   4 1123.75    4.33
   2  -2   4 1152.22    5.70
  -2   2  -4 1138.72    3.89
   2   2  -4 1137.62    6.24
  -2  -2  -4 1139.08    6.21
   2  -2  -4 1130.91    6.47
   2   2   4 1120.65    6.21
   2   2   5   10.38    0.68
  -2   2  -5   10.16    0.65
   2   2  -5   10.24    0.71
  -2   2   5   10.36    0.65
  -2   2  -5   10.28    0.72
   2  -2  -5   10.54    0.48
  -2   2   5   10.90    0.72
   2  -2   5   10.66    0.57
  -2  -2  -5   10.49    0.70
  -2  -2   5    9.92    0.71
  -2   2  -5   13.10    0.78
  -2  -2  -5   10.30    0.53
  -2   2   5   10.47    0.65
   2   2   5   10.38    0.47
  -2  -2   5   10.64    0.55
   2   2   5   10.67    0.32
   2  -2  -5   11.12    0.73
  -2   2  -5   11.33    0.48
   2  -2   5   10.62    0.63
   2   2  -5   11.14    0.68
   2   2   5   10.05    0.67
  -2  -2  -5    9.98    0.67
   2   2  -6  282.22    3.91
   2  -2  -6  290.25    2.86
  -2   2   6  283.05    3.67
   2   2   6  290.28    3.81
  -2   2  -6  293.70    4.00
  -2   2  -6  288.50    3.72
  -2   2   6  294.93    3.87
  -2  -2  -6  291.22    3.81
   2  -2   6  288.44    3.30
  -2   2  -6  288.80    3.81
  -2  -2   6  295.51    3.86
  -2   2   6  289.73    3.59
   2   2   6  286.33    2.68
  -2  -2  -6  288.57    2.78
  -2  -2   6  289.72    2.82
   2   2  -6  289.21    3.65
  -2   2  -6  288.53    2.80
   2  -2  -6  283.98    3.84
  -2  -2  -6  279.01    3.59
   2   2  -7    9.48    0.82
   2  -2  -7    8.74    0.58
   2   2   7    8.29    0.73
  -2   2  -7    8.86    0.74
  -2   2  -7    8.43    0.79
  -2   2   7    8.21    0.69
  -2  -2   7    8.20    0.73
  -2   2  -7    9.25    0.77
   2  -2   7    8.91    0.66
  -2  -2  -7    9.07    0.76
  -2   2   7    8.63    0.75
  -2  -2   7    9.57    0.54
   2   2   7    8.91    0.53
  -2   2   7    8.69    0.69
  -2   2  -7    9.28    0.58
   2  -2  -7    8.50    0.76
  -2  -2  -7    8.45    0.70
   2   2  -7    9.04    0.74
   2   2   8  173.02    3.36
  -2   2  -8  161.36    3.36
   2  -2  -8  169.20    2.71
   2   2  -8  166.28    3.48
  -2   2   8  162.20    3.28
  -2   2  -8  174.57    3.56
  -2   2   8  166.16    3.39
  -2   2  -8  164.16    3.33
   2  -2   8  166.62    2.98
   2   2   8  165.34    3.19
  -2  -2   8  163.70    3.34
  -2   2   8  169.98    3.06
  -2  -2   8  167.29    2.22
   2   2   8  166.56    2.44
  -2   2  -8  162.46    2.62
  -2  -2  -8  165.16    3.17
   2  -2  -8  163.52    3.33
   2   2  -8  171.32    3.19
  -2   2  -9    1.18    0.46
   2  -2  -9    1.60    0.41
  -2   2  -9    2.13    0.59
   2   2  -9    1.27    0.40
  -2   2   9    1.28    0.41
   2  -2   9    1.31    0.40
   2   2   9    1.34    0.45
  -2  -2   9    1.36    0.41
  -2   2  -9    1.08    0.43
   2   2   9    1.91    0.46
  -2   2   9    1.27    0.38
   2   2   9    1.41    0.30
  -2  -2  -9    1.42    0.39
  -2   2   9    1.74    0.42
   2  -2  -9    1.02    0.44
  -2   2  -9    1.20    0.30
   2   2  -9    0.92    0.42
   2   2 -10    4.26    0.73
   2  -2 -10    5.36    0.65
  -2   2 -10    5.08    0.83
  -2   2 -10    4.75    0.68
  -2   2  10    4.50    0.70
  -2  -2  10    5.06    0.70
  -2   2  10    4.75    0.69
   2   2  10    3.90    0.63
   2   2  10    3.32    0.60
  -2   2 -10    3.93    0.70
   2  -2  10    4.65    0.66
   2   2  10    4.44    0.49
  -2   2 -10    4.72    0.59
   2  -2 -10    3.97    0.73
   2   2 -10    4.58    0.69
  -2  -2 -10    5.08    0.72
  -2  -2  11   14.75    1.23
   2  -2  11   12.75    1.05
  -2   2  11   13.59    1.19
   2   2  11   13.32    1.16
   2   2 -11   12.96    1.22
   2  -2 -11   13.94    1.03
  -2   2 -11   13.87    1.32
  -2   2  11   11.92    1.13
  -2   2 -11   11.91    1.14
   2   2  11   13.95    1.19
   2  -2 -11   14.99    1.27
  -2  -2 -11   14.88    1.18
   2   2 -11   14.21    1.14
  -2   2 -11   14.00    0.99
  -2   2  12   57.29    2.54
   2   2  12   61.09    2.54
  -2   2 -12   59.81    2.60
  -2   2 -12   60.93    2.70
   2   2 -12   58.12    2.59
  -2  -2 -12   59.73    2.52
   2  -2  12   61.90    2.38
   2   2  12   57.41    2.39
  -2   2  12   58.60    2.54
  -2  -2  12   60.90    2.55
   2  -2  12   56.28    2.19
   2  -2 -12   60.12    2.59
  -2  -2 -12   60.29    2.47
   2   2 -12   59.07    2.40
   2   2 -13    3.42    0.86
  -2   2 -13    4.10    0.89
  -2   2 -13    4.32    0.97
  -2  -2 -13    2.97    0.66
  -2   2  13    5.38    0.92
   2   2  13    3.25    0.71
  -2   2  13    4.47    0.86
   2  -2  13    4.02    0.75
  -2  -2  13    4.87    0.85
   2  -2  13    4.62    0.77
  -2  -2 -13    3.39    0.71
   2  -2 -13    3.58    0.81
   2   2 -13    5.31    0.92
   2   2 -14   58.43    2.95
  -2   2 -14   61.25    2.96
  -2   2 -14   62.41    3.04
  -2   2  14   60.11    2.82
  -2  -2 -14   62.90    2.83
   2   2  14   59.80    2.77
   2  -2  14   59.73    2.60
  -2  -2  14   59.43    2.77
  -2   2  14   62.44    2.86
   2  -2  14   60.87    2.48
   2   2 -14   61.04    2.69
  -2  -2 -14   60.50    2.72
   2  -2 -14   63.51    2.93
  -2   2 -15    1.91    0.84
  -2   2 -15    1.65    0.78
  -2  -2 -15    1.91    1.02
   2   2 -15    1.73    0.88
   2   2  15    2.02    0.82
  -2   2  15    2.03    0.92
  -2  -2  15    1.17    0.65
   2  -2  15    1.79    0.60
   2  -2  15    1.79    0.68
   2   2 -15    1.84    0.80
  -2  -2 -15    1.60    0.80
   2  -2 -15    1.12    0.73
   2  -2  16   76.34    3.19
  -2   2 -16   81.19    3.76
  -2  -2 -16   79.46    3.54
   2  -2 -16   77.07    3.50
  -2   3   0    2.28    0.21
   2  -3   0    2.92    0.31
  -2  -3   0    2.51    0.33
   2  -3   0    2.71    0.27
  -2   3   0    2.06    0.31
   2  -3   0    2.55    0.23
   2   3   0    2.20    0.20
   2  -3   0    2.40    0.22
  -2   3   1 1066.89    4.23
   2   3  -1 1053.32    5.43
   2   3   1 1071.43    5.44
  -2   3  -1 1049.09    4.28
   2  -3   1 1085.21    5.47
  -2  -3  -1 1063.36    3.68
  -2  -3  -1 1044.33    4.69
  -2   3  -1 1074.72    5.60
  -2   3   1 1070.32    4.41
  -2  -3   1 1054.83    5.47
   2  -3   1 1084.21    5.16
   2  -3  -1 1061.04    4.56
  -2  -3  -1 1038.66    5.57
  -2   3   1 1086.49    5.75
   2  -3   1 1052.08    4.08
   2  -3  -1 1069.81    4.64
   2   3   1 1069.53    4.41
   2  -3   1 1047.70    2.84
   2   3  -1 1046.40    3.75
  -2   3  -2  118.01    1.61
  -2   3  -2  123.55    1.91
   2   3  -2  113.72    1.90
  -2   3   2  120.05    1.61
   2   3   2  117.54    1.92
  -2  -3  -2  120.38    1.45
   2  -3   2  115.38    1.83
  -2  -3  -2  124.79    1.54
  -2  -3   2  123.93    1.87
   2  -3   2  122.53    1.88
  -2   3   2  118.48    1.98
  -2  -3  -2  122.70    1.93
  -2   3   2  120.06    1.35
   2  -3   2  118.33    1.45
   2  -3  -2  123.01    1.80
   2   3   2  118.46    1.66
  -2   3   3  293.41    2.88
  -2   3  -3  288.46    2.85
   2   3   3  295.45    3.25
  -2   3  -3  285.20    3.25
   2   3   3  287.66    2.81
   2   3  -3  293.03    3.23
  -2  -3  -3  289.25    2.10
   2  -3   3  281.83    2.48
   2  -3   3  297.14    2.95
  -2  -3  -3  293.20    2.77
  -2  -3   3  288.03    3.29
   2  -3   3  298.38    3.15
  -2  -3  -3  292.67    3.02
   2   3   3  290.89    2.11
  -2  -3   3  285.61    2.87
  -2   3   3  289.87    3.24
   2  -3  -3  286.83    3.09
   2   3   3  287.51    2.93
   2  -3   3  288.78    2.51
  -2   3  -4   39.52    1.17
  -2   3   4   39.52    1.19
   2   3   4   39.99    1.40
  -2   3  -4   39.55    1.33
   2   3   4   39.64    1.07
   2   3  -4   41.64    1.40
  -2  -3  -4   40.05    1.17
  -2  -3  -4   39.84    0.76
   2  -3   4   39.95    1.15
  -2  -3   4   39.84    1.33
  -2   3   4   41.85    1.28
   2  -3   4   38.92    1.03
  -2   3   4   40.79    1.26
  -2  -3  -4   39.83    0.83
   2   3   4   40.36    0.77
  -2  -3   4   41.24    1.10
  -2  -3  -4   37.61    1.16
   2  -3   4   39.09    1.25
   2   3   4   38.30    1.20
  -2   3  -4   40.52    0.61
  -2  -3  -4   40.05    1.27
   2  -3   4   40.26    1.05
   2  -3  -4   39.68    1.27
  -2   3  -5    4.93    0.65
  -2   3   5    7.08    0.59
  -2   3  -5    6.52    0.78
   2   3  -5    7.70    0.69
   2   3   5    4.91    0.73
  -2  -3   5    7.42    0.70
   2  -3   5    5.08    0.54
  -2  -3  -5    7.46    0.38
   2  -3   5    7.64    0.62
  -2  -3  -5    5.28    0.60
  -2   3  -5    7.95    0.63
  -2   3   5    5.59    0.62
  -2   3   5    4.01    0.67
  -2  -3   5    3.44    0.43
   2   3   5    2.92    0.33
  -2  -3  -5    5.03    0.47
  -2  -3  -5    2.79    0.32
   2   3   5    2.18    0.30
   2  -3   5    7.06    0.57
   2  -3  -5    6.46    0.62
  -2   3  -5    1.73    0.29
   2   3  -5    4.72    0.60
  -2  -3  -5    5.56    0.60
  -2   3  -6   10.32    0.76
  -2   3   6   10.31    0.74
   2   3  -6   10.72    0.82
   2   3   6    9.41    0.75
  -2   3  -6   10.72    0.85
  -2  -3   6    9.73    0.75
  -2   3   6   10.17    0.77
  -2   3  -6    9.54    0.72
   2  -3   6   10.68    0.66
  -2  -3  -6   10.15    0.41
   2   3   6   10.03    0.41
  -2  -3  -6   10.17    0.63
  -2   3   6   10.84    0.72
  -2  -3   6   10.90    0.58
   2   3   6   10.32    0.46
  -2  -3  -6   10.74    0.54
  -2  -3  -6   10.51    0.76
   2  -3  -6   10.86    0.83
   2   3  -6   11.10    0.74
  -2   3  -6   10.13    0.49
   2   3  -7    1.32    0.59
   2  -3  -7    1.91    0.29
  -2   3  -7    2.44    0.46
  -2   3  -7    3.17    0.60
   2  -3   7    2.45    0.40
  -2   3   7    2.23    0.54
  -2  -3   7    1.99    0.52
   2   3   7    1.69    0.56
  -2   3   7    3.21    0.50
  -2   3  -7    2.31    0.47
   2   3   7    1.19    0.27
  -2  -3   7    1.33    0.27
   2   3   7    2.02    0.30
  -2  -3  -7    2.05    0.32
  -2   3  -7    1.18    0.34
   2  -3  -7    2.67    0.59
  -2  -3  -7    1.48    0.39
   2   3  -7    1.38    0.46
  -2   3   7    2.21    0.49
   2   3   8   16.43    1.18
   2   3  -8   18.65    1.22
   2  -3  -8   16.33    0.84
  -2   3  -8   15.79    1.19
  -2   3  -8   16.69    1.11
  -2   3   8   15.68    1.07
  -2  -3   8   17.13    1.13
   2  -3   8   16.68    0.98
  -2   3   8   17.43    1.13
  -2   3  -8   16.43    1.07
   2   3   8   18.03    0.74
  -2  -3   8   17.87    0.73
  -2   3   8   16.73    1.00
  -2  -3  -8   16.70    1.08
  -2   3  -8   16.03    0.79
   2   3  -8   18.06    1.14
   2  -3  -8   17.42    1.16
  -2   3   9   87.77    2.59
   2   3  -9   85.94    2.72
   2  -3  -9   92.15    2.12
  -2   3  -9   89.97    2.80
  -2   3  -9   85.43    2.60
   2   3   9   88.92    2.64
  -2  -3   9   87.52    2.62
   2  -3   9   88.72    2.37
  -2   3  -9   87.69    2.59
  -2   3   9   81.54    2.55
   2   3   9   88.60    1.75
  -2   3   9   85.65    2.35
   2   3  -9   89.51    2.46
  -2  -3  -9   86.13    2.56
   2  -3  -9   86.94    2.68
  -2   3  -9   87.29    1.98
   2   3  10    0.05    0.37
  -2  -3  10    0.55    0.37
   2  -3  10    0.98    0.36
  -2   3 -10    0.60    0.45
  -2   3  10    0.48    0.41
  -2   3  10    0.72    0.32
  -2   3 -10    0.21    0.37
   2  -3 -10    0.63    0.33
  -2   3 -10    1.83    0.62
   2   3 -10    0.00    0.37
   2  -3 -10    0.85    0.46
  -2  -3 -10    0.54    0.40
  -2   3  10    0.53    0.35
   2   3 -10   -0.43    0.34
  -2   3  11   21.20    1.51
  -2  -3  11   18.78    1.40
   2  -3  11   21.23    1.39
   2   3  11   21.05    1.49
   2   3 -11   20.85    1.51
  -2   3  11   20.33    1.45
  -2   3 -11   21.05    1.51
  -2   3 -11   21.10    1.59
   2   3 -11   23.12    1.42
   2  -3 -11   19.89    1.49
  -2  -3 -11   22.78    1.53
   2   3 -12    1.22    0.62
  -2   3 -12    0.49    0.53
  -2   3 -12    2.51    0.73
  -2   3  12    0.64    0.49
  -2  -3  12    1.40    0.54
  -2   3  12    1.76    0.54
   2  -3  12    1.89    0.53
   2   3  12    1.47    0.53
   2  -3  12    2.04    0.49
  -2  -3 -12    0.80    0.43
   2   3 -12    1.70    0.57
   2  -3 -12    0.29    0.51
  -2  -3 -13   11.72    1.19
  -2   3 -13   10.08    1.30
  -2   3  13   11.65    1.25
   2   3 -13   12.78    1.36
  -2   3 -13   10.77    1.25
  -2   3  13   12.02    1.28
   2  -3  13   12.62    1.15
   2   3  13   11.81    1.23
  -2  -3  13   12.64    1.28
   2  -3  13   10.96    1.10
   2   3 -13   12.13    1.16
  -2  -3 -13   12.43    1.30
   2  -3 -13   12.24    1.32
  -2   3 -14    1.90    0.67
   2   3 -14    2.98    0.89
  -2  -3 -14    1.82    0.59
  -2   3 -14    3.89    0.92
  -2  -3  14    3.61    0.83
   2   3  14    2.86    0.74
  -2   3  14    2.70    0.80
  -2   3  14    3.40    0.79
   2  -3  14    2.88    0.71
   2  -3  14    3.07    0.72
   2   3 -14    2.12    0.61
  -2  -3 -14    3.39    0.67
   2  -3 -14    3.71    0.91
  -2   3 -15   -1.20    1.04
  -2   3  15    1.82    0.80
  -2   3 -15    1.39    0.69
   2   3 -15    2.19    0.76
  -2  -3 -15    1.63    0.63
   2  -3  15    1.61    0.55
  -2  -3  15    1.37    0.70
  -2   3  15    2.24    0.77
   2   3  15    2.37    0.72
   2  -3  15    1.55    0.61
  -2  -3 -15    1.85    0.62
   2  -3 -15    1.18    0.70
   2  -3  16   -0.43    0.55
  -2  -3 -16    0.48    0.65
  -2   4   0  441.78    3.26
   2   4   0  452.80    3.92
   2  -4   0  451.34    4.08
  -2  -4   0  446.77    3.79
   2  -4   0  445.12    3.33
  -2  -4   0  435.94    4.00
  -2   4   0  436.00    4.04
   2  -4   0  463.60    2.91
   2  -4   0  448.54    2.75
   2   4   0  446.79    2.58
  -2   4   1   53.11    1.12
   2   4   1   55.74    1.40
  -2   4  -1   52.68    1.15
   2   4  -1   50.62    1.37
   2  -4  -1   53.40    1.44
  -2  -4  -1   53.12    1.24
   2  -4   1   52.87    1.37
  -2   4   1   52.28    1.43
  -2  -4  -1   55.00    1.43
  -2  -4   1   56.08    1.40
   2  -4  -1   51.57    1.08
   2  -4   1   54.21    1.27
  -2   4  -1   53.86    1.44
   2  -4   1   52.93    0.92
   2  -4  -1   54.73    1.16
   2   4   1   52.70    1.01
   2   4  -1   52.08    0.81
   2  -4   1   54.52    0.83
  -2   4  -2  222.58    2.49
  -2   4   2  221.30    2.48
   2   4  -2  227.66    2.92
   2   4   2  227.31    2.95
   2  -4   2  215.57    2.80
  -2  -4  -2  223.82    2.40
  -2  -4   2  218.32    2.74
  -2   4   2  223.16    1.92
  -2  -4  -2  224.44    2.89
   2  -4   2  216.30    2.72
  -2   4   2  227.88    2.98
   2  -4   2  220.61    1.31
   2   4  -2  222.43    1.76
   2   4   2  221.76    2.34
   2  -4   2  221.31    1.96
   2  -4  -2  227.14    2.64
   2   4  -3  117.66    2.23
   2   4   3  115.33    1.93
   2   4   3  110.29    2.20
  -2   4   3  116.40    1.95
  -2   4  -3  117.59    1.97
   2  -4   3  110.53    2.07
  -2  -4  -3  115.60    1.65
   2  -4   3  116.51    1.77
  -2   4   3  116.30    2.20
  -2  -4   3  119.98    2.02
   2   4   3  112.46    1.63
  -2  -4  -3  116.19    2.17
   2  -4   3  123.10    2.17
   2  -4   3  116.43    1.56
   2   4   3  115.90    1.88
   2  -4  -3  121.64    2.14
  -2   4  -4  712.64    5.97
  -2   4  -4  716.36    5.30
  -2   4   4  708.68    5.25
   2   4  -4  716.13    5.80
   2   4   4  715.31    5.81
   2   4   4  710.69    4.72
   2  -4   4  710.00    4.72
  -2  -4   4  709.36    5.81
   2  -4   4  707.80    5.36
  -2  -4  -4  723.56    4.00
   2   4   4  708.61    3.98
  -2  -4  -4  710.52    5.37
   2  -4   4  703.44    5.53
  -2  -4   4  697.57    4.87
  -2   4   4  707.16    5.61
   2  -4   4  710.66    4.32
   2  -4  -4  705.01    5.63
  -2  -4  -4  707.50    5.70
  -2   4   5  132.73    2.47
   2   4   5  128.65    2.05
   2   4   5  128.32    2.62
  -2   4  -5  133.60    2.75
   2   4  -5  124.71    2.63
  -2   4  -5  135.45    2.49
   2  -4   5  127.27    2.17
   2  -4   5  132.67    2.40
  -2  -4  -5  130.01    1.69
  -2   4  -5  127.34    2.38
  -2  -4   5  133.57    2.66
   2   4   5  131.32    1.68
  -2  -4  -5  131.69    2.36
  -2  -4   5  132.67    2.13
  -2   4   5  131.26    2.48
  -2  -4  -5  130.74    2.60
   2  -4   5  131.36    2.06
   2  -4  -5  133.59    2.65
  -2   4   6   59.57    1.80
  -2   4  -6   54.36    2.02
   2   4  -6   57.90    1.91
  -2   4  -6   59.88    1.85
   2   4   6   55.85    1.87
  -2  -4   6   60.04    1.90
   2  -4   6   61.04    1.66
   2  -4   6   59.69    1.73
  -2  -4  -6   58.30    1.15
  -2   4  -6   59.02    1.77
  -2  -4   6   53.96    1.37
   2   4   6   54.35    1.12
  -2   4   6   58.25    1.76
   2   4   6   50.70    0.81
  -2  -4  -6   56.60    1.59
  -2  -4  -6   52.30    1.00
  -2  -4  -6   54.85    1.82
  -2   4  -6   51.00    1.03
   2  -4  -6   56.12    1.89
  -2   4  -7  128.51    3.08
  -2   4   7  125.15    2.76
   2   4   7  121.00    2.87
  -2   4  -7  126.99    2.84
   2   4  -7  118.88    2.90
  -2  -4  -7  125.32    1.72
   2  -4   7  126.97    2.52
  -2   4   7  122.89    2.85
  -2   4  -7  125.82    2.73
  -2  -4   7  124.54    2.90
  -2   4   7  128.49    2.66
  -2  -4   7  129.23    2.07
  -2  -4  -7  125.20    1.70
   2   4   7  127.37    1.72
  -2  -4  -7  129.65    2.45
  -2  -4  -7  126.52    2.88
   2   4  -7  128.15    2.61
  -2   4  -7  128.22    1.82
   2  -4  -7  127.62    2.95
  -2   4   8   29.04    1.43
  -2   4  -8   26.68    1.41
  -2   4  -8   25.20    1.50
   2   4  -8   26.49    1.49
   2   4   8   27.29    1.46
   2  -4  -8   27.37    1.07
   2  -4   8   30.16    1.32
  -2   4  -8   25.79    1.34
  -2   4   8   27.20    1.44
  -2  -4   8   28.39    1.46
  -2  -4   8   27.17    0.94
  -2   4   8   26.45    1.27
  -2  -4  -8   26.62    1.41
   2   4  -8   27.27    1.28
   2  -4  -8   26.65    1.47
   2   4  -9   35.54    1.80
   2   4   9   35.20    1.73
  -2   4  -9   35.79    1.86
  -2   4  -9   35.76    1.74
   2  -4  -9   37.36    1.34
  -2   4   9   37.44    1.74
  -2   4   9   34.15    1.70
  -2  -4   9   34.45    1.70
   2  -4   9   36.49    1.55
  -2   4  -9   35.49    1.67
  -2   4   9   36.66    1.55
   2  -4  -9   35.73    1.78
   2   4  -9   36.90    1.58
  -2  -4  -9   35.32    1.71
   2   4 -10   94.71    3.07
   2   4  10   90.16    2.90
  -2   4  10   93.88    2.92
  -2   4 -10   92.87    2.96
  -2   4 -10   91.73    3.16
  -2   4 -10   91.23    2.86
  -2  -4  10   96.00    2.94
   2  -4  10   95.46    2.67
  -2   4  10   92.48    2.93
  -2   4  10   94.44    2.61
   2  -4 -10   93.59    3.02
  -2  -4 -10   92.40    2.93
   2   4 -10   97.31    2.72
  -2   4 -11   48.92    2.40
   2   4 -11   48.50    2.34
  -2   4 -11   49.16    2.29
  -2   4  11   50.81    2.25
   2   4  11   48.18    2.22
  -2   4  11   48.06    2.24
   2  -4  11   50.37    2.06
  -2  -4  11   47.93    2.21
  -2   4  11   50.04    1.97
  -2  -4 -11   52.86    2.34
   2   4 -11   52.72    2.09
   2  -4 -11   50.33    2.36
  -2   4 -12   11.74    1.22
   2   4 -12   11.83    1.26
  -2   4 -12    8.82    1.11
  -2  -4  12   12.68    1.22
   2  -4  12   12.22    1.18
   2   4  12   10.34    1.18
  -2   4  12    9.77    1.15
  -2   4  12   11.45    1.19
   2  -4  12    9.15    1.04
   2  -4 -12    9.29    1.14
   2   4 -12   10.54    1.01
  -2  -4 -12    9.44    1.15
   2   4  13   26.30    1.80
   2   4 -13   25.35    1.91
  -2   4 -13   26.99    1.89
  -2   4 -13   23.52    1.79
  -2   4  13   26.52    1.85
  -2  -4  13   27.40    1.85
   2  -4  13   27.39    1.70
   2  -4  13   25.22    1.67
   2  -4 -13   28.28    1.98
  -2  -4 -13   27.54    1.89
   2   4 -14   12.69    1.56
  -2   4 -14   11.69    1.38
  -2   4  14   12.75    1.38
  -2  -4 -14   12.29    1.34
  -2  -4  14   10.39    1.32
   2  -4  14   10.58    1.15
   2   4  14   11.95    1.36
   2  -4  14    9.41    1.14
  -2  -4 -14    8.48    1.22
   2  -4 -14   11.96    1.48
  -2   4  15   35.06    2.32
   2   4 -15   36.50    2.51
   2   4  15   36.27    2.32
  -2   4 -15   35.50    2.42
  -2  -4  15   34.54    2.28
   2  -4  15   35.11    2.14
   2  -4 -15   37.29    2.44
  -2  -4 -15   39.43    2.45
  -2   5   0   11.76    0.63
   2   5   0   11.12    0.72
   2  -5   0   11.91    0.77
  -2  -5   0   11.45    0.70
  -2  -5   0   12.53    0.76
   2  -5   0   11.88    0.60
  -2   5   0   12.02    0.77
   2   5   0   11.45    0.41
   2  -5   0   11.54    0.45
   2  -5   0   12.31    0.55
   2   5  -1   20.51    0.96
  -2   5   1   17.36    0.75
   2   5   1   19.93    0.94
  -2   5  -1   19.21    0.79
   2  -5  -1   17.00    0.97
   2  -5   1   17.43    0.92
  -2  -5  -1   18.95    0.86
  -2  -5   1   18.92    0.94
  -2  -5  -1   17.96    0.91
  -2  -5   1   18.91    0.91
   2  -5   1   17.81    0.79
  -2   5   1   20.17    0.97
   2  -5  -1   18.08    0.70
   2  -5   1   17.64    0.59
   2  -5   1   18.01    0.54
   2  -5  -1   17.44    0.73
   2   5   1   17.51    0.60
   2   5  -1   19.13    0.47
  -2   5  -1   18.01    0.96
  -2   5  -2   29.73    1.03
   2   5   2   27.67    1.16
  -2   5   2   28.18    0.98
   2   5  -2   30.61    1.19
   2  -5  -2   29.47    1.19
   2  -5   2   27.66    1.16
  -2  -5  -2   29.84    1.02
  -2   5   2   28.65    1.18
  -2   5   2   28.83    0.74
  -2  -5   2   30.35    1.13
  -2  -5  -2   30.39    1.19
   2  -5   2   29.59    1.07
   2  -5   2   28.60    0.69
   2  -5  -2   30.02    1.04
   2   5  -2   28.19    0.57
   2   5   2   27.75    0.85
   2  -5   2   28.73    0.63
   2   5  -3   92.53    2.17
  -2   5  -3   94.94    1.93
  -2   5   3   94.46    1.94
   2   5   3   94.63    2.18
  -2  -5  -3   96.27    1.76
   2  -5   3   95.10    2.10
   2  -5   3   97.61    2.05
  -2  -5   3  100.57    2.02
  -2  -5  -3   96.78    2.14
  -2   5   3   96.86    2.18
   2  -5  -3   99.32    2.04
   2  -5   3   95.65    1.38
   2   5  -3   91.02    1.19
   2   5   3   97.87    1.77
   2   5   4    2.77    0.36
   2   5  -4    2.69    0.44
  -2   5  -4    2.47    0.37
  -2   5   4    2.76    0.38
  -2  -5  -4    3.06    0.34
   2  -5   4    3.09    0.45
   2   5   4    2.68    0.43
  -2  -5   4    2.53    0.41
   2  -5   4    3.47    0.40
  -2  -5  -4    3.31    0.47
  -2  -5   4    2.96    0.39
   2  -5   4    3.07    0.45
  -2  -5  -4    3.38    0.51
   2  -5  -4    3.31    0.44
  -2   5   4    3.05    0.43
   2   5   4    3.02    0.34
   2  -5   4    2.74    0.29
   2   5  -5  194.84    3.41
   2   5   5  198.95    2.67
  -2   5   5  193.05    3.16
  -2   5  -5  200.33    3.22
   2   5   5  189.50    3.40
  -2  -5  -5  197.66    2.42
   2  -5   5  190.53    3.17
  -2  -5   5  200.64    3.47
  -2   5  -5  194.11    2.97
   2  -5   5  198.37    2.88
  -2   5   5  196.70    3.22
   2  -5   5  194.59    3.24
  -2  -5   5  194.59    2.78
   2   5   5  200.84    2.44
  -2  -5  -5  192.33    3.15
   2  -5  -5  198.34    3.38
  -2  -5  -5  190.81    3.35
  -2   5  -6   19.48    1.09
   2   5   6   18.33    1.15
   2   5  -6   18.52    1.16
  -2   5   6   19.94    1.08
   2   5   6   18.49    0.83
   2  -5   6   18.75    0.96
  -2  -5  -6   19.19    0.76
  -2   5  -6   19.83    1.03
   2  -5   6   18.53    1.06
  -2  -5   6   19.69    1.16
  -2   5   6   20.18    1.09
  -2  -5   6   18.59    0.87
  -2  -5  -6   19.88    1.05
   2   5   6   19.18    0.75
   2  -5  -6   19.95    1.18
  -2  -5  -6   19.05    1.16
   2   5  -7   51.54    2.03
  -2   5  -7   54.06    1.91
  -2   5   7   54.79    1.90
   2   5   7   55.87    2.03
  -2  -5   7   54.01    1.97
   2  -5   7   53.21    1.73
  -2   5  -7   54.23    1.80
  -2  -5  -7   52.13    1.75
   2   5   7   54.62    1.26
  -2  -5   7   51.96    1.45
  -2   5   7   54.92    1.80
  -2  -5  -7   50.02    1.94
   2  -5  -7   51.25    1.99
   2  -5   8    0.35    0.23
  -2   5   8    0.65    0.34
  -2  -5   8    0.68    0.35
   2   5   8    0.70    0.40
  -2   5  -8    0.72    0.35
   2   5  -8    0.30    0.37
  -2   5  -8   -0.10    0.32
  -2   5   8    0.41    0.28
   2  -5  -8   -0.04    0.41
  -2  -5  -8    0.40    0.38
  -2   5  -9  122.66    3.22
   2   5  -9  117.61    3.29
   2   5   9  112.83    3.18
  -2   5   9  119.00    3.14
  -2  -5   9  116.15    3.20
   2  -5   9  122.60    2.91
  -2   5  -9  120.80    3.05
  -2   5   9  123.88    2.92
  -2  -5  -9  110.04    3.15
   2  -5  -9  114.00    3.26
  -2   5  10   15.73    1.25
   2   5  10   15.19    1.23
   2   5 -10   15.38    1.33
  -2   5 -10   15.94    1.27
   2  -5  10   15.46    1.11
  -2  -5  10   16.00    1.29
  -2   5 -10   15.21    1.19
  -2   5  10   16.10    1.11
  -2  -5 -10   16.13    1.31
   2  -5 -10   14.87    1.29
  -2   5  11   15.71    1.33
   2   5 -11   17.89    1.48
   2   5  11   15.18    1.34
  -2   5 -11   17.05    1.42
  -2  -5  11   17.28    1.40
   2  -5  11   16.51    1.21
   2  -5  11   14.26    1.20
  -2   5  11   16.55    1.18
  -2  -5 -11   16.88    1.42
   2   5 -11   18.07    1.23
   2  -5 -11   16.41    1.42
   2   5 -12    9.86    1.20
  -2   5 -12    9.26    1.10
   2  -5  12   11.04    1.06
  -2   5  12    9.16    1.07
   2   5  12    9.91    1.14
  -2  -5  12   10.08    1.13
   2  -5  12    9.33    1.07
   2  -5 -12    8.66    1.10
  -2  -5 -12   10.47    1.22
  -2   5 -13   10.06    1.21
   2   5 -13   10.26    1.34
  -2   5  13   11.06    1.24
   2   5  13   10.39    1.18
   2  -5  13    9.83    1.08
  -2  -5  13    9.77    1.18
   2  -5  13    9.85    1.14
  -2  -5 -13    9.38    1.23
   2  -5 -13   10.63    1.30
   2   5 -14    2.51    0.78
  -2   5 -14    3.52    0.93
  -2  -5  14    3.14    0.81
  -2   5  14    2.55    0.78
   2   5  14    3.00    0.75
   2  -5  14    3.03    0.81
   2  -5 -14    3.21    0.86
  -2  -5 -14    3.07    0.85
  -2   5 -15    4.15    0.99
  -2   5  15    4.42    0.96
  -2  -5  15    2.38    0.83
   2  -5  15    3.16    0.77
  -2  -5 -15    2.38    0.91
   2   6   0  286.04    3.88
  -2   6   0  292.49    3.44
  -2  -6   0  289.59    3.71
   2  -6   0  298.87    3.95
  -2   6   0  293.55    4.01
  -2  -6   0  286.29    3.81
   2  -6   0  289.37    3.09
   2  -6   0  290.23    2.92
   2  -6   0  290.86    2.25
  -2   6   1   13.66    0.73
   2   6   1   13.63    0.87
  -2   6  -1   12.28    0.71
   2   6  -1   12.17    0.84
   2  -6  -1   12.87    0.89
   2  -6   1   12.87    0.86
  -2  -6  -1   13.24    0.78
  -2  -6   1   12.75    0.83
  -2  -6  -1   13.76    0.86
   2  -6   1   13.16    0.74
   2  -6  -1   13.45    0.64
  -2  -6   1   13.71    0.86
  -2   6   1   13.01    0.88
   2  -6   1   13.43    0.58
   2   6  -1   12.34    0.30
  -2   6  -1   12.69    0.91
   2  -6   1   12.66    0.44
   2  -6  -1   13.76    0.70
  -2   6  -2   31.49    1.18
   2   6   2   31.72    1.33
   2   6  -2   29.00    1.29
  -2   6   2   30.82    1.13
   2  -6  -2   32.45    1.38
   2  -6   2   29.88    1.28
  -2  -6  -2   33.22    1.20
  -2  -6   2   31.10    1.34
  -2  -6   2   30.76    1.24
  -2   6   2   30.67    0.83
  -2  -6  -2   31.28    1.36
  -2   6   2   30.89    1.32
   2  -6   2   29.03    1.17
   2  -6   2   31.90    0.80
   2  -6   2   30.38    0.67
   2   6  -2   28.66    0.43
   2  -6  -2   31.79    1.15
  -2   6  -3   31.82    1.22
   2   6   3   32.20    1.37
  -2   6   3   31.18    1.20
   2   6  -3   30.37    1.35
   2  -6   3   30.82    1.34
  -2  -6  -3   33.86    1.20
   2  -6  -3   31.65    1.38
  -2   6   3   32.72    1.39
  -2   6   3   32.67    0.71
   2   6   3   32.32    1.17
  -2  -6  -3   33.34    1.41
  -2  -6   3   34.08    1.27
   2  -6   3   33.33    1.28
   2  -6  -3   33.78    1.28
   2  -6   3   32.88    0.72
   2   6  -3   32.25    0.58
   2  -6   3   32.49    0.77
  -2   6  -4  114.54    2.44
   2   6  -4  109.85    2.62
   2   6   4  111.73    2.64
  -2   6   4  113.21    2.41
   2   6   4  110.01    2.17
   2  -6   4  115.22    2.60
  -2  -6  -4  108.76    2.06
   2  -6   4  112.25    2.23
   2  -6  -4  115.32    2.61
  -2  -6   4  108.34    2.25
   2  -6   4  108.86    2.44
  -2   6   4  112.64    2.59
  -2  -6  -4  106.10    2.54
   2   6   4  111.63    2.09
   2  -6  -4  112.91    2.48
  -2  -6  -4  109.76    2.58
   2   6  -4  105.53    1.34
  -2   6  -5   23.27    1.18
   2   6   5   21.15    1.23
   2   6  -5   20.46    1.20
  -2   6   5   22.99    1.14
   2   6   5   21.54    0.94
  -2  -6  -5   22.78    0.93
   2  -6   5   22.05    1.19
  -2  -6   5   22.79    1.24
  -2   6  -5   22.40    1.04
   2  -6   5   21.52    1.04
   2  -6   5   22.79    1.21
   2   6   5   21.62    0.92
  -2  -6  -5   23.42    1.22
  -2  -6   5   23.23    1.04
  -2   6   5   20.70    1.13
  -2  -6  -5   20.77    1.19
   2  -6  -5   20.96    1.17
   2   6   6   13.49    0.76
  -2   6  -6   14.64    1.00
  -2   6   6   14.26    0.98
   2   6  -6   15.36    1.11
   2   6   6   13.87    1.05
  -2   6  -6   14.41    0.92
   2  -6   6   15.04    1.01
  -2  -6   6   13.57    1.04
  -2  -6  -6   14.89    0.77
   2  -6   6   14.68    0.91
   2   6   6   14.05    0.76
  -2  -6  -6   14.41    0.98
  -2   6   6   13.42    0.95
   2  -6   6   13.82    1.01
  -2  -6   6   14.21    0.83
   2  -6  -6   13.38    1.01
  -2  -6  -6   14.05    1.06
   2   6  -7   -0.12    0.35
  -2   6  -7   -0.04    0.39
  -2   6   7   -0.12    0.28
   2  -6   7    0.19    0.28
  -2   6  -7    0.10    0.26
   2   6   7    0.07    0.32
  -2  -6   7    0.79    0.41
  -2  -6  -7   -0.24    0.32
  -2  -6   7    0.18    0.21
  -2   6   7    0.39    0.30
  -2  -6  -7    0.23    0.35
   2  -6  -7    0.21    0.35
   2   6  -8    5.12    0.80
  -2   6  -8    7.63    0.90
   2  -6   8    7.12    0.73
  -2  -6   8    5.14    0.75
  -2   6   8    5.82    0.82
   2   6   8    5.54    0.79
  -2   6  -8    5.15    0.70
  -2   6   8    6.55    0.76
   2  -6  -8    4.41    0.77
  -2  -6  -8    4.73    0.76
  -2   6  -9   21.90    1.43
   2   6   9   21.68    1.50
   2   6  -9   20.95    1.50
  -2   6   9   21.06    1.40
  -2  -6   9   21.24    1.44
   2  -6   9   21.62    1.26
  -2   6  -9   20.83    1.28
  -2   6   9   21.29    1.27
   2  -6  -9   21.53    1.49
  -2  -6  -9   21.26    1.47
  -2   6 -10   90.85    3.02
   2   6 -10   84.51    3.07
   2   6  10   89.46    3.02
  -2   6  10   89.91    2.95
  -2  -6  10   89.85    3.02
   2  -6  10   91.98    2.72
  -2   6 -10   91.34    2.85
   2  -6  10   83.88    2.87
  -2   6  10   92.43    2.69
   2  -6 -10   85.84    3.10
  -2  -6 -10   86.21    3.04
   2   6 -11    2.31    0.69
  -2   6 -11    2.24    0.60
  -2   6  11    2.54    0.65
   2  -6  11    2.38    0.57
  -2  -6  11    1.50    0.53
   2   6  11    2.10    0.63
   2  -6  11    2.28    0.60
  -2  -6 -11    2.07    0.66
   2  -6 -11    2.32    0.72
   2   6 -12    0.90    0.55
  -2   6 -12    1.48    0.61
   2  -6  12    1.08    0.48
   2   6  12    1.98    0.61
  -2   6  12    1.83    0.63
  -2  -6  12    0.26    0.52
   2  -6  12    1.19    0.53
   2  -6 -12    0.41    0.51
  -2  -6 -12    1.22    0.66
  -2   6 -13    0.03    0.45
   2   6 -13    0.36    0.67
  -2  -6  13   -0.52    0.55
  -2   6  13   -0.77    0.54
   2   6  13   -1.05    0.60
   2  -6  13    0.56    0.48
  -2  -6 -13    0.41    0.55
   2  -6 -13   -0.24    0.65
   2   6 -14    2.66    0.88
  -2   6 -14    1.99    0.72
   2   6  14    2.19    0.74
  -2   6  14    2.66    0.87
  -2  -6  14    1.73    0.59
   2  -6  14    2.31    0.71
  -2  -6 -14    2.11    0.80
   2  -6 -14    3.32    0.92
  -2   7   0  190.29    3.06
   2   7   0  202.98    3.57
  -2  -7   0  188.24    3.30
   2  -7   0  185.92    3.44
  -2   7   0  184.73    3.49
  -2  -7   0  194.69    3.44
   2  -7   0  190.64    2.68
   2  -7   0  193.53    1.79
   2  -7   0  198.14    2.65
  -2   7  -1  104.07    2.27
   2   7  -1   99.74    2.47
   2   7   1  101.70    2.56
  -2   7   1  101.26    2.17
   2   7   1  102.89    2.53
   2  -7  -1  103.31    2.54
   2  -7   1   99.16    2.53
  -2  -7  -1   97.24    2.32
  -2  -7   1   97.04    2.47
   2  -7  -1   99.55    1.83
  -2   7   1  106.87    2.59
   2  -7   1  100.46    2.10
  -2   7  -1  104.55    2.64
  -2  -7  -1   98.63    2.50
  -2  -7   1   97.16    2.41
   2  -7  -1  104.36    2.07
   2  -7  -1  100.24    1.50
   2  -7   1  102.22    1.77
   2   7   2    9.88    0.84
  -2   7   2    9.68    0.70
   2   7  -2    9.69    0.81
  -2   7  -2    9.88    0.73
   2  -7  -2    9.78    0.84
   2  -7   2    9.59    0.80
  -2  -7  -2    9.56    0.74
  -2  -7   2    9.81    0.86
  -2   7   2    9.20    0.79
  -2   7   2   10.14    0.52
  -2  -7   2   10.32    0.82
   2  -7   2   10.99    0.74
   2  -7  -2    9.61    0.53
  -2  -7  -2    9.97    0.88
   2  -7  -2   10.92    0.74
   2  -7   2   10.44    0.53
  -2   7  -3   30.43    1.30
   2   7  -3   27.42    1.42
  -2   7   3   30.56    1.29
   2   7   3   27.58    1.37
   2  -7  -3   30.84    1.43
   2  -7   3   29.89    1.42
  -2  -7  -3   28.36    1.23
  -2  -7  -3   27.30    1.37
   2  -7   3   27.05    1.25
   2   7   3   28.81    1.23
  -2  -7   3   26.03    1.23
  -2   7   3   29.42    1.42
   2  -7   3   28.23    0.79
   2  -7  -3   29.30    1.29
  -2   7   4   21.05    1.11
   2   7  -4   23.85    1.36
   2   7   4   24.90    1.49
  -2   7  -4   21.93    1.15
   2  -7  -4   20.13    1.23
  -2  -7  -4   22.38    1.06
   2  -7   4   21.87    1.26
   2  -7   4   21.78    1.16
   2   7   4   21.75    1.07
  -2  -7   4   22.34    1.13
  -2   7   4   20.70    1.19
  -2  -7  -4   21.15    1.22
   2  -7  -4   21.25    1.15
  -2  -7  -4   22.59    1.26
   2   7  -5    0.97    0.45
   2   7   5    0.92    0.26
  -2   7  -5    1.45    0.40
  -2  -7  -5    1.36    0.35
  -2   7  -5    1.35    0.31
   2  -7  -5    1.37    0.37
  -2  -7   5    0.47    0.31
   2  -7   5    1.13    0.34
   2  -7   5    0.63    0.35
  -2   7   5    2.14    0.45
   2   7   5    1.91    0.48
  -2  -7  -5    0.64    0.38
  -2  -7   5    1.17    0.33
   2  -7   5    0.63    0.34
  -2  -7  -5    1.26    0.44
   2   7   5    1.62    0.33
  -2   7   5    0.81    0.36
   2  -7  -5    0.77    0.38
   2   7   6   18.66    1.29
   2   7   6   21.59    1.00
  -2   7  -6   20.47    1.25
   2   7  -6   19.16    1.30
  -2   7   6   20.51    1.21
   2  -7   6   20.17    1.12
   2  -7  -6   20.52    1.24
   2  -7   6   19.91    1.27
  -2   7  -6   21.30    1.08
  -2  -7   6   19.00    1.28
  -2  -7  -6   20.26    0.97
   2  -7   6   19.13    1.21
  -2  -7   6   20.94    1.08
   2   7   6   21.20    1.01
  -2  -7  -6   20.75    1.27
  -2   7   6   20.59    1.21
   2  -7  -6   18.69    1.24
  -2  -7  -6   19.12    1.29
  -2   7  -7    3.63    0.61
   2   7  -7    2.95    0.62
   2   7   7    3.29    0.59
   2  -7   7    3.22    0.53
  -2   7   7    2.86    0.60
   2  -7  -7    2.72    0.56
   2  -7   7    2.97    0.62
  -2  -7   7    2.10    0.56
  -2   7  -7    3.36    0.51
   2  -7   7    2.17    0.52
  -2  -7   7    2.92    0.48
  -2  -7  -7    2.54    0.56
  -2  -7  -7    3.37    0.74
  -2   7   7    3.73    0.61
   2  -7  -7    3.00    0.66
   2   7  -8    0.85    0.46
  -2   7  -8    1.58    0.48
   2  -7   8    1.21    0.38
   2  -7  -8    2.10    0.49
  -2   7  -8    1.59    0.44
   2   7   8    2.46    0.69
  -2  -7   8    1.35    0.43
  -2   7   8    1.31    0.44
   2  -7   8    0.16    0.42
  -2  -7  -8    2.15    0.64
  -2   7   8    1.52    0.45
   2  -7  -8    0.75    0.48
  -2   7   9    9.65    1.02
   2   7  -9    9.53    1.11
  -2   7  -9   10.23    1.07
   2  -7   9    9.43    0.90
  -2  -7   9    8.57    1.01
   2   7   9    9.86    1.09
  -2   7  -9    8.48    0.88
   2  -7   9   10.27    1.02
  -2   7   9    9.85    0.95
   2  -7  -9    9.45    1.09
  -2  -7  -9    8.05    0.98
   2   7 -10    1.74    0.60
  -2   7 -10    0.73    0.48
  -2  -7  10    1.92    0.57
   2  -7  10    1.71    0.48
  -2   7  10    1.78    0.52
   2   7  10    1.52    0.58
   2  -7  10    1.95    0.60
  -2   7  10    1.27    0.43
   2  -7 -10    1.70    0.66
  -2  -7 -10    2.38    0.68
   2   7 -11    2.88    0.81
  -2   7 -11    3.22    0.77
  -2   7  11    1.22    0.53
  -2  -7  11    2.52    0.61
   2  -7  11    1.74    0.51
   2   7  11    2.06    0.67
   2  -7  11    2.35    0.72
  -2  -7 -11    1.78    0.68
   2  -7 -11    1.93    0.72
   2   7 -12    0.00    0.52
  -2   7 -12    0.14    0.50
  -2   7  12    0.54    0.62
  -2  -7  12   -0.12    0.46
   2   7  12   -0.15    0.44
   2  -7  12    0.42    0.44
   2  -7 -12    0.16    0.56
  -2  -7 -12    0.17    0.58
   2   7  13   40.57    2.44
  -2   7  13   45.27    2.51
  -2   7 -13   44.09    2.52
   2   7 -13   42.49    2.62
  -2  -7  13   40.50    2.39
   2  -7  13   41.16    2.34
  -2  -7 -13   42.69    2.57
   2  -7 -13   44.76    2.64
  -2   7  14    1.17    0.58
  -2  -7  14    1.56    0.60
  -2   7 -14    3.09    0.86
  -2   8   0  194.08    3.26
   2   8   0  188.06    3.65
  -2   8   0  183.52    3.29
   2  -8   0  177.79    3.61
  -2  -8   0  176.29    3.46
  -2   8   0  184.38    3.73
  -2  -8   0  183.66    3.56
   2  -8   0  182.61    2.78
   2  -8   0  189.31    2.82
  -2   8   1   71.61    2.00
   2   8   1   70.89    2.28
   2   8  -1   69.53    2.24
  -2   8  -1   71.41    2.06
   2  -8  -1   67.02    2.22
   2  -8   1   69.26    2.27
  -2  -8  -1   70.61    2.15
  -2  -8   1   65.79    2.20
  -2   8  -1   68.53    2.31
   2  -8   1   71.71    1.88
  -2  -8   1   72.00    2.23
  -2  -8  -1   71.02    2.27
   2  -8  -1   70.42    1.63
  -2   8   1   71.16    2.31
   2  -8  -1   74.17    1.88
   2  -8   1   72.96    1.63
  -2   8  -2   89.61    2.32
   2   8   2   86.61    2.54
  -2   8   2   89.55    2.27
   2   8  -2   87.71    2.54
   2  -8  -2   88.42    2.53
  -2  -8  -2   87.17    2.36
  -2  -8   2   85.58    2.54
   2  -8   2   81.42    2.52
  -2   8   2   87.12    2.55
  -2  -8   2   83.84    2.36
  -2  -8  -2   85.27    2.51
   2  -8   2   89.49    2.20
   2  -8  -2   92.12    2.23
  -2   8  -2   89.88    2.70
  -2   8   3   89.01    2.33
   2   8  -3   88.30    2.63
   2   8   3   87.93    2.59
  -2   8  -3   90.14    2.41
   2  -8   3   85.62    2.57
  -2  -8  -3   91.08    2.38
   2  -8  -3   85.92    2.57
  -2  -8   3   94.44    2.48
   2  -8   3   92.32    2.35
  -2   8   3   86.44    2.51
   2   8   3   87.32    2.30
  -2  -8  -3   92.57    2.66
   2  -8  -3   90.66    2.34
   2   8  -4  107.67    2.94
  -2   8  -4  113.53    2.79
   2   8   4  105.88    2.91
  -2   8   4  111.30    2.70
   2  -8  -4  105.68    2.83
  -2  -8  -4  109.51    2.56
   2  -8   4  103.19    2.90
  -2  -8  -4  106.23    2.91
  -2  -8   4  105.36    2.59
   2  -8   4  107.44    2.68
  -2   8   4  109.77    2.86
   2   8   4  113.65    2.56
  -2  -8  -4  108.54    2.89
   2  -8  -4  107.37    2.71
   2   8  -5   68.59    2.43
  -2   8  -5   78.34    2.40
   2   8   5   74.74    2.00
   2   8   5   73.20    2.47
  -2   8   5   75.89    2.32
   2  -8  -5   71.26    2.39
  -2  -8  -5   74.05    2.08
   2  -8   5   72.34    2.43
   2  -8   5   74.00    2.17
  -2  -8   5   75.34    2.47
   2  -8   5   71.76    2.30
   2   8   5   72.82    2.04
  -2  -8   5   73.98    2.17
  -2  -8  -5   76.39    2.51
  -2   8   5   74.11    2.38
   2  -8  -5   75.39    2.40
  -2  -8  -5   71.85    2.46
   2   8   6   51.76    2.19
  -2   8  -6   55.89    2.12
   2   8  -6   51.09    2.20
  -2   8   6   54.22    2.08
  -2  -8   6   51.38    2.14
   2  -8  -6   54.82    2.09
   2  -8   6   54.02    2.16
   2  -8   6   51.29    1.88
  -2  -8  -6   48.49    2.06
   2  -8   6   49.69    2.01
   2   8   6   53.23    1.75
  -2   8   6   53.28    2.04
  -2  -8   6   48.90    1.77
   2  -8  -6   52.72    2.16
  -2  -8  -6   49.76    2.13
   2   8  -7   54.89    2.33
   2   8   7   54.92    2.27
  -2   8   7   57.66    2.20
  -2   8  -7   59.30    2.26
   2  -8   7   57.45    2.05
   2  -8   7   55.48    2.26
   2  -8  -7   55.81    2.15
  -2  -8   7   55.49    2.30
  -2  -8   7   59.17    1.90
   2  -8   7   58.84    2.27
  -2   8   7   56.12    2.13
   2  -8  -7   57.64    2.36
  -2  -8  -7   55.37    2.31
  -2   8  -8   29.36    1.70
  -2   8   8   30.26    1.70
   2   8   8   28.71    1.76
   2   8  -8   29.39    1.80
  -2  -8   8   30.16    1.76
   2  -8   8   31.17    1.59
   2  -8  -8   28.07    1.56
  -2   8   8   28.57    1.59
   2  -8   8   26.83    1.63
   2  -8  -8   29.48    1.78
  -2  -8  -8   28.86    1.75
   2   8  -9    0.32    0.47
  -2   8  -9   -0.04    0.39
  -2  -8   9    0.00    0.45
   2   8   9    0.65    0.48
   2  -8  -9    0.99    0.44
  -2   8   9   -0.35    0.43
   2  -8   9   -0.15    0.33
   2  -8   9   -0.60    0.43
  -2   8   9    0.51    0.43
   2  -8  -9    0.61    0.49
  -2  -8  -9   -0.16    0.46
   2   8 -10   60.13    2.78
   2   8  10   62.22    2.76
  -2   8  10   60.12    2.58
  -2   8 -10   63.11    2.67
  -2  -8  10   58.67    2.64
   2  -8  10   63.14    2.43
   2  -8  10   64.15    2.65
   2  -8 -10   65.26    2.87
  -2  -8 -10   60.96    2.77
  -2   8 -11    4.48    0.87
   2   8 -11    4.15    0.93
  -2   8  11    2.91    0.73
  -2  -8  11    3.60    0.78
   2   8  11    4.64    0.86
   2  -8  11    4.97    0.92
   2  -8 -11    4.79    0.92
  -2  -8 -11    3.30    0.83
   2   8 -12    2.65    0.74
  -2   8 -12    1.94    0.67
   2   8  12    2.07    0.67
  -2  -8  12    2.38    0.74
  -2   8  12    2.01    0.74
   2  -8  12    1.10    0.45
   2  -8 -12    1.67    0.79
  -2  -8 -12    2.53    0.89
   2   8  13    2.22    0.71
  -2   8  13    1.88    0.73
  -2  -8  13    2.52    0.75
  -2   8 -13    2.46    0.85
   2   8 -13    3.13    0.90
   2   9   0    0.81    0.39
  -2   9   0    2.21    0.45
   2  -9   0    1.64    0.49
  -2  -9   0    3.09    0.58
  -2  -9   0    2.04    0.51
   2  -9   0    1.68    0.33
  -2   9   0    1.74    0.50
   2  -9   0    2.36    0.41
  -2   9  -1   58.13    2.02
   2   9   1   58.92    2.19
   2   9  -1   56.67    2.18
  -2   9   1   58.76    1.96
   2  -9  -1   56.99    2.23
   2  -9   1   58.98    2.22
  -2  -9  -1   56.31    2.10
  -2  -9   1   55.11    2.14
  -2   9   1   58.60    2.23
   2  -9   1   57.11    1.75
  -2  -9   1   55.51    2.09
  -2  -9  -1   56.17    2.20
  -2   9  -1   57.46    2.28
   2  -9  -1   58.14    1.79
   2   9   2   32.57    1.69
  -2   9   2   33.21    1.48
  -2   9  -2   34.99    1.60
   2   9  -2   36.01    1.75
   2  -9  -2   32.78    1.67
   2  -9   2   34.21    1.76
  -2  -9  -2   32.75    1.56
  -2  -9   2   31.49    1.69
   2  -9   2   33.59    1.43
  -2   9   2   32.42    1.68
  -2  -9   2   32.78    1.60
  -2  -9  -2   34.07    1.73
   2  -9  -2   34.95    1.47
  -2   9  -2   33.06    1.79
   2   9   2   32.84    1.59
  -2   9  -3    5.18    0.69
   2   9  -3    5.15    0.71
   2   9   3    5.02    0.70
   2  -9   3    4.64    0.71
  -2   9   3    4.34    0.60
  -2  -9  -3    4.05    0.59
   2  -9  -3    4.04    0.66
  -2  -9   3    3.56    0.60
   2  -9   3    3.78    0.55
  -2  -9  -3    4.00    0.66
  -2  -9  -3    4.06    0.64
  -2   9   3    4.29    0.70
   2  -9  -3    4.44    0.62
   2   9   3    6.67    0.74
  -2   9  -4   11.96    1.00
   2   9   4   11.23    1.08
  -2   9   4   11.30    0.96
   2   9  -4   10.95    1.04
   2  -9  -4   10.57    0.99
  -2  -9  -4   11.07    0.90
   2  -9   4   10.43    1.05
   2   9   4   12.03    0.95
  -2  -9   4   10.77    0.93
   2  -9   4   11.52    0.95
  -2  -9  -4   10.85    1.04
  -2   9   4   12.36    1.09
   2  -9  -4   12.27    0.99
  -2  -9  -4   11.07    1.02
  -2   9  -5   17.24    1.25
   2   9   5   16.71    1.32
   2   9  -5   16.82    1.31
  -2   9   5   16.68    1.17
   2  -9   5   15.09    1.09
   2  -9   5   14.63    1.24
   2  -9  -5   16.23    1.25
  -2  -9  -5   17.42    1.14
  -2  -9   5   16.29    1.27
  -2  -9   5   15.82    1.10
   2  -9   5   15.75    1.15
  -2   9   5   16.45    1.22
  -2  -9  -5   15.28    1.25
   2   9   5   18.07    1.11
   2  -9  -5   16.61    1.22
  -2  -9  -5   15.14    1.22
   2   9  -6   -0.39    0.40
  -2   9  -6    0.26    0.38
   2   9   6    0.01    0.36
   2  -9   6   -0.06    0.37
   2  -9   6   -0.36    0.33
   2  -9  -6    0.42    0.37
  -2   9   6   -0.23    0.35
  -2  -9   6    0.32    0.39
  -2  -9  -6    0.43    0.46
   2  -9   6    0.15    0.35
  -2  -9   6    0.70    0.40
  -2  -9  -6   -0.56    0.51
  -2   9   6    0.05    0.35
   2  -9  -6    0.18    0.43
   2   9  -7   23.18    1.60
  -2   9  -7   21.86    1.46
  -2   9   7   22.30    1.47
   2   9   7   22.21    1.59
   2  -9   7   20.42    1.50
  -2  -9   7   22.80    1.56
   2  -9  -7   21.86    1.50
   2  -9   7   23.82    1.42
  -2   9   7   23.88    1.51
   2  -9   7   20.93    1.45
   2  -9  -7   22.09    1.56
  -2  -9  -7   23.18    1.62
   2   9  -8   15.46    1.41
  -2   9   8   18.36    1.41
   2   9   8   19.40    1.53
  -2   9  -8   20.00    1.48
   2  -9   8   16.52    1.23
   2  -9  -8   15.79    1.28
  -2  -9   8   17.46    1.41
   2  -9   8   18.18    1.37
  -2   9   8   17.05    1.32
  -2  -9  -8   17.30    1.45
   2  -9  -8   17.01    1.42
   2   9  -9   82.11    3.19
  -2   9   9   80.15    2.95
   2   9   9   82.00    3.13
  -2   9  -9   88.81    3.15
  -2  -9   9   79.83    3.05
   2  -9  -9   82.41    2.85
  -2   9   9   82.65    2.77
   2  -9   9   82.15    2.99
   2  -9  -9   81.91    3.20
  -2  -9  -9   80.85    3.16
  -2   9 -10    0.13    0.47
   2   9 -10    0.85    0.59
  -2  -9  10   -0.53    0.61
   2   9  10    0.21    0.50
  -2   9  10    0.09    0.41
   2  -9  10    1.25    0.64
  -2  -9 -10   -0.26    0.59
   2  -9 -10    0.40    0.63
  -2   9  11   26.10    1.87
  -2   9 -11   26.01    1.93
   2   9  11   26.17    1.96
   2   9 -11   27.59    2.04
  -2  -9  11   26.52    1.89
   2  -9  11   25.59    1.83
  -2  -9 -11   26.66    2.03
   2  -9 -11   25.18    1.98
  -2   9 -12    0.01    0.54
   2   9 -12    1.22    0.70
  -2  -9  12    0.73    0.60
  -2   9  12    0.55    0.46
   2   9  12    0.51    0.49
   2  -9  12    0.96    0.57
   2  -9 -12    1.69    0.89
  -2  -9 -12    0.49    0.60
   2  10   0    4.43    0.74
   2  10   0    4.58    0.72
  -2  10   0    6.04    0.73
  -2 -10   0    4.81    0.75
   2 -10   0    4.41    0.81
  -2 -10   0    2.92    0.64
  -2  10   0    3.86    0.76
  -2  10  -1   43.59    1.85
  -2  10   1   42.32    1.80
   2  10  -1   42.04    2.02
  -2  10  -1   42.22    1.85
   2  10   1   42.71    2.01
   2 -10  -1   40.52    1.98
   2 -10   1   39.65    1.99
  -2 -10   1   40.01    1.96
  -2 -10  -1   40.33    1.89
  -2  10  -1   41.45    2.07
  -2  10   1   41.14    2.02
  -2 -10   1   42.66    1.96
  -2 -10  -1   41.81    1.99
   2 -10  -1   42.90    1.64
   2  10  -2   99.73    3.11
   2  10   2  105.37    3.15
  -2  10   2  101.49    2.80
  -2  10  -2  103.88    2.91
   2 -10  -2   97.27    3.08
   2 -10   2   99.45    3.15
  -2 -10  -2   96.83    2.86
  -2 -10   2   94.51    3.05
  -2 -10  -2   96.24    3.07
   2  10   2  102.94    2.97
  -2 -10   2   98.13    2.92
  -2  10   2   99.95    3.13
  -2  10  -2  102.39    3.28
   2 -10   2  104.67    2.63
   2 -10  -2  108.39    2.72
   2  10  -3    3.86    0.72
  -2  10  -3    4.19    0.63
   2  10   3    2.67    0.62
   2 -10  -3    2.52    0.54
  -2  10   3    3.93    0.66
   2 -10   3    3.28    0.69
  -2 -10  -3    3.03    0.56
  -2 -10  -3    3.81    0.71
   2 -10   3    3.69    0.64
  -2 -10   3    3.88    0.69
   2 -10  -3    3.57    0.58
   2  10   3    3.23    0.59
  -2  10   3    3.23    0.61
  -2  10  -3    3.29    0.71
  -2 -10  -3    2.84    0.58
   2  10  -4    3.11    0.70
  -2  10  -4    3.64    0.69
  -2  10   4    3.84    0.67
   2 -10  -4    3.11    0.63
  -2 -10  -4    3.31    0.57
   2  10   4    3.96    0.72
   2 -10   4    3.09    0.70
  -2 -10   4    2.37    0.50
  -2 -10  -4    3.16    0.70
   2 -10   4    3.07    0.55
   2 -10  -4    3.99    0.63
   2  10   4    3.29    0.60
  -2  10   4    3.46    0.74
  -2 -10  -4    3.81    0.71
   2  10  -5    0.53    0.51
  -2  10  -5    0.29    0.35
  -2  10   5   -0.05    0.38
   2 -10   5   -0.35    0.31
   2 -10  -5   -0.04    0.39
   2  10   5   -0.64    0.56
  -2 -10  -5    0.14    0.30
   2 -10   5   -0.31    0.40
  -2 -10   5   -0.27    0.37
  -2 -10  -5   -0.32    0.50
   2 -10   5    0.52    0.43
  -2 -10   5   -0.15    0.31
   2 -10  -5    0.19    0.39
  -2 -10  -5    0.27    0.45
  -2  10   5    0.11    0.42
   2  10   5   -0.02    0.29
   2  10  -6    5.03    0.81
  -2  10  -6    4.98    0.75
   2 -10  -6    3.82    0.74
  -2  10   6    4.09    0.70
   2  10   6    4.46    0.84
  -2 -10   6    3.71    0.72
   2 -10   6    4.06    0.66
   2 -10   6    4.72    0.80
   2 -10   6    3.06    0.68
  -2 -10   6    3.88    0.65
  -2  10   6    4.83    0.77
  -2 -10  -6    3.20    0.66
   2 -10  -6    3.73    0.75
  -2  10   7   21.82    1.52
  -2  10  -7   23.54    1.62
   2  10  -7   21.52    1.67
   2  10   7   21.26    1.61
   2 -10  -7   18.74    1.41
   2 -10   7   20.20    1.59
  -2 -10   7   20.50    1.59
   2 -10   7   21.62    1.41
   2 -10   7   22.53    1.55
  -2  10   7   22.05    1.50
   2 -10  -7   23.22    1.64
  -2 -10  -7   21.39    1.62
   2  10  -8    4.36    0.90
  -2  10  -8    4.09    0.84
   2 -10  -8    3.32    0.73
  -2 -10   8    2.71    0.72
   2  10   8    3.50    0.83
  -2  10   8    4.46    0.87
   2 -10   8    2.90    0.70
  -2 -10  -8    2.60    0.74
  -2  10   8    2.88    0.70
   2 -10  -8    2.61    0.73
   2  10  -9   92.27    3.51
  -2  10   9   91.50    3.26
   2  10   9   91.04    3.45
  -2  10  -9   95.97    3.41
  -2 -10   9   87.78    3.33
   2 -10   9   90.27    3.27
   2 -10  -9   93.48    3.51
  -2 -10  -9   94.74    3.56
  -2  10  10   42.73    2.31
  -2  10 -10   42.98    2.39
   2  10 -10   43.96    2.50
   2  10  10   41.77    2.43
  -2 -10  10   41.96    2.40
   2 -10  10   39.55    2.33
   2 -10 -10   41.19    2.49
  -2 -10 -10   39.15    2.40
   2  10 -11    2.36    0.78
  -2  10 -11    2.44    0.76
   2  10  11    2.46    0.80
  -2 -10  11    3.17    0.80
  -2  10  11    3.80    0.86
   2 -10  11    3.18    0.84
   2 -10 -11    3.23    0.84
  -2 -10 -11    4.50    1.01
  -2  11   0   30.22    1.65
   2  11   0   29.22    1.78
  -2 -11   0   26.82    1.74
   2 -11   0   27.64    1.78
  -2  11   0   27.18    1.82
  -2 -11   0   28.41    1.75
   2  11  -1    6.57    0.94
  -2  11  -1    6.65    0.88
   2 -11  -1    4.98    0.82
   2  11   1    4.73    0.81
  -2 -11   1    4.87    0.82
   2 -11   1    5.78    0.93
  -2  11   1    5.32    0.73
  -2 -11  -1    5.93    0.85
  -2  11  -1    5.61    0.81
  -2 -11  -1    5.97    0.90
  -2 -11   1    5.76    0.84
  -2  11  -1    5.29    0.91
  -2  11   1    5.53    0.87
   2  11   1    5.23    0.83
  -2  11  -2    0.29    0.41
   2  11  -2    0.01    0.41
   2 -11   2    0.43    0.50
   2 -11  -2    0.14    0.54
  -2  11   2    0.07    0.38
   2  11   2    0.24    0.52
  -2 -11  -2    0.27    0.42
  -2 -11  -2   -0.15    0.44
  -2 -11   2    0.52    0.40
   2  11   2    0.53    0.45
  -2  11  -2    0.71    0.58
  -2  11   2   -0.14    0.45
  -2 -11  -2   -0.01    0.37
   2  11  -3    1.12    0.53
  -2  11  -3    1.72    0.50
   2  11   3    2.05    0.66
  -2 -11  -3    2.09    0.57
   2 -11  -3    2.81    0.69
  -2  11   3    2.09    0.62
   2 -11   3    2.91    0.66
  -2 -11  -3    0.80    0.50
   2 -11   3    2.53    0.54
  -2 -11   3    2.39    0.62
  -2 -11  -3    1.45    0.52
  -2  11   3    2.37    0.67
   2 -11  -3    1.88    0.51
  -2  11  -3    3.98    0.85
   2  11   3    1.62    0.54
  -2  11  -4    5.96    0.87
   2  11  -4    5.16    0.88
   2  11   4    5.19    0.96
  -2  11   4    4.37    0.73
   2 -11   4    5.97    0.93
   2 -11  -4    4.68    0.86
  -2 -11  -4    4.44    0.69
  -2 -11   4    5.48    0.82
   2 -11   4    5.29    0.73
  -2 -11  -4    4.78    0.92
  -2 -11  -4    4.85    0.84
   2  11   4    4.93    0.75
   2 -11  -4    4.34    0.73
  -2  11  -4    4.32    0.86
  -2  11   4    4.68    0.84
  -2  11  -5    3.77    0.70
   2  11  -5    3.41    0.74
   2  11   5    3.34    0.73
  -2  11   5    4.27    0.72
   2 -11   5    3.22    0.76
  -2 -11   5    2.64    0.64
   2 -11   5    3.33    0.64
   2 -11  -5    3.37    0.77
  -2 -11   5    4.16    0.71
   2 -11   5    3.56    0.68
  -2  11  -5    3.40    0.80
  -2  11   5    4.08    0.77
   2 -11  -5    2.81    0.62
  -2 -11  -5    2.81    0.67
  -2  11  -6   28.85    1.80
   2  11   6   29.02    1.90
  -2  11   6   29.11    1.79
   2  11  -6   28.10    1.90
   2 -11  -6   28.44    1.81
   2 -11   6   28.25    1.89
  -2 -11   6   26.20    1.77
  -2  11   6   27.52    1.78
   2 -11   6   26.44    1.67
   2 -11  -6   28.54    1.81
  -2 -11  -6   29.01    1.92
  -2  11  -7    5.93    0.90
   2  11  -7    6.02    0.99
   2 -11  -7    4.98    0.82
  -2 -11   7    4.86    0.91
   2  11   7    5.64    0.98
  -2  11   7    7.28    0.98
   2 -11   7    5.46    0.87
   2 -11  -7    4.86    0.86
  -2  11   7    6.13    0.89
  -2 -11  -7    4.55    0.92
   2  11  -8    4.42    0.89
  -2  11  -8    5.44    0.93
  -2  11   8    4.26    0.83
   2  11   8    4.52    0.87
  -2 -11   8    5.49    0.91
   2 -11   8    5.93    0.96
   2 -11  -8    5.53    1.00
  -2 -11  -8    5.85    1.04
  -2  11   8    3.86    0.67
   2  11  -9   20.95    1.78
  -2  11  -9   21.06    1.71
  -2  11   9   18.18    1.55
   2  11   9   20.11    1.74
  -2 -11   9   20.95    1.72
   2 -11   9   19.57    1.62
   2 -11  -9   19.66    1.77
  -2 -11  -9   21.61    1.86
  -2  11  10   29.58    2.00
  -2  11 -10   29.59    2.06
  -2 -11  10   28.54    2.05
   2 -11  10   29.94    2.04
   2 -11 -10   32.52    2.29
   2  12   0   69.57    2.89
  -2  12   0   71.74    2.65
   2 -12   0   68.06    2.93
  -2 -12   0   63.76    2.75
  -2  12   0   66.41    2.91
  -2 -12   0   61.48    2.70
   2  12   0   72.02    2.95
   2  12  -1    1.16    0.65
  -2 -12  -1    0.85    0.52
   2  12  -1    0.70    0.56
   2 -12  -1    1.07    0.61
   2 -12   1    0.89    0.61
  -2  12   1   -0.21    0.41
   2  12   1    1.11    0.55
  -2  12  -1    0.58    0.38
  -2 -12   1    0.77    0.46
  -2 -12  -1    0.04    0.43
  -2 -12   1    0.85    0.55
  -2 -12  -1    1.53    0.48
  -2  12   1    0.85    0.53
  -2  12  -1    0.75    0.57
   2  12   1    1.90    0.69
   2  12  -2   32.73    2.01
  -2  12   2   31.57    1.80
  -2  12  -2   33.32    1.88
   2  12   2   32.66    2.00
  -2  12  -2   32.57    1.89
   2 -12  -2   30.17    1.98
   2 -12   2   29.75    1.99
  -2 -12  -2   28.12    1.78
  -2 -12   2   29.06    1.82
  -2  12   2   31.58    1.98
  -2  12  -2   31.85    2.11
   2  12   2   30.91    1.87
  -2 -12  -2   29.90    1.95
  -2 -12  -2   31.75    1.87
  -2  12  -3    5.64    0.85
   2  12  -3    4.83    0.87
   2  12   3    4.12    0.79
   2 -12  -3    5.87    0.93
   2 -12   3    4.72    0.90
  -2 -12  -3    4.58    0.80
  -2  12   3    5.16    0.80
  -2 -12  -3    6.07    0.98
  -2 -12   3    4.70    0.79
  -2  12  -3    4.97    0.94
  -2 -12  -3    5.74    0.89
   2  12   3    5.88    0.86
  -2  12   3    4.37    0.87
  -2  12  -4   30.57    1.89
   2  12   4   30.24    2.00
  -2  12   4   29.67    1.81
   2  12  -4   30.16    2.01
   2 -12  -4   29.21    1.94
   2 -12   4   27.45    1.97
  -2  12  -4   30.17    2.10
  -2  12   4   29.25    1.94
  -2 -12   4   27.50    1.73
  -2 -12  -4   29.38    1.90
  -2  12  -5    5.52    0.93
   2  12  -5    6.87    1.04
   2 -12   5    7.02    1.12
  -2 -12   5    5.82    0.89
   2 -12  -5    5.88    0.96
  -2  12   5    6.70    0.90
   2  12   5    6.95    1.02
  -2 -12   5    6.92    0.92
   2 -12   5    5.51    0.84
  -2  12   5    6.31    0.99
  -2 -12  -5    6.38    0.97
   2 -12  -5    7.74    1.02
  -2  12  -5    5.65    0.97
  -2  12  -6    6.31    0.95
   2  12  -6    6.16    1.03
   2 -12   6    6.36    1.05
  -2  12   6    5.65    0.94
   2  12   6    6.66    1.02
   2 -12  -6    6.32    1.02
  -2 -12   6    4.73    0.90
   2 -12   6    5.91    0.95
  -2  12  -6    6.07    1.05
  -2 -12  -6    5.01    0.97
  -2  12   6    5.70    0.92
   2 -12  -6    4.90    0.94
   2  12  -7   20.62    1.83
  -2  12   7   20.72    1.62
  -2  12  -7   21.60    1.68
   2  12   7   21.02    1.74
   2 -12  -7   22.41    1.72
  -2 -12   7   20.78    1.74
  -2  12   7   20.07    1.59
   2 -12   7   18.53    1.51
  -2 -12  -7   19.32    1.69
   2 -12  -7   24.08    1.81
  -2  12  -7   19.91    1.80
  -2  12  -8    0.53    0.51
   2  12  -8    0.41    0.49
  -2 -12   8    0.14    0.48
   2  12   8    0.18    0.52
  -2  12   8    0.85    0.53
   2 -12   8   -0.01    0.43
   2 -12  -8    0.30    0.53
  -2 -12  -8   -0.10    0.63
  -2  12  -9    1.37    0.56
   2 -12  -9    1.79    0.75
   2  13   0   14.82    1.43
   2 -13   0   11.62    1.35
  -2 -13   0   12.48    1.34
  -2 -13   0   13.98    1.43
   2  13   0   14.00    1.43
  -2  13   0   14.29    1.51
   2  13  -1   29.28    2.00
   2  13   1   26.46    1.94
   2 -13   1   29.83    2.13
   2 -13  -1   26.96    2.05
  -2 -13  -1   26.27    1.89
  -2 -13  -1   26.22    1.90
  -2 -13   1   25.43    1.85
   2  13   1   28.67    2.01
  -2  13  -1   26.93    2.08
  -2  13   1   30.27    2.17
  -2 -13  -1   27.17    1.79
   2  13  -1   30.66    2.13
   2  13  -2    1.70    0.71
   2 -13   2    1.03    0.58
   2 -13  -2    1.12    0.66
   2  13   2    0.30    0.49
  -2 -13  -2    1.24    0.63
   2  13  -2    1.68    0.64
  -2 -13   2    0.86    0.57
  -2  13  -2    1.28    0.68
  -2 -13  -2    0.40    0.45
  -2  13   2    0.47    0.64
   2  13   2    0.94    0.59
  -2  13  -3    6.62    1.02
   2  13  -3    6.97    1.03
   2 -13  -3    5.24    0.98
   2  13   3    7.10    1.12
   2 -13   3    5.91    1.03
  -2 -13  -3    4.35    0.81
  -2 -13   3    5.24    0.89
  -2  13   3    6.63    1.08
  -2 -13  -3    5.19    0.90
   2  13   3    5.75    0.94
  -2  13  -3    5.72    1.04
   2  13  -4    0.25    0.52
  -2  13  -4   -0.09    0.54
   2  13   4    0.10    0.56
   2 -13  -4   -0.73    0.59
   2 -13   4   -0.63    0.55
  -2 -13   4    0.68    0.57
  -2  13   4    0.36    0.52
  -2  13  -4   -0.37    0.64
  -2 -13  -4   -0.02    0.50
   2  13   5    1.63    0.74
   2 -13  -5    0.87    0.60
   2 -13   5    0.60    0.53
  -2 -13   5    0.39    0.49
  -2  13  -5    0.63    0.50
   2  13  -5    0.47    0.71
  -2  13   5    0.44    0.57
  -2  13  -5   -0.12    0.57
  -2 -13  -5    1.15    0.62
   2  13   6    1.70    0.70
   2 -13  -6    1.71    0.68
  -2 -13   6    0.63    0.54
  -2  13  -6    1.02    0.52
   2  13  -6    1.87    0.76
  -2  13   6    1.22    0.61
  -2 -13  -6    1.51    0.81
  -2  13  -7    0.78    0.51
   2 -13  -7    0.51    0.55
   2 -14   0   10.26    1.45
   2  14   0    8.84    1.17
  -2  14   0   11.31    1.49
   2  14   0   11.45    1.41
   2  14   1  101.59    3.87
   2  14  -1  106.86    3.94
   2 -14  -1   94.84    3.88
  -2 -14  -1   92.63    3.64
   2  14   1   96.24    3.75
   2  14  -1  100.41    3.98
  -2  14  -1  101.88    4.09
  -2  14   1  102.83    4.03
   2  14   2   42.34    2.52
   2  14  -2   40.22    2.46
   2 -14  -2   41.41    2.54
  -2 -14  -2   38.31    2.35
   2  14   2   37.79    2.34
  -2  14   2   42.38    2.62
   2  14  -2   40.98    2.60
   2  14   3    1.46    0.66
   2  14  -3    1.58    0.58
   2 -14  -3    1.92    0.76
  -2  14   3    3.46    0.92
   2 -14  -4    8.35    1.23
  -2  14   4    8.95    1.25
  -2 -14  -4    8.43    1.18
   3   0   0    0.38    0.13
   3   0   0    0.62    0.08
   3   0   0   -0.07    0.11
  -3   0   0    0.11    0.07
  -3   0   0    0.16    0.12
  -3   0   0    0.86    0.16
   3   0  -1    1.60    0.21
   3   0  -1    1.61    0.15
   3   0   1    1.48    0.15
   3   0   1    1.38    0.22
   3   0  -1    1.56    0.24
  -3   0   1    1.64    0.19
  -3   0  -1    1.44    0.24
  -3   0  -1    1.63    0.21
   3   0  -1    1.59    0.21
  -3   0   1    1.52    0.22
  -3   0  -1    1.56    0.18
   3   0  -2  222.03    2.13
   3   0   2  229.75    1.97
   3   0  -2  229.25    1.99
  -3   0   2  226.89    2.25
  -3   0   2  216.23    2.55
  -3   0  -2  224.60    1.63
  -3   0  -2  224.57    2.20
  -3   0  -2  221.16    2.53
   3   0   2  237.08    2.44
   3   0  -2  241.87    2.57
   3   0  -3    0.21    0.11
   3   0   3    0.19    0.06
  -3   0   3    0.25    0.15
   3   0   3    0.41    0.14
   3   0   3    0.12    0.12
  -3   0  -3    0.31    0.14
   3   0   3    0.01    0.15
  -3   0   3   -0.12    0.15
   3   0  -3    0.51    0.23
  -3   0  -3    0.11    0.07
   3   0   4  300.81    2.98
   3   0  -4  298.65    3.12
  -3   0   4  295.67    3.25
   3   0   4  293.71    2.60
  -3   0   4  287.91    3.40
  -3   0  -4  298.50    2.35
  -3   0  -4  294.68    1.64
   3   0   4  304.37    2.98
  -3   0  -4  296.78    2.70
   3   0  -4  293.24    3.39
   3   0   4  293.02    3.19
   3   0  -5    0.34    0.19
  -3   0  -5    0.72    0.30
   3   0   5    0.48    0.19
   3   0   5    0.58    0.20
  -3   0   5    0.68    0.26
   3   0   5    0.38    0.21
  -3   0  -5    0.48    0.13
   3   0  -5    0.18    0.23
  -3   0   5    0.67    0.30
   3   0   5    0.63    0.28
  -3   0  -5    0.68    0.21
   3   0   6    7.05    0.99
  -3   0   6   16.29    1.50
  -3   0  -6    3.38    0.55
  -3   0  -6    2.67    0.40
   3   0   6    3.70    0.49
   3   0   7    0.13    0.18
   3   0   7    0.21    0.22
  -3   0   7   -0.18    0.28
  -3   0  -7   -0.03    0.32
  -3   0  -7    0.23    0.08
   3   0   7   -0.12    0.20
   3   0  -7   -0.03    0.28
   3   0   7    0.28    0.33
  -3   0  -7   -0.06    0.20
   3   0  -8   54.00    1.93
   3   0   8   54.99    1.85
  -3   0   8   52.70    1.91
  -3   0  -8   49.72    1.91
   3   0   8   55.01    1.71
   3   0   8   52.48    1.61
  -3   0  -8   56.34    1.71
   3   0  -8   52.36    1.93
   3   0  -9    0.16    0.35
   3   0   9   -0.02    0.29
  -3   0   9    0.19    0.32
   3   0   9    0.02    0.28
  -3   0  -9   -0.20    0.38
   3   0   9    0.04    0.23
  -3   0  -9    0.00    0.27
   3   0  -9    0.46    0.42
   3   0  10   49.84    2.06
   3   0 -10   52.94    2.24
  -3   0 -10   46.81    2.10
  -3   0  10   53.26    2.24
   3   0  10   52.02    1.95
  -3   0 -10   49.56    2.13
   3   0  10   48.57    1.74
  -3   0 -10   50.82    1.84
   3   0 -10   54.81    2.25
  -3   0 -11   -0.37    0.58
   3   0 -11    0.44    0.44
  -3   0  11    0.41    0.53
   3   0  11    0.10    0.34
   3   0  11    0.04    0.28
   3   0  11   -0.02    0.30
   3   0 -11   -0.50    0.47
  -3   0 -11    0.47    0.41
   3   0 -12  139.02    4.06
  -3   0 -12  129.42    3.89
   3   0  12  132.23    3.68
  -3   0  12  131.03    3.79
   3   0  12  130.42    3.38
   3   0  12  130.69    3.10
   3   0 -12  135.24    3.79
  -3   0 -12  137.39    3.41
  -3   0 -13   -0.29    0.54
   3   0 -13    0.20    0.51
   3   0  13    0.81    0.55
  -3   0  13   -0.13    0.51
   3   0  13    0.03    0.42
   3   0  13   -0.15    0.32
   3   0 -13    1.21    0.66
  -3   0  14    4.75    0.98
   3   0  14    5.06    0.85
   3   0 -14    4.92    1.02
  -3   0 -14    6.12    1.09
   3   0  14    5.84    0.99
   3   0 -14    5.68    1.09
   3   0  15    0.03    0.45
  -3   0  15   -0.35    0.51
   3   0 -15    0.36    0.63
  -3   0 -15    0.50    0.64
  -3   0 -15    1.60    0.86
   3   0 -15    1.20    0.76
  -3   0 -16   49.53    2.91
   3   0 -16   48.57    2.77
   3   1   0    0.02    0.08
   3  -1   0   -0.10    0.13
   3   1   0    0.17    0.13
   3   1   0    0.23    0.12
  -3   1   0    0.38    0.07
  -3   1   0    0.09    0.13
  -3  -1   0    0.33    0.15
  -3   1   0   -0.23    0.13
   3  -1   0   -0.05    0.10
   3   1  -1   40.11    0.82
   3  -1  -1   42.44    0.57
   3   1   1   42.43    0.88
   3   1   1   40.88    1.04
   3  -1   1   42.26    0.50
  -3   1   1   41.50    0.76
  -3  -1   1   41.79    0.94
  -3  -1  -1   39.96    1.03
  -3  -1   1   39.17    1.06
  -3   1  -1   41.40    0.92
  -3   1  -1   41.01    1.06
  -3   1   1   39.92    1.03
  -3  -1  -1   40.08    0.98
  -3   1   1   43.68    1.01
   3  -1   1   39.51    1.00
   3   1  -1   40.26    0.95
   3  -1  -1   42.72    1.01
   3  -1  -1   40.44    0.94
   3   1   1   39.12    0.96
   3  -1   1   41.99    0.99
   3  -1  -2    7.18    0.34
   3   1   2    7.06    0.47
   3   1  -2    6.85    0.39
   3   1   2    7.13    0.41
   3  -1   2    6.97    0.31
   3  -1   2    7.11    0.35
  -3   1   2    7.07    0.40
  -3  -1   2    6.94    0.44
  -3   1  -2    7.09    0.37
  -3   1   2    7.30    0.48
  -3  -1  -2    6.85    0.42
   3  -1   2    7.11    0.45
  -3  -1  -2    6.44    0.42
  -3  -1   2    7.04    0.47
   3  -1  -2    7.03    0.46
   3   1  -2    6.10    0.43
   3  -1   2    6.41    0.42
   3   1   2    6.10    0.43
   3  -1  -3   11.55    0.41
   3   1  -3   12.28    0.59
   3   1   3   11.98    0.58
  -3   1   3   11.55    0.52
   3  -1   3   11.97    0.50
  -3  -1   3   12.06    0.63
   3  -1   3   12.11    0.45
  -3   1   3   11.42    0.59
   3  -1   3   11.96    0.40
  -3   1  -3   11.73    0.47
   3   1   3   12.18    0.56
   3  -1   3   11.23    0.61
  -3  -1  -3   11.29    0.54
  -3  -1  -3   12.14    0.61
  -3   1   3   11.53    0.65
  -3  -1   3   11.72    0.60
   3  -1   3   12.43    0.63
   3   1   3   12.92    0.64
   3  -1  -3   11.47    0.62
   3   1  -3   11.36    0.65
   3  -1  -4    3.11    0.23
   3   1  -4    2.88    0.35
   3   1   4    3.44    0.38
  -3  -1  -4    2.89    0.40
  -3   1   4    3.03    0.36
  -3  -1   4    3.14    0.38
   3  -1   4    3.43    0.26
  -3   1   4    2.72    0.31
   3  -1   4    2.90    0.30
   3  -1   4    3.10    0.26
   3  -1   4    3.27    0.36
   3   1   4    2.77    0.30
  -3   1  -4    3.18    0.24
  -3  -1  -4    3.28    0.29
  -3  -1   4    3.03    0.32
  -3   1  -4    2.83    0.25
  -3   1  -4    3.17    0.26
  -3   1   4    3.08    0.38
   3   1  -4    3.38    0.42
   3  -1   4    2.78    0.33
   3   1   4    3.30    0.37
   3  -1  -4    3.57    0.43
   3   1  -5   45.99    1.42
   3   1   5   47.84    1.42
   3  -1   5   44.70    1.25
  -3   1   5   41.73    1.29
  -3  -1   5   44.21    1.49
   3  -1   5   43.05    0.94
   3  -1   5   43.82    1.10
  -3   1   5   43.77    1.40
  -3  -1  -5   44.43    1.47
  -3   1  -5   48.77    1.53
  -3   1  -5   43.06    0.76
  -3   1   5   44.67    1.50
  -3  -1   5   44.19    1.24
  -3  -1  -5   43.91    1.03
   3  -1   5   46.69    1.35
   3   1   5   47.78    1.19
   3  -1  -5   44.54    1.44
  -3   1  -5   43.26    1.04
   3   1   5   47.30    1.46
  -3  -1  -5   44.18    1.28
   3  -1   5   45.69    1.38
   3   1  -5   44.41    1.51
   3   1   6   99.88    2.17
   3   1  -6   98.92    2.27
   3  -1   6  100.13    2.07
  -3   1   6   97.77    2.12
  -3  -1   6   97.81    2.26
  -3   1   6   99.20    2.24
  -3  -1  -6   95.87    2.28
   3  -1   6  102.61    1.89
  -3   1  -6   94.94    2.29
  -3   1   6   97.73    2.23
  -3  -1  -6   95.71    1.46
  -3  -1   6   99.55    1.90
   3   1   6   95.42    1.80
   3  -1   6   99.19    2.06
  -3   1  -6   96.30    0.89
   3   1   6   97.65    2.21
   3  -1   6   95.41    2.12
  -3  -1  -6   99.44    2.01
   3   1  -6   95.46    2.24
   3  -1  -6   96.66    2.27
  -3   1  -6   98.32    1.72
   3   1  -7   10.96    0.90
   3   1   7   10.73    0.82
  -3   1   7    9.75    0.85
   3  -1   7   10.06    0.82
  -3   1  -7   10.17    0.91
  -3  -1   7    9.19    0.88
  -3   1   7   11.42    0.88
  -3  -1  -7   10.93    0.93
   3  -1   7   11.65    0.75
   3   1   7   10.97    0.81
  -3  -1  -7   11.68    0.52
  -3  -1   7    9.53    0.65
  -3   1   7   10.58    0.81
   3   1   7   10.81    0.69
   3  -1   7   12.02    0.78
  -3  -1  -7   10.94    0.76
  -3   1  -7   11.03    0.68
   3   1   7   10.96    0.84
   3  -1   7   12.16    0.84
   3  -1  -7   10.56    0.91
   3   1  -7   11.11    0.92
  -3   1   8    0.78    0.32
   3   1  -8    0.09    0.30
  -3   1  -8    0.13    0.49
  -3   1  -8    0.98    0.39
   3   1   8    0.59    0.26
   3   1   8    0.77    0.37
  -3   1   8    0.85    0.37
   3  -1   8    0.76    0.26
   3  -1   8    0.68    0.30
  -3  -1   8    0.59    0.34
  -3  -1  -8    0.29    0.39
   3   1   8    0.83    0.26
   3  -1   8    0.86    0.30
  -3  -1   8    0.60    0.19
   3   1  -8    0.76    0.40
   3  -1  -8    0.53    0.34
  -3  -1  -8    0.84    0.29
  -3   1  -8    1.37    0.30
  -3   1   8    1.14    0.39
   3   1   9   27.40    1.45
   3   1  -9   28.29    1.54
  -3   1   9   27.65    1.49
  -3   1  -9   29.79    1.60
   3  -1   9   28.46    1.41
  -3  -1   9   28.63    1.53
   3  -1   9   27.18    1.29
  -3   1   9   28.34    1.50
  -3   1  -9   27.13    1.51
   3   1   9   27.45    1.33
  -3  -1  -9   28.33    1.56
  -3  -1   9   27.54    1.08
   3   1   9   27.90    1.19
   3  -1   9   27.93    1.31
   3  -1  -9   27.78    1.59
  -3  -1  -9   27.81    1.34
   3   1  -9   28.84    1.49
  -3   1  -9   27.92    1.25
   3   1 -10   22.08    1.46
   3   1  10   22.29    1.36
  -3   1 -10   20.54    1.41
  -3   1  10   23.38    1.45
   3  -1  10   22.21    1.32
  -3  -1  10   22.07    1.42
   3   1  10   23.12    1.32
  -3   1  10   23.06    1.44
   3  -1  10   21.89    1.25
  -3   1 -10   21.74    1.47
   3  -1  10   21.71    1.21
   3   1  10   22.98    1.13
   3  -1 -10   23.08    1.44
  -3   1 -10   23.11    1.19
  -3  -1 -10   24.14    1.37
   3   1 -10   23.30    1.44
  -3   1 -11    0.09    0.56
   3  -1  11    0.49    0.42
   3   1 -11    1.27    0.50
   3   1  11    0.24    0.39
   3  -1  11    0.82    0.44
  -3  -1  11    0.44    0.44
   3   1  11    0.74    0.40
  -3   1  11    0.23    0.46
  -3   1 -11    0.42    0.47
   3   1  11    0.29    0.24
   3  -1  11    0.09    0.27
   3   1 -11    1.91    0.70
  -3  -1 -11    0.76    0.46
  -3   1 -11    0.88    0.38
   3  -1 -11    0.29    0.44
   3   1 -12   37.07    2.11
  -3   1 -12   36.62    2.11
   3  -1  12   38.14    1.95
  -3  -1 -12   35.78    2.02
   3   1  12   36.59    1.96
   3   1  12   36.55    1.85
  -3  -1  12   35.99    2.03
  -3   1  12   35.01    1.98
   3  -1  12   35.90    1.77
   3  -1  12   36.82    1.73
   3   1  12   37.52    1.57
  -3  -1 -12   41.51    1.98
   3   1 -12   39.12    2.05
   3  -1 -12   36.16    2.00
   3   1  13   28.14    1.82
   3   1 -13   27.87    2.02
  -3   1 -13   27.01    1.92
   3  -1 -13   29.25    2.00
  -3   1 -13   30.52    2.09
  -3  -1 -13   29.12    1.97
  -3  -1  13   29.65    1.90
  -3   1  13   28.38    1.88
   3  -1  13   29.77    1.74
   3   1  13   28.83    1.73
   3  -1  13   29.11    1.62
  -3  -1 -13   30.23    1.79
   3   1 -13   31.38    1.96
   3  -1 -13   30.00    1.97
  -3  -1 -14   -0.34    0.59
   3  -1 -14    0.10    0.52
  -3   1 -14    1.66    0.88
   3   1 -14    0.20    0.55
  -3   1 -14    0.20    0.47
   3  -1  14    0.12    0.40
  -3   1  14    0.66    0.51
   3   1  14   -0.12    0.56
  -3  -1  14   -0.43    0.56
   3  -1  14    0.15    0.40
   3   1 -14    1.22    0.69
   3  -1 -14    0.36    0.57
   3  -1  15    2.67    0.68
  -3   1  15    3.06    0.93
  -3  -1  15    2.64    0.79
   3   1  15    2.34    0.78
  -3   1 -15    3.88    0.95
   3  -1 -15    3.03    0.93
  -3   1 -15    2.83    0.95
  -3  -1 -15    3.07    0.90
   3   1 -15    2.41    0.86
   3   1 -15    2.47    0.90
   3  -1 -15    3.18    0.92
  -3  -1 -16   35.95    2.51
   3   1 -16   34.00    2.31
   3  -1 -16   35.21    2.43
   3   2   0    0.09    0.12
   3   2   0    0.24    0.11
   3  -2   0    0.31    0.12
  -3   2   0    0.38    0.15
   3  -2   0   -0.07    0.12
  -3  -2   0   -0.48    0.19
   3  -2   0    0.71    0.14
  -3   2   0    0.11    0.13
   3   2  -1    5.99    0.40
  -3   2  -1    6.12    0.23
   3   2   1    6.50    0.42
  -3   2   1    6.96    0.22
  -3   2   1    7.07    0.25
   3   2   1    7.30    0.50
  -3   2   1    6.85    0.34
  -3   2   1    6.54    0.48
  -3  -2  -1    6.90    0.47
  -3   2   1    6.07    0.39
  -3   2  -1    6.47    0.44
  -3  -2   1    5.79    0.47
   3  -2   1    6.80    0.46
   3   2  -1    5.80    0.37
   3  -2   1    6.44    0.40
   3  -2  -1    6.54    0.38
   3   2   1    6.03    0.39
  -3   2   2  390.78    2.48
  -3   2  -2  389.34    2.42
   3   2   2  392.99    3.31
   3   2  -2  394.27    3.29
   3   2   2  386.40    3.40
   3  -2   2  395.36    3.05
  -3   2   2  382.20    2.94
  -3  -2   2  388.53    3.50
   3  -2   2  393.40    3.42
  -3  -2  -2  380.36    3.04
  -3  -2   2  383.44    3.52
  -3   2   2  383.30    3.65
  -3   2  -2  384.61    3.14
  -3  -2  -2  382.09    3.38
   3  -2   2  399.70    3.14
   3   2   2  385.87    3.29
   3  -2  -2  394.15    3.25
   3   2   3    1.75    0.26
   3   2  -3    2.25    0.30
  -3   2  -3    2.18    0.24
  -3   2   3    2.29    0.28
   3  -2   3    2.26    0.18
   3  -2   3    2.24    0.25
   3   2   3    1.86    0.29
  -3  -2   3    2.20    0.31
  -3   2   3    2.33    0.24
  -3  -2  -3    2.03    0.25
  -3  -2  -3    1.74    0.26
   3  -2   3    2.28    0.32
  -3  -2   3    2.25    0.34
  -3   2  -3    2.28    0.13
   3  -2   3    2.57    0.29
   3   2  -3    1.80    0.26
  -3   2   3    2.05    0.31
  -3   2  -3    1.98    0.26
   3  -2  -3    2.13    0.31
   3   2   3    2.47    0.31
   3   2  -4  626.27    4.90
  -3   2  -4  611.69    4.37
  -3   2  -4  620.85    5.22
   3   2   4  635.77    4.96
  -3   2   4  618.31    4.37
  -3  -2   4  630.58    5.07
   3  -2   4  629.24    3.94
   3  -2   4  613.66    3.50
  -3  -2  -4  636.21    4.93
  -3   2   4  600.76    4.79
   3   2   4  613.31    3.75
  -3  -2  -4  624.34    4.30
  -3  -2  -4  611.38    4.21
   3  -2   4  629.84    4.89
  -3   2   4  622.73    5.13
  -3  -2   4  610.13    4.57
  -3   2  -4  610.75    2.71
   3   2  -4  609.36    5.04
   3  -2  -4  618.79    5.01
   3   2   4  616.80    4.93
   3  -2   4  640.99    4.55
  -3   2  -5    0.12    0.29
   3  -2   5    0.73    0.22
   3   2  -5    0.49    0.25
  -3   2  -5    0.24    0.16
  -3  -2  -5    0.45    0.23
  -3   2   5    0.35    0.17
   3   2   5   -0.06    0.17
  -3  -2   5    0.19    0.24
   3  -2   5    0.21    0.14
  -3   2   5   -0.04    0.20
   3  -2   5    0.56    0.17
  -3  -2  -5   -0.04    0.15
  -3   2  -5    0.25    0.07
  -3  -2   5    0.54    0.23
   3  -2   5    0.17    0.21
  -3  -2  -5    0.58    0.22
   3   2   5    0.36    0.16
  -3  -2  -5    0.52    0.23
   3   2  -5    0.37    0.23
   3   2   5    0.30    0.22
   3  -2   5   -0.03    0.16
   3  -2  -5    0.59    0.27
  -3   2  -5    0.30    0.11
  -3   2   5    0.19    0.19
   3   2  -6  390.53    4.56
  -3   2  -6  383.66    4.28
   3   2   6  387.81    4.51
   3  -2  -6  386.38    3.07
   3  -2   6  385.97    4.07
  -3   2  -6  385.69    4.78
  -3   2   6  381.08    4.19
  -3  -2   6  390.16    4.60
   3  -2   6  381.92    3.62
  -3   2   6  384.94    4.54
  -3  -2  -6  396.25    4.55
  -3   2  -6  382.37    4.56
  -3   2   6  388.85    4.50
   3   2   6  384.33    3.36
   3  -2   6  375.11    4.23
  -3  -2  -6  381.50    3.39
  -3  -2   6  386.52    3.78
   3  -2   6  383.64    4.15
   3   2   6  370.55    4.40
  -3   2  -6  379.08    3.05
   3  -2  -6  377.69    4.54
  -3  -2  -6  382.29    4.25
   3   2  -6  380.94    4.47
   3  -2  -7    0.44    0.15
   3   2  -7    0.83    0.33
   3  -2   7    0.88    0.33
  -3   2  -7    0.38    0.32
  -3   2  -7    0.42    0.23
  -3   2  -7    0.92    0.30
   3  -2   7    0.98    0.30
   3   2   7    0.41    0.27
  -3   2   7    0.85    0.35
  -3   2   7    0.89    0.31
  -3  -2  -7    0.83    0.35
  -3  -2   7    0.18    0.27
  -3  -2   7    0.96    0.30
   3   2   7    0.47    0.16
   3  -2   7    0.82    0.28
  -3  -2  -7    0.97    0.22
  -3   2  -7    0.70    0.21
  -3   2   7    0.70    0.28
   3   2  -7    1.02    0.38
   3  -2  -7    0.05    0.31
   3  -2   7    0.45    0.25
  -3  -2  -7    0.54    0.25
   3   2  -8   93.77    2.62
  -3   2   8   92.89    2.49
   3   2   8   95.56    2.53
  -3   2  -8   97.35    2.55
   3  -2  -8   97.79    1.96
   3  -2   8   93.82    2.37
  -3   2  -8   93.00    2.73
  -3  -2   8   95.30    2.59
  -3   2   8   92.28    2.56
  -3   2  -8   91.99    2.58
  -3  -2  -8   94.22    2.61
   3   2   8   94.55    1.90
  -3  -2   8   98.50    1.97
  -3   2   8   94.79    2.45
   3  -2   8   95.16    2.34
  -3  -2  -8   96.66    1.73
   3  -2  -8   93.23    2.60
  -3  -2  -8   98.27    2.44
   3   2  -8   94.34    2.53
  -3   2  -8   95.48    1.92
   3   2  -9    3.13    0.64
  -3   2  -9    3.11    0.58
   3  -2  -9    3.01    0.40
  -3   2  -9    2.99    0.63
   3   2   9    2.32    0.50
  -3   2   9    2.10    0.50
   3  -2   9    2.16    0.41
  -3  -2   9    2.40    0.56
  -3   2   9    2.59    0.49
  -3   2  -9    2.33    0.55
   3   2   9    3.14    0.40
  -3  -2   9    3.63    0.43
   3  -2   9    2.49    0.49
   3  -2  -9    2.38    0.55
   3   2  -9    2.93    0.53
  -3  -2  -9    2.71    0.48
  -3   2  -9    2.95    0.44
  -3   2   9    2.95    0.50
   3   2  10   36.62    1.85
   3   2 -10   37.55    1.91
  -3   2 -10   37.88    2.01
   3  -2 -10   38.64    1.48
  -3   2  10   35.86    1.82
  -3   2 -10   37.36    1.86
   3  -2  10   38.13    1.63
  -3  -2  10   36.30    1.84
  -3   2  10   37.75    1.85
  -3   2 -10   36.60    1.85
   3  -2  10   35.83    1.61
   3   2  10   36.66    1.38
  -3  -2 -10   38.04    1.77
   3   2 -10   38.15    1.84
   3  -2 -10   34.39    1.82
   3   2 -11   -0.41    0.45
  -3   2 -11    0.99    0.62
  -3   2 -11    0.57    0.40
   3  -2  11    0.19    0.30
  -3  -2  11    0.01    0.46
  -3   2  11    0.11    0.42
  -3   2  11    0.45    0.44
   3   2  11    0.78    0.45
  -3   2 -11    0.47    0.52
   3  -2  11    0.06    0.36
   3   2 -11    0.73    0.52
   3  -2 -11    0.95    0.55
  -3  -2 -11    0.22    0.38
   3   2 -12   81.09    3.06
   3   2  12   81.29    2.93
  -3   2 -12   83.35    3.07
  -3   2  12   83.75    2.99
  -3   2 -12   82.76    3.24
  -3   2  12   79.47    2.96
  -3  -2  12   80.28    2.97
   3  -2  12   82.79    2.68
   3  -2  12   75.50    2.56
   3  -2 -12   82.51    3.11
  -3  -2 -12   86.00    2.94
   3   2 -12   85.65    2.97
  -3   2  13    0.81    0.65
  -3   2 -13    1.19    0.78
   3   2 -13    0.88    0.51
  -3  -2 -13    0.12    0.63
  -3   2 -13    0.11    0.48
  -3   2  13    0.47    0.49
  -3  -2  13    0.86    0.55
   3   2  13    1.12    0.53
   3  -2  13    0.13    0.36
   3  -2  13    0.79    0.41
   3   2 -13    1.05    0.59
   3  -2 -13    0.45    0.58
  -3  -2 -13    0.95    0.53
  -3   2 -14   75.14    3.25
   3   2 -14   76.10    3.32
  -3   2 -14   73.57    3.32
  -3  -2 -14   76.30    3.22
   3   2  14   74.58    3.08
   3  -2  14   71.77    2.75
  -3  -2  14   76.41    3.17
  -3   2  14   75.87    3.16
   3  -2  14   71.24    2.70
   3  -2 -14   77.77    3.28
   3   2 -14   76.58    3.09
  -3  -2 -14   77.52    3.05
   3  -2 -15    5.00    0.99
  -3   2 -15    4.31    1.00
  -3   2 -15    4.76    1.01
  -3  -2 -15    4.81    0.98
   3   2 -15    5.27    1.08
  -3   2  15    6.88    1.18
  -3  -2  15    5.14    0.95
   3   2  15    5.11    0.98
   3  -2  15    4.45    0.82
   3   2 -15    5.18    0.96
   3  -2 -15    5.12    1.02
  -3  -2 -16   10.90    1.47
   3  -3   0   -0.16    0.17
   3   3   0    0.07    0.14
  -3   3   0   -0.12    0.12
   3   3   0    0.05    0.11
  -3   3   0    0.20    0.07
  -3  -3   0    0.61    0.23
   3  -3   0    0.31    0.15
  -3   3   0   -0.03    0.15
   3  -3   0    0.36    0.11
  -3   3   0    0.09    0.16
  -3   3   1    9.71    0.38
   3   3  -1   11.10    0.60
  -3   3  -1    8.85    0.49
   3   3   1   10.03    0.60
  -3   3  -1    9.80    0.39
   3  -3   1   10.64    0.62
  -3  -3  -1    8.76    0.61
   3  -3   1   11.42    0.60
  -3   3   1    9.91    0.52
  -3   3   1    9.88    0.63
  -3  -3   1    8.94    0.63
  -3   3  -1    9.85    0.64
   3   3  -1    9.34    0.46
   3  -3  -1   10.09    0.50
   3   3   1   10.01    0.52
   3  -3   1    9.66    0.31
   3  -3   1   10.62    0.50
  -3   3  -2    0.82    0.23
   3   3   2    0.93    0.24
  -3   3  -2    1.10    0.17
   3   3  -2    0.60    0.17
   3   3  -2    0.74    0.22
   3  -3   2    0.78    0.20
   3  -3   2    0.66    0.11
  -3   3   2    0.56    0.13
   3   3   2    0.72    0.19
   3  -3   2    0.73    0.23
  -3  -3   2    0.54    0.21
  -3  -3  -2    0.61    0.21
  -3   3   2    0.76    0.18
  -3   3  -2    0.80    0.22
   3  -3  -2    0.71    0.17
  -3   3   2    1.28    0.28
   3   3   2    0.92    0.20
   3  -3   2    0.70    0.18
  -3   3   3  219.73    2.38
   3   3  -3  224.92    2.95
   3   3   3  231.26    2.98
  -3   3  -3  222.37    2.93
   3   3   3  220.72    2.75
  -3   3  -3  219.02    2.38
   3  -3   3  221.37    2.63
  -3  -3  -3  226.33    2.64
  -3   3   3  220.20    2.67
   3  -3   3  214.07    1.91
  -3  -3   3  231.58    3.03
  -3  -3  -3  222.36    2.85
   3  -3   3  216.88    2.89
  -3  -3   3  218.09    2.84
  -3   3   3  221.04    3.04
   3  -3  -3  219.13    2.82
   3  -3   3  224.32    2.50
   3   3   3  229.49    2.77
  -3   3  -3  220.83    2.74
   3   3   4   44.80    1.27
   3   3   4   44.85    1.41
   3   3  -4   41.93    1.40
  -3   3   4   45.20    1.22
  -3   3  -4   45.99    1.24
  -3   3  -4   48.42    1.50
   3  -3   4   44.52    1.01
   3  -3   4   40.82    1.18
  -3   3   4   45.16    1.35
  -3  -3   4   43.53    1.46
  -3  -3  -4   46.48    1.33
   3  -3   4   44.87    1.40
  -3  -3  -4   45.44    1.08
   3   3   4   43.08    0.66
  -3   3   4   44.25    1.43
  -3  -3   4   45.86    1.32
  -3  -3  -4   42.88    1.29
   3  -3  -4   46.03    1.40
   3  -3   4   43.41    1.19
   3   3   4   45.18    1.35
  -3   3  -5  161.17    2.58
   3   3   5  162.70    2.84
  -3   3   5  164.12    2.60
  -3   3  -5  160.12    3.01
   3   3  -5  163.01    2.91
   3  -3  -5  161.28    1.45
  -3  -3   5  168.00    2.93
   3  -3   5  160.45    2.15
   3  -3   5  166.24    2.44
  -3   3   5  154.80    2.75
  -3  -3  -5  162.28    2.71
  -3  -3   5  159.97    2.48
   3   3   5  157.28    1.84
   3  -3   5  166.27    2.79
   3   3   5  149.60    0.97
  -3  -3  -5  157.14    2.13
  -3   3   5  160.13    2.83
  -3  -3  -5  162.12    2.47
   3   3   5  154.64    2.73
   3  -3   5  164.95    2.48
  -3  -3  -5  163.06    2.79
   3   3  -5  159.12    2.77
   3  -3  -5  162.32    2.86
  -3   3  -5  154.45    1.28
  -3   3   6   16.26    0.90
   3   3  -6   15.56    0.97
   3  -3  -6   16.24    0.58
  -3   3  -6   16.83    1.07
  -3   3  -6   16.41    0.92
   3   3   6   15.58    0.96
  -3  -3   6   16.62    1.01
   3  -3   6   16.54    0.77
   3  -3   6   17.22    0.82
  -3  -3  -6   17.07    1.00
  -3   3   6   15.51    0.95
  -3   3  -6   14.56    0.94
   3  -3   6   14.49    0.91
  -3  -3  -6   15.39    0.81
  -3   3   6   16.88    0.97
  -3  -3   6   16.58    0.80
  -3  -3  -6   16.19    0.74
   3   3   6   16.87    0.65
   3   3   6   16.03    0.95
   3  -3   6   16.41    0.87
  -3  -3  -6   15.19    0.92
   3   3  -6   15.75    0.92
  -3   3  -6   15.92    0.54
   3  -3  -6   15.39    0.98
   3   3  -7   39.74    1.67
  -3   3  -7   37.73    1.51
   3   3   7   37.17    1.62
  -3   3  -7   38.55    1.74
   3  -3  -7   42.12    1.08
  -3   3   7   38.65    1.53
  -3   3  -7   38.80    1.58
   3  -3   7   39.44    1.34
  -3   3   7   37.76    1.60
  -3  -3  -7   38.17    1.54
  -3  -3   7   37.59    1.62
  -3  -3  -7   38.67    1.23
  -3  -3   7   38.32    1.24
   3   3   7   36.79    1.04
  -3   3   7   37.48    1.55
   3  -3   7   36.99    1.50
  -3  -3  -7   37.23    1.21
   3  -3  -7   36.78    1.60
   3  -3   7   40.38    1.46
  -3  -3  -7   39.21    1.55
   3   3  -7   36.48    1.48
  -3   3  -7   35.83    0.95
  -3   3  -8   12.27    0.96
   3   3  -8   12.41    1.02
   3   3   8   10.61    0.93
   3  -3  -8   12.65    0.69
  -3   3  -8   11.83    1.06
  -3   3   8   11.28    0.89
  -3  -3   8   12.12    1.01
   3  -3   8   12.65    0.82
  -3   3   8   12.08    0.98
  -3   3  -8   12.12    0.99
   3   3   8   12.54    0.65
  -3  -3  -8   12.14    0.73
  -3  -3  -8   12.78    0.75
  -3   3   8   12.59    0.91
  -3  -3   8   12.34    0.72
   3  -3   8   11.87    0.92
  -3  -3  -8   12.40    0.95
   3  -3  -8   12.04    0.99
   3   3  -8   12.52    0.94
  -3   3  -8   12.47    0.65
  -3   3  -9    7.55    0.82
  -3   3  -9    8.43    1.00
   3   3  -9    8.18    0.94
  -3   3   9    7.46    0.84
  -3   3  -9    7.83    0.84
   3  -3   9    7.89    0.71
  -3  -3   9    6.51    0.82
   3   3   9    7.55    0.81
  -3   3   9    6.50    0.78
   3  -3   9    6.86    0.79
  -3   3   9    7.34    0.81
  -3  -3  -9    7.37    0.63
   3   3  -9    7.76    0.79
   3  -3  -9    7.41    0.90
  -3  -3  -9    7.13    0.82
  -3   3 -10    3.86    0.84
  -3   3 -10    3.75    0.64
   3   3 -10    3.62    0.73
  -3   3  10    3.91    0.70
  -3   3  10    3.04    0.60
   3  -3  10    4.22    0.61
   3   3  10    2.92    0.59
  -3  -3  10    3.74    0.67
  -3   3 -10    3.34    0.67
   3  -3  10    2.84    0.54
  -3   3  10    3.43    0.63
   3  -3 -10    3.22    0.68
  -3  -3 -10    3.40    0.63
   3   3 -10    4.34    0.66
  -3   3 -11    0.77    0.58
   3   3 -11    1.00    0.57
  -3   3 -11    0.32    0.40
  -3   3  11    0.78    0.43
   3   3  11    0.14    0.41
  -3   3  11    0.59    0.47
   3  -3  11    0.25    0.32
  -3  -3  11    0.42    0.44
  -3   3 -11    1.34    0.54
   3  -3  11   -0.15    0.35
  -3   3  11    0.81    0.50
   3  -3 -11    0.81    0.55
   3   3 -11    0.68    0.50
  -3  -3 -11   -0.68    0.44
  -3   3  12   16.19    1.39
   3   3 -12   16.95    1.47
  -3   3 -12   17.58    1.47
   3   3  12   17.34    1.40
  -3   3 -12   17.06    1.57
  -3  -3  12   18.15    1.47
   3  -3  12   16.83    1.23
  -3   3  12   16.66    1.41
   3  -3  12   16.63    1.27
   3  -3 -12   17.77    1.51
  -3  -3 -12   17.43    1.39
   3   3 -12   18.93    1.41
   3   3 -13   85.15    3.35
  -3   3 -13   87.17    3.33
  -3   3  13   87.58    3.26
   3   3  13   85.71    3.23
  -3   3 -13   87.40    3.51
   3  -3  13   89.26    2.92
  -3  -3  13   83.50    3.24
  -3   3  13   83.40    3.20
   3  -3  13   79.60    2.84
   3  -3 -13   86.99    3.39
   3   3 -13   88.57    3.13
  -3  -3 -13   86.14    3.20
  -3   3 -14    3.19    0.85
  -3   3 -14    0.89    0.63
   3   3 -14    2.24    0.82
  -3  -3 -14    0.45    0.51
  -3   3  14    2.88    0.83
   3   3  14    2.31    0.69
  -3   3  14    1.79    0.70
  -3  -3  14    3.06    0.88
   3  -3  14    2.42    0.64
   3  -3 -14    1.61    0.78
   3   3 -14    1.84    0.55
  -3  -3 -14    2.13    0.66
   3   3 -15   31.51    2.30
  -3   3 -15   32.42    2.28
  -3   3 -15   32.58    2.39
  -3  -3 -15   31.42    2.18
   3   3  15   31.37    2.13
  -3  -3  15   32.32    2.20
  -3   3  15   33.63    2.26
   3  -3  15   30.43    1.91
  -3  -3 -15   29.58    2.09
   3  -3 -15   34.72    2.37
  -3  -3 -16    9.90    1.36
   3  -3  16    8.76    1.14
  -3   4   0   -0.12    0.11
   3   4   0   -0.06    0.16
   3  -4   0   -0.09    0.14
   3  -4   0    0.04    0.17
  -3   4   0    0.05    0.09
  -3  -4   0   -0.17    0.22
   3  -4   0    0.03    0.14
   3   4   0    0.13    0.13
  -3   4   0    0.34    0.19
   3  -4   0    0.52    0.16
  -3   4   1   10.65    0.47
   3   4   1   10.37    0.68
  -3   4  -1   10.43    0.49
   3   4  -1    9.83    0.66
   3  -4   1   10.63    0.69
  -3  -4  -1   11.69    0.45
   3  -4  -1   11.32    0.60
  -3   4   1   11.03    0.56
  -3   4  -1   11.06    0.72
  -3  -4  -1   11.71    0.72
   3  -4   1   11.21    0.65
  -3  -4   1   10.94    0.70
  -3   4   1   10.40    0.70
   3  -4   1   11.65    0.38
   3   4   1   10.99    0.54
   3  -4  -1   11.57    0.58
   3  -4  -1   11.35    0.55
   3  -4   1   11.26    0.52
   3   4  -1   10.73    0.48
   3   4  -2   84.83    1.85
  -3   4  -2   78.34    1.42
   3   4   2   91.05    2.02
  -3   4  -2   78.68    1.71
  -3   4   2   79.15    1.43
   3  -4   2   79.59    1.79
  -3  -4  -2   80.25    1.37
   3  -4   2   83.34    1.78
  -3  -4  -2   86.40    1.97
  -3  -4   2   85.10    1.93
  -3   4   2   83.10    1.96
  -3   4  -2   81.79    1.89
  -3   4   2   82.30    1.43
   3  -4  -2   78.53    1.59
   3   4  -2   78.43    1.31
   3   4   2   82.71    1.58
   3  -4   2   80.41    1.41
  -3   4   3   13.26    0.65
   3   4  -3   11.44    0.76
  -3   4  -3   12.54    0.63
   3   4   3   12.53    0.71
   3   4   3   11.88    0.77
  -3   4  -3   13.75    0.79
   3  -4   3   12.50    0.74
  -3  -4  -3   12.97    0.55
   3  -4   3   12.70    0.55
  -3  -4  -3   13.13    0.63
  -3   4   3   12.75    0.80
  -3  -4   3   13.41    0.76
   3  -4   3   12.27    0.75
  -3  -4  -3   12.98    0.80
   3  -4  -3   14.11    0.76
  -3   4  -3   11.42    0.75
   3  -4   3   12.16    0.60
   3   4  -3   12.80    0.58
   3   4   3   12.99    0.70
   3   4   4  116.87    2.46
  -3   4   4  115.76    2.08
  -3   4  -4  117.13    2.10
  -3   4  -4  120.75    2.47
   3   4  -4  119.62    2.46
   3   4   4  115.66    2.15
  -3  -4   4  119.77    2.50
  -3  -4  -4  119.12    2.11
   3  -4   4  116.28    2.19
  -3  -4  -4  116.20    1.50
   3  -4   4  116.78    1.79
  -3   4   4  120.69    2.47
   3   4   4  121.09    1.51
   3  -4   4  116.46    2.37
  -3  -4  -4  116.72    2.26
  -3  -4   4  116.79    2.21
   3  -4   4  115.18    1.90
   3   4   4  123.12    2.28
   3  -4  -4  116.99    2.34
   3   4   5   11.49    0.85
   3   4   5   10.75    0.68
  -3   4   5   10.83    0.70
  -3   4  -5   11.42    0.87
   3   4  -5   11.74    0.86
   3  -4  -5   10.56    0.37
  -3   4  -5   11.81    0.74
  -3  -4   5   11.07    0.84
   3  -4   5   11.40    0.73
  -3  -4  -5   11.39    0.44
  -3  -4  -5   12.01    0.77
   3  -4   5   11.30    0.63
  -3  -4   5   12.15    0.73
   3   4   5   10.88    0.42
  -3  -4  -5   12.41    0.77
   3  -4   5   11.90    0.83
  -3   4   5   11.81    0.82
   3  -4  -5   11.58    0.85
   3   4   5   10.80    0.76
   3  -4   5   11.19    0.68
  -3  -4  -5   11.53    0.84
   3  -4  -6    0.99    0.16
  -3   4  -6    1.38    0.50
  -3   4  -6    1.50    0.38
  -3  -4  -6    1.37    0.17
  -3   4  -6    1.55    0.39
  -3  -4   6    1.53    0.44
   3  -4   6    0.78    0.22
  -3   4   6    1.77    0.48
  -3   4   6    0.99    0.34
   3  -4   6    1.63    0.35
  -3  -4  -6    1.43    0.42
  -3  -4  -6    1.07    0.35
  -3  -4  -6    0.61    0.18
   3  -4   6    1.18    0.42
  -3  -4   6    1.90    0.39
  -3   4   6    1.48    0.45
  -3  -4  -6    1.64    0.47
   3  -4  -6    0.65    0.34
   3   4   6    1.02    0.16
   3  -4   6    1.19    0.32
   3   4  -7   42.51    1.75
  -3   4  -7   41.91    1.61
  -3   4  -7   40.83    1.80
  -3   4   7   43.26    1.62
   3   4   7   38.88    1.68
  -3   4   7   41.70    1.68
   3  -4   7   43.84    1.41
  -3  -4   7   40.73    1.74
  -3   4  -7   41.51    1.68
  -3  -4   7   43.70    1.38
  -3  -4  -7   43.00    1.15
   3  -4   7   41.01    1.66
  -3  -4  -7   43.61    1.45
  -3   4   7   42.25    1.64
   3  -4  -7   40.98    1.70
  -3  -4  -7   42.11    1.69
   3   4  -7   43.18    1.64
   3   4  -8   20.80    1.37
  -3   4  -8   20.21    1.24
  -3   4   8   21.38    1.24
   3   4   8   21.05    1.31
  -3   4  -8   21.63    1.45
  -3  -4   8   19.19    1.33
   3  -4   8   19.87    1.03
  -3   4  -8   20.80    1.27
  -3   4   8   20.27    1.30
  -3   4   8   21.51    1.25
  -3  -4   8   20.96    0.96
   3  -4   8   19.78    1.22
  -3  -4  -8   20.27    1.03
  -3  -4  -8   23.35    1.36
   3   4  -8   20.04    1.19
   3  -4  -8   19.70    1.28
   3   4  -9    2.52    0.61
  -3   4  -9    3.41    0.70
  -3   4  -9    3.85    0.64
  -3   4   9    4.21    0.66
   3  -4   9    3.23    0.49
  -3   4   9    3.66    0.60
  -3  -4   9    3.16    0.58
   3   4   9    2.89    0.58
  -3   4  -9    3.14    0.55
   3  -4   9    3.10    0.55
  -3   4   9    3.20    0.54
   3   4  -9    3.20    0.54
   3  -4  -9    2.14    0.55
  -3  -4  -9    2.84    0.57
   3   4 -10   27.33    1.68
  -3   4 -10   29.12    1.65
   3   4  10   27.24    1.61
  -3   4 -10   31.00    1.86
  -3   4  10   28.59    1.62
  -3  -4  10   27.77    1.68
  -3   4 -10   28.67    1.64
   3  -4  10   28.88    1.44
  -3   4  10   28.43    1.67
  -3   4  10   27.97    1.53
   3  -4  10   27.22    1.54
   3  -4 -10   28.24    1.69
  -3  -4 -10   27.32    1.61
   3   4 -10   28.18    1.57
  -3   4 -11    6.25    0.86
   3   4 -11    6.05    0.89
  -3   4 -11    5.60    0.92
   3  -4  11    7.41    0.80
  -3   4  11    7.22    0.93
  -3   4 -11    7.16    0.96
   3   4  11    6.92    0.88
  -3  -4  11    6.87    0.93
  -3   4  11    6.98    0.89
   3  -4  11    6.28    0.83
   3   4 -11    7.04    0.83
  -3  -4 -11    8.23    0.98
   3  -4 -11    7.77    1.03
  -3   4  11    7.58    0.88
   3   4  12  148.34    4.10
  -3   4 -12  152.27    4.19
  -3   4  12  150.65    4.09
  -3   4 -12  145.25    4.41
   3   4 -12  149.82    4.32
  -3  -4  12  147.76    4.09
   3  -4  12  153.04    3.64
  -3   4  12  150.16    4.18
  -3   4  12  153.89    3.78
   3  -4  12  143.94    3.78
   3  -4 -12  148.74    4.27
  -3  -4 -12  154.17    4.19
   3   4 -12  153.76    3.93
   3   4  13   20.61    1.65
   3   4 -13   21.90    1.79
  -3   4 -13   21.44    1.69
  -3   4 -13   17.52    1.63
  -3   4  13   21.82    1.69
  -3  -4  13   22.20    1.74
  -3   4  13   21.17    1.68
   3  -4  13   18.90    1.48
  -3  -4 -13   22.59    1.70
   3   4 -13   21.57    1.56
   3  -4 -13   22.29    1.78
   3   4  14   19.41    1.66
   3   4 -14   20.29    1.83
  -3   4 -14   20.08    1.72
  -3   4  14   20.26    1.73
  -3  -4 -14   18.60    1.61
  -3   4 -14   19.20    1.75
  -3  -4  14   22.14    1.82
  -3   4  14   21.12    1.79
   3  -4  14   18.88    1.55
  -3  -4 -14   19.91    1.69
   3  -4 -14   20.22    1.80
  -3  -4 -15   19.24    1.70
  -3   4 -15   18.85    1.75
  -3   4  15   20.35    1.80
   3   4  15   19.32    1.75
  -3  -4  15   22.66    1.92
   3  -4  15   18.95    1.61
   3  -4 -15   22.75    2.00
  -3  -4 -15   20.70    1.81
   3   5   0   -0.04    0.20
   3  -5   0   -0.07    0.15
  -3   5   0    0.25    0.16
   3  -5   0    0.11    0.20
  -3   5   0    0.00    0.11
  -3  -5   0    0.40    0.07
  -3  -5   0   -0.29    0.24
   3  -5   0    0.04    0.15
   3  -5   0    0.18    0.13
   3   5   0    0.04    0.10
  -3   5   0   -0.04    0.22
  -3   5   1   44.89    1.11
   3   5   1   45.48    1.49
  -3   5  -1   45.20    1.15
   3   5  -1   43.71    1.44
   3  -5   1   43.52    1.47
  -3  -5  -1   45.42    0.80
   3  -5  -1   44.60    1.54
  -3   5   1   42.28    1.51
  -3   5  -1   43.59    1.50
   3  -5   1   46.72    1.34
   3  -5  -1   45.09    1.22
  -3  -5  -1   46.50    1.54
  -3  -5   1   46.27    1.49
  -3   5   1   46.09    1.19
   3  -5   1   46.33    1.06
   3  -5   1   44.44    0.85
   3  -5  -1   47.91    1.20
   3  -5  -1   45.50    1.15
   3   5   1   45.49    1.09
   3   5  -1   44.50    0.94
  -3   5  -2   48.07    1.24
   3   5  -2   48.75    1.55
  -3   5   2   48.11    1.23
   3   5   2   48.29    1.60
   3  -5   2   45.74    1.52
  -3  -5  -2   49.71    1.30
  -3  -5  -2   51.16    1.05
  -3  -5   2   48.17    1.53
  -3   5   2   47.87    1.60
  -3   5   2   50.25    1.14
   3  -5   2   51.69    1.49
  -3   5  -2   48.41    1.59
  -3  -5  -2   51.30    1.61
   3   5  -2   48.35    0.98
   3  -5   2   48.90    0.64
   3   5   2   48.74    1.24
   3  -5   2   48.57    1.09
   3  -5  -2   51.18    1.37
  -3   5  -3    3.18    0.43
   3   5   3    3.96    0.53
   3   5  -3    3.99    0.54
  -3  -5  -3    4.14    0.40
   3  -5   3    3.54    0.48
  -3   5   3    2.95    0.40
   3   5   3    4.97    0.59
   3  -5   3    3.75    0.46
  -3  -5   3    2.16    0.37
  -3  -5  -3    2.48    0.49
  -3   5   3    4.56    0.58
   3   5  -3    2.58    0.29
   3  -5   3    3.25    0.33
  -3   5  -3    3.96    0.51
   3  -5  -3    3.20    0.43
   3   5   3    3.68    0.42
   3   5  -4   13.87    0.94
  -3   5  -4   14.50    0.80
   3   5   4   13.69    0.79
  -3   5   4   14.97    0.81
   3   5   4   13.56    0.93
   3  -5   4   13.36    0.85
  -3  -5  -4   15.35    0.67
  -3  -5   4   14.01    0.94
   3  -5   4   14.73    0.71
  -3  -5  -4   15.54    0.93
   3   5   4   14.28    0.63
  -3  -5   4   15.11    0.86
  -3   5   4   14.20    0.93
   3  -5   4   14.09    0.89
   3  -5  -4   15.59    0.91
   3   5   4   13.44    0.80
   3  -5   4   14.58    0.68
  -3   5  -5   57.80    1.71
   3   5   5   60.71    1.96
  -3   5   5   58.92    1.72
  -3   5  -5   57.48    1.97
   3   5   5   56.32    1.62
   3   5  -5   58.88    1.93
   3  -5   5   55.56    1.47
   3  -5   5   56.20    1.75
  -3  -5  -5   55.72    1.21
  -3  -5   5   58.94    1.98
  -3  -5   5   56.88    1.66
  -3   5   5   56.19    1.87
  -3  -5  -5   57.94    1.81
   3   5   5   58.18    1.22
   3  -5   5   54.93    1.83
   3  -5   5   56.99    1.46
  -3  -5  -5   56.89    1.91
   3  -5  -5   55.97    1.85
   3   5   6    8.73    0.65
   3   5  -6    8.16    0.84
  -3   5  -6    8.90    0.73
  -3   5  -6    8.41    0.78
  -3   5   6    9.04    0.72
   3   5   6    8.32    0.80
   3  -5   6    9.57    0.65
   3  -5   6   11.21    0.80
  -3   5  -6    9.41    0.79
  -3  -5   6    8.83    0.81
  -3  -5   6    9.32    0.70
  -3   5   6    9.66    0.80
  -3  -5  -6    9.04    0.75
   3  -5   6    9.14    0.81
   3  -5   6    9.50    0.67
  -3  -5  -6    8.78    0.82
   3  -5  -6    9.03    0.82
   3   5  -7   10.48    1.01
  -3   5  -7   10.67    0.88
  -3   5   7    9.60    0.84
   3   5   7   10.57    0.95
  -3   5  -7    9.44    0.92
  -3  -5   7    9.58    0.92
   3  -5   7   10.18    0.74
   3  -5   7   11.37    0.86
  -3   5  -7   11.14    0.89
  -3   5   7   10.09    0.86
   3  -5   7   10.15    0.88
  -3  -5  -7    9.18    0.78
  -3  -5   7    9.82    0.71
  -3  -5  -7   10.39    0.93
   3  -5  -7   10.78    0.96
  -3   5   8   27.85    1.42
   3   5  -8   25.43    1.53
  -3   5  -8   27.66    1.46
  -3   5  -8   26.15    1.58
   3   5   8   26.57    1.49
  -3  -5   8   25.77    1.49
   3  -5   8   26.16    1.23
  -3   5  -8   26.05    1.41
  -3   5   8   27.58    1.43
  -3  -5   8   26.40    1.13
   3  -5   8   24.91    1.40
  -3  -5  -8   26.96    1.30
   3  -5  -8   25.53    1.52
  -3  -5  -8   26.28    1.48
  -3   5  -9    3.39    0.66
   3   5  -9    4.42    0.78
  -3   5  -9    4.89    0.74
  -3  -5   9    4.15    0.72
  -3   5   9    4.63    0.72
   3   5   9    4.37    0.71
   3  -5   9    3.84    0.56
  -3   5  -9    5.91    0.74
   3  -5   9    4.56    0.71
   3  -5  -9    4.81    0.79
  -3  -5  -9    3.48    0.68
  -3   5   9    3.60    0.56
   3   5 -10    8.75    1.06
  -3   5 -10    8.12    0.95
  -3   5 -10    6.57    0.80
   3  -5  10    8.61    0.81
   3   5  10    8.26    0.98
  -3  -5  10    7.98    0.95
  -3   5  10    7.30    0.89
  -3   5 -10    7.61    0.91
   3  -5  10    7.70    0.94
   3  -5 -10    6.83    0.92
  -3   5  10    7.79    0.84
  -3  -5 -10    9.12    1.04
   3   5 -11    0.95    0.59
  -3   5 -11    0.62    0.69
  -3   5 -11    0.73    0.61
  -3  -5  11    1.27    0.58
  -3   5  11    1.28    0.50
   3  -5  11    1.00    0.46
  -3   5 -11    1.83    0.62
   3   5  11    1.76    0.56
   3  -5  11   -0.23    0.37
   3  -5 -11   -0.15    0.51
  -3   5  11    1.67    0.55
  -3  -5 -11    0.09    0.42
   3   5  12   13.02    1.27
  -3   5 -12   10.16    1.10
   3   5 -12   10.59    1.27
  -3   5 -12   13.13    1.33
  -3   5  12   10.90    1.17
  -3  -5  12   11.89    1.25
   3  -5  12   11.40    1.16
   3  -5 -12   13.12    1.37
  -3  -5 -12   14.18    1.36
  -3   5 -13   10.93    1.24
   3   5 -13   10.41    1.36
  -3   5  13   11.08    1.27
   3   5  13   10.81    1.29
  -3  -5  13    9.50    1.19
   3  -5  13    7.86    1.02
  -3  -5 -13   11.51    1.33
   3  -5 -13   10.11    1.31
   3   5  14   26.12    1.94
  -3   5 -14   25.39    1.94
   3   5 -14   25.82    2.07
  -3   5  14   25.74    1.96
  -3  -5  14   26.52    1.99
   3  -5  14   26.07    1.83
  -3  -5 -14   28.03    2.05
   3  -5 -14   27.67    2.11
  -3   5 -15    1.41    0.78
  -3  -5 -15    0.76    0.53
  -3   6   0    0.10    0.17
   3   6   0    0.10    0.29
   3  -6   0    0.26    0.15
   3  -6   0    0.26    0.26
  -3   6   0   -0.04    0.15
  -3  -6   0    0.02    0.26
   3  -6   0    0.08    0.17
   3   6   0    0.17    0.11
  -3   6   0   -0.28    0.26
   3   6  -1    8.63    0.74
  -3   6  -1    9.02    0.60
   3   6   1    8.39    0.75
  -3   6   1    8.84    0.57
   3  -6  -1    8.78    0.79
   3  -6   1    8.83    0.75
  -3  -6  -1    8.61    0.67
   3  -6  -1    7.98    0.56
  -3  -6   1    8.89    0.73
  -3   6   1    9.29    0.58
  -3   6  -1    8.47    0.78
   3  -6   1    9.10    0.65
  -3   6   1    9.37    0.78
  -3  -6  -1    8.96    0.74
   3  -6  -1    9.09    0.53
   3  -6  -1    9.32    0.59
   3   6   1    8.95    0.50
   3  -6   1    9.25    0.45
   3  -6   1    8.86    0.47
   3   6  -1    8.84    0.41
  -3   6   2   87.32    1.83
  -3   6  -2   84.59    1.85
   3   6  -2   84.54    2.22
   3   6   2   88.68    2.28
   3  -6  -2   87.73    2.32
   3  -6   2   87.04    2.22
  -3  -6  -2   85.34    1.92
  -3  -6  -2   85.66    2.25
  -3   6   2   86.55    1.57
  -3   6  -2   85.26    2.29
  -3  -6   2   84.01    2.14
  -3   6   2   82.10    2.24
   3  -6   2   88.67    2.05
   3  -6   2   86.70    1.44
   3  -6   2   87.13    1.11
   3  -6  -2   92.41    1.96
   3   6   2   82.58    1.63
   3   6  -2   81.24    1.19
   3   6  -3    0.09    0.26
   3   6  -3    0.12    0.09
  -3   6  -3    0.25    0.20
   3  -6  -3    0.02    0.27
  -3  -6  -3    0.15    0.16
   3  -6   3    0.12    0.24
  -3   6   3    0.21    0.19
   3   6   3    0.31    0.30
  -3   6   3    0.15    0.11
   3  -6   3    0.10    0.22
  -3  -6  -3    0.22    0.26
  -3  -6   3    0.09    0.23
   3  -6   3    0.26    0.15
   3   6   3    0.14    0.17
   3  -6  -3    0.58    0.25
  -3   6   3    0.33    0.34
  -3   6  -3    0.49    0.32
   3   6  -4  190.82    3.52
  -3   6  -4  193.71    3.08
   3   6   4  195.57    3.10
   3   6   4  193.61    3.56
  -3   6   4  199.30    3.10
   3  -6   4  191.94    3.37
  -3  -6  -4  193.13    2.69
   3  -6   4  195.04    2.78
  -3  -6   4  193.60    3.25
  -3   6   4  189.21    3.49
   3  -6   4  188.11    3.32
   3   6   4  201.48    2.70
  -3  -6  -4  186.75    3.44
   3  -6   4  193.18    2.39
   3  -6  -4  197.91    3.34
   3   6  -4  194.38    2.13
   3   6  -5    0.75    0.35
  -3   6  -5    2.13    0.43
   3   6   5    1.13    0.31
   3  -6   5    1.41    0.28
  -3  -6  -5    1.49    0.28
  -3   6   5    1.35    0.35
   3   6   5    1.21    0.35
   3  -6   5    1.23    0.34
  -3  -6   5    1.60    0.43
  -3  -6  -5    1.66    0.42
  -3  -6   5    1.41    0.36
   3  -6   5    1.38    0.36
  -3  -6  -5    1.83    0.45
   3   6   5    1.37    0.25
  -3   6   5    1.59    0.43
   3  -6   5    1.55    0.29
   3  -6  -5    1.30    0.38
   3   6   6  175.00    2.93
   3   6  -6  176.60    3.68
  -3   6  -6  176.35    3.33
  -3   6   6  177.36    3.28
   3   6   6  169.64    3.61
   3  -6   6  177.92    2.96
   3  -6   6  174.08    3.34
  -3  -6   6  173.82    3.67
  -3   6  -6  174.09    3.25
  -3   6   6  177.80    3.51
   3  -6   6  172.93    3.46
  -3  -6  -6  180.94    3.43
  -3  -6   6  173.95    3.06
  -3  -6  -6  174.00    3.63
   3  -6  -6  170.46    3.52
  -3   6   7    9.49    0.85
   3   6  -7    9.21    0.93
  -3   6  -7    9.07    0.82
  -3  -6   7    8.06    0.86
   3  -6   7    7.75    0.66
   3   6   7    7.93    0.88
   3  -6   7    8.00    0.79
  -3   6  -7    8.53    0.80
  -3  -6   7    7.96    0.69
  -3  -6  -7    7.47    0.78
   3  -6   7    7.45    0.79
  -3   6   7    8.23    0.80
  -3  -6  -7    6.74    0.81
   3  -6  -7    8.69    0.90
   3   6  -8   24.93    1.57
  -3   6  -8   26.28    1.50
   3   6   8   23.02    1.50
  -3   6   8   25.44    1.44
  -3  -6   8   24.52    1.53
   3  -6   8   24.86    1.24
  -3   6  -8   24.36    1.39
  -3   6   8   24.22    1.41
  -3  -6  -8   23.90    1.34
   3  -6   8   23.97    1.44
   3  -6  -8   25.20    1.54
  -3  -6  -8   24.61    1.53
   3   6  -9   14.73    1.26
  -3   6   9   16.94    1.23
  -3   6  -9   16.23    1.22
   3   6   9   14.14    1.23
  -3  -6   9   15.13    1.27
   3  -6   9   15.82    1.06
  -3   6  -9   15.45    1.22
   3  -6   9   14.15    1.18
  -3   6   9   15.05    1.13
   3  -6  -9   16.48    1.35
  -3  -6  -9   16.80    1.33
  -3   6  10   47.39    2.15
   3   6 -10   46.60    2.31
   3   6  10   44.26    2.17
  -3   6 -10   49.24    2.22
  -3  -6  10   48.46    2.27
   3  -6  10   49.93    1.94
  -3   6 -10   48.16    2.14
   3  -6  10   46.26    2.15
  -3   6  10   48.26    2.07
   3  -6 -10   46.68    2.31
  -3  -6 -10   48.50    2.32
  -3   6 -11   -0.02    0.43
   3   6 -11    0.14    0.45
  -3  -6  11    0.18    0.43
   3   6  11   -0.39    0.44
  -3   6  11   -0.20    0.38
  -3   6 -11    0.15    0.41
   3  -6  11    0.62    0.49
  -3   6  11    0.29    0.37
  -3  -6 -11    1.08    0.53
   3  -6 -11    0.17    0.49
   3   6 -12   16.05    1.52
  -3   6 -12   17.11    1.50
   3   6  12   15.88    1.54
  -3   6  12   17.00    1.46
  -3  -6  12   17.00    1.52
   3  -6  12   14.98    1.37
   3  -6 -12   13.87    1.43
  -3  -6 -12   14.51    1.46
   3   6 -13    0.75    0.66
  -3   6 -13   -0.10    0.49
  -3   6  13   -0.91    0.57
   3   6  13    0.08    0.48
  -3  -6  13    0.76    0.59
   3  -6 -13    0.33    0.56
  -3  -6 -13    1.04    0.62
   3   6 -14   10.68    1.43
  -3   6 -14    9.36    1.29
   3   6  14   11.26    1.36
  -3  -6  14   11.14    1.30
  -3   6  14   10.08    1.30
   3  -6  14   11.43    1.28
   3  -6 -14   13.36    1.57
  -3  -6 -14   11.09    1.40
  -3   7   0   -0.05    0.22
   3   7   0    0.14    0.27
   3  -7   0   -0.12    0.13
   3  -7   0    0.00    0.30
  -3  -7   0   -0.13    0.25
  -3   7   0    0.03    0.18
   3  -7   0   -0.07    0.20
  -3  -7   0    0.04    0.27
  -3   7   0    0.27    0.30
   3   7   0   -0.10    0.11
   3  -7   0    0.13    0.15
  -3   7   1    7.97    0.61
   3   7   1    7.59    0.76
   3   7   1    7.75    0.78
  -3   7  -1    8.56    0.66
   3   7  -1    8.15    0.79
  -3  -7  -1    6.43    0.67
   3  -7  -1    6.82    0.74
   3  -7   1    6.98    0.76
   3  -7   1    8.05    0.65
  -3  -7  -1    6.16    0.72
   3  -7  -1    7.44    0.58
  -3  -7   1    8.19    0.76
   3  -7  -1    7.24    0.57
   3  -7  -1    6.59    0.45
  -3   7   1    8.32    0.81
   3  -7   1    7.02    0.46
   3  -7   1    6.93    0.41
  -3   7  -1    7.78    0.77
  -3   7  -2    0.32    0.24
   3   7  -2   -0.07    0.27
  -3  -7  -2   -0.26    0.23
   3  -7   2    0.34    0.32
   3  -7  -2    0.20    0.31
  -3   7   2    0.00    0.20
   3   7   2    0.14    0.28
  -3  -7  -2    0.00    0.34
  -3   7   2    0.78    0.22
  -3  -7   2   -0.07    0.27
   3  -7   2   -0.03    0.22
   3  -7  -2    0.06    0.20
  -3   7   2   -0.12    0.32
  -3   7  -2   -0.25    0.33
   3  -7   2    0.05    0.11
   3   7   3   26.31    1.40
  -3   7   3   26.26    1.16
   3   7  -3   26.61    1.41
  -3   7  -3   27.15    1.19
   3  -7  -3   25.79    1.36
   3  -7   3   24.28    1.32
  -3  -7  -3   25.68    1.16
   3  -7   3   25.66    1.25
  -3  -7  -3   25.63    1.37
  -3   7   3   27.03    1.42
  -3  -7   3   25.10    1.25
   3  -7  -3   26.36    1.23
  -3   7  -3   27.82    1.44
   3   7  -4   59.37    2.10
   3   7   4   57.57    2.10
   3   7   4   60.75    1.86
  -3   7  -4   59.73    1.84
  -3   7   4   59.41    1.81
   3  -7   4   62.22    2.08
  -3  -7  -4   60.69    1.69
   3  -7  -4   59.40    2.10
   3  -7   4   61.80    1.72
   3  -7   4   61.54    1.98
   3   7   4   58.41    1.64
  -3   7   4   59.04    2.09
  -3  -7  -4   63.39    2.14
  -3  -7   4   59.18    1.91
   3  -7  -4   62.06    1.99
   3   7   5    1.51    0.34
  -3   7  -5    1.03    0.42
   3   7  -5    1.05    0.41
   3  -7  -5    1.46    0.50
  -3  -7  -5    1.24    0.29
  -3   7   5    1.31    0.41
   3  -7   5    2.68    0.52
   3   7   5    0.75    0.39
  -3  -7   5    0.95    0.42
   3  -7   5    1.39    0.36
  -3  -7   5    0.74    0.38
  -3  -7  -5    1.44    0.43
   3  -7   5    1.02    0.41
  -3  -7  -5    1.26    0.48
   3  -7  -5    1.01    0.37
   3   7   5    0.90    0.30
  -3   7   5    0.92    0.40
  -3   7  -6    0.12    0.30
   3   7  -6    0.76    0.44
   3   7   6   -0.06    0.23
  -3   7  -6    0.20    0.31
   3  -7   6    0.38    0.25
   3  -7  -6   -0.33    0.41
   3   7   6    0.04    0.35
   3  -7   6   -0.30    0.31
  -3   7   6   -0.03    0.26
  -3  -7   6    0.50    0.40
  -3  -7   6    0.12    0.25
   3  -7   6   -0.08    0.32
  -3  -7  -6    0.31    0.32
  -3  -7  -6    1.06    0.46
  -3   7   6   -0.39    0.37
   3  -7  -6    0.21    0.34
   3   7  -7    0.48    0.47
  -3   7  -7    1.28    0.52
  -3   7  -7    2.32    0.55
  -3  -7   7    1.86    0.55
   3  -7   7    1.30    0.41
  -3   7   7    1.60    0.48
   3   7   7    1.87    0.54
   3  -7   7    1.95    0.50
  -3  -7  -7    1.99    0.49
  -3  -7   7    0.79    0.36
   3  -7   7    2.08    0.57
  -3  -7  -7    1.79    0.63
  -3   7   7    1.12    0.48
   3  -7  -7    2.06    0.55
  -3   7   8   12.29    1.03
   3   7   8   11.89    1.14
   3   7  -8   11.40    1.16
  -3   7  -8   12.41    1.07
  -3  -7   8   12.18    1.16
   3  -7   8   12.65    0.93
  -3   7  -8   12.45    1.03
  -3   7   8   11.14    0.97
   3  -7   8   12.17    1.07
  -3  -7  -8   13.18    1.08
  -3  -7  -8   11.27    1.12
   3  -7  -8   11.02    1.08
   3   7  -9   32.66    1.94
  -3   7   9   32.85    1.76
   3   7   9   29.96    1.82
  -3   7  -9   32.62    1.80
  -3  -7   9   35.16    1.95
  -3   7  -9   30.73    1.63
   3  -7   9   33.84    1.81
  -3   7   9   33.08    1.72
   3  -7  -9   35.67    1.99
  -3  -7  -9   35.04    1.94
   3   7 -10    0.02    0.44
  -3   7 -10   -0.10    0.39
  -3  -7  10    0.35    0.51
  -3   7  10    0.75    0.46
   3   7  10    0.66    0.49
  -3   7 -10    0.12    0.42
   3  -7  10    0.03    0.39
  -3  -7 -10    0.28    0.45
   3  -7 -10   -0.29    0.53
  -3   7  10   -0.01    0.36
   3   7 -11   -0.16    0.46
  -3   7 -11    0.17    0.43
  -3   7  11    0.10    0.46
  -3  -7  11    0.15    0.44
   3   7  11    0.30    0.51
  -3   7 -11    1.61    0.63
   3  -7  11   -0.08    0.44
  -3  -7 -11    0.30    0.62
   3  -7 -11   -0.46    0.57
   3   7 -12    0.91    0.62
  -3   7 -12    1.73    0.64
  -3   7  12    1.57    0.56
  -3  -7  12   -0.16    0.46
   3   7  12    1.25    0.59
   3  -7  12    0.85    0.59
   3  -7 -12    0.14    0.59
  -3  -7 -12    0.63    0.57
   3   7  13   38.90    2.41
  -3   7  13   36.22    2.24
  -3   7 -13   39.27    2.37
   3   7 -13   40.57    2.53
  -3  -7  13   37.38    2.35
   3  -7  13   37.56    2.27
   3  -7 -13   38.34    2.49
  -3  -7 -13   37.38    2.47
  -3   7  14    9.03    1.24
  -3   7 -14    9.61    1.33
   3   8   0    0.34    0.34
   3  -8   0   -0.44    0.42
  -3   8   0    0.29    0.24
  -3  -8   0   -0.03    0.31
   3  -8   0    0.11    0.27
  -3  -8   0   -0.23    0.32
  -3   8   0    0.14    0.36
   3  -8   0    0.37    0.22
  -3   8   1    9.87    0.73
   3   8  -1    9.12    0.86
   3   8   1   10.61    0.93
  -3   8  -1    9.96    0.77
   3  -8   1   11.02    0.98
  -3  -8  -1   10.10    0.86
   3  -8  -1    8.76    0.86
  -3  -8  -1    9.81    0.96
  -3   8   1    9.97    0.94
   3  -8  -1    9.43    0.66
  -3   8  -1    9.92    0.93
   3  -8   1   10.39    0.80
  -3  -8   1   11.00    0.94
   3  -8  -1    9.87    0.69
  -3   8   2   18.13    1.00
   3   8   2   16.51    1.18
   3   8  -2   14.93    1.12
  -3   8  -2   15.96    0.99
   3  -8  -2   14.58    1.12
   3  -8   2   15.69    1.17
  -3  -8  -2   13.63    0.96
   3  -8   2   14.65    0.94
  -3  -8   2   12.66    1.01
  -3  -8  -2   14.91    1.13
  -3   8   2   14.16    1.08
  -3   8  -2   13.97    1.14
   3  -8  -2   15.10    0.92
   3   8  -3   10.35    0.94
   3   8   3    9.62    0.92
  -3   8   3   10.91    0.82
  -3   8  -3   10.19    0.80
   3  -8  -3    9.90    0.93
   3  -8   3   10.24    0.93
  -3  -8  -3    9.76    0.81
  -3   8   3   11.27    0.99
  -3  -8   3   10.05    0.89
  -3  -8  -3   11.00    0.97
   3  -8   3    9.96    0.83
  -3   8  -3   10.00    0.97
   3  -8  -3   11.08    0.84
   3   8   3   10.13    0.78
   3   8  -4   19.49    1.35
  -3   8  -4   23.16    1.26
   3   8   4   22.09    1.22
   3   8   4   22.19    1.39
  -3   8   4   20.95    1.15
   3  -8  -4   20.82    1.38
   3  -8   4   20.44    1.33
  -3  -8  -4   20.05    1.09
  -3  -8  -4   21.36    1.38
  -3  -8   4   19.79    1.22
  -3   8   4   19.43    1.29
   3  -8   4   21.35    1.24
   3   8   4   21.41    1.10
   3  -8  -4   20.25    1.23
  -3   8  -4   20.56    1.37
  -3   8  -5   21.84    1.26
   3   8   5   21.33    1.42
   3   8  -5   19.98    1.36
  -3   8   5   21.33    1.23
   3   8   5   21.31    1.17
   3  -8  -5   19.08    1.31
   3  -8   5   18.86    1.28
  -3  -8   5   20.83    1.37
   3  -8   5   20.27    1.12
  -3   8   5   21.08    1.35
   3   8   5   20.32    1.05
   3  -8   5   20.40    1.28
  -3  -8  -5   20.84    1.36
  -3  -8   5   20.99    1.24
   3  -8  -5   21.53    1.31
  -3  -8  -5   21.02    1.41
   3   8   6    6.29    0.65
  -3   8  -6    5.26    0.78
   3   8  -6    6.37    0.87
  -3   8  -6    6.70    0.72
   3  -8  -6    6.41    0.82
   3  -8   6    6.20    0.71
  -3   8   6    6.57    0.77
   3   8   6    6.48    0.88
   3  -8   6    6.69    0.76
  -3  -8   6    6.54    0.84
  -3  -8  -6    5.25    0.80
  -3  -8   6    6.17    0.73
   3  -8   6    6.20    0.84
  -3  -8  -6    6.85    0.90
  -3   8   6    5.90    0.83
   3  -8  -6    5.94    0.77
   3   8  -7   63.54    2.53
  -3   8  -7   62.51    2.32
  -3   8   7   63.07    2.27
   3   8   7   62.89    2.49
   3  -8   7   63.68    2.08
   3  -8  -7   59.42    2.34
   3  -8   7   59.26    2.30
  -3  -8   7   60.40    2.46
  -3   8   7   57.93    2.28
   3  -8   7   62.90    2.40
  -3  -8   7   63.36    2.08
  -3  -8  -7   60.17    2.36
   3  -8  -7   62.25    2.43
  -3  -8  -7   61.52    2.50
   3   8  -8    2.71    0.72
  -3   8  -8    1.56    0.59
   3  -8  -8    1.36    0.53
   3   8   8    0.85    0.51
  -3   8   8    2.26    0.57
  -3  -8   8    1.91    0.62
  -3  -8  -8    0.85    0.49
   3  -8   8    1.01    0.48
  -3  -8  -8    1.28    0.51
  -3   8   8    1.80    0.57
   3  -8  -8    2.24    0.68
  -3   8  -9    1.26    0.54
   3   8  -9    0.30    0.47
  -3  -8   9    0.42    0.42
   3  -8  -9   -0.05    0.35
   3   8   9    0.25    0.42
  -3   8   9    0.43    0.41
   3  -8   9   -0.07    0.40
   3  -8  -9    0.56    0.55
  -3   8   9    0.66    0.47
  -3  -8  -9    0.30    0.50
   3   8 -10    4.17    0.88
  -3   8 -10    5.79    0.95
   3   8  10    5.70    0.95
  -3   8  10    6.05    0.90
  -3  -8  10    4.70    0.82
   3  -8 -10    4.68    0.76
   3  -8  10    4.74    0.85
   3  -8 -10    4.80    0.94
  -3   8  10    5.33    0.81
  -3  -8 -10    3.82    0.80
   3   8 -11    0.65    0.57
  -3   8 -11    0.95    0.61
  -3  -8  11    1.26    0.62
  -3   8  11    0.32    0.46
   3   8  11    0.42    0.44
   3  -8  11    1.94    0.63
   3  -8 -11    0.56    0.56
  -3  -8 -11    0.48    0.50
  -3   8  12  112.81    3.81
  -3   8 -12  112.59    3.89
   3   8 -12  119.25    4.26
   3   8  12  122.32    4.12
  -3  -8  12  122.36    4.14
   3  -8  12  122.47    3.99
   3  -8 -12  122.18    4.30
  -3  -8 -12  126.90    4.32
  -3   8  13    8.27    1.13
  -3   8 -13    9.25    1.23
   3   9   0   -0.54    0.37
  -3   9   0    0.03    0.25
   3  -9   0   -0.20    0.40
  -3  -9   0   -0.15    0.36
  -3  -9   0   -0.15    0.35
   3  -9   0   -0.07    0.22
  -3   9   0   -0.29    0.41
   3   9   1   42.06    1.95
  -3   9  -1   43.80    1.64
  -3   9  -1   43.52    1.71
   3   9  -1   40.46    1.93
  -3   9   1   44.41    1.65
   3  -9  -1   39.65    1.92
   3  -9   1   41.38    1.94
  -3  -9  -1   41.29    1.79
   3  -9   1   43.37    1.60
  -3   9  -1   39.54    1.95
  -3  -9   1   39.39    1.85
  -3   9   1   41.85    1.95
  -3  -9  -1   44.23    1.97
   3  -9  -1   44.28    1.52
  -3   9  -2    7.97    0.78
  -3   9   2    8.20    0.76
   3   9  -2    7.20    0.84
   3  -9   2    8.20    0.92
   3   9   2    6.89    0.86
  -3  -9  -2    6.89    0.77
   3  -9  -2    6.85    0.89
  -3  -9   2    7.28    0.83
  -3  -9  -2    7.60    0.88
   3  -9   2    6.94    0.71
   3  -9  -2    8.35    0.76
  -3   9   2    8.30    0.95
  -3   9  -2    7.55    0.97
  -3   9   3   24.39    1.29
  -3   9  -3   25.29    1.33
   3   9  -3   22.54    1.45
   3   9   3   24.63    1.49
   3  -9  -3   21.32    1.40
   3  -9   3   20.83    1.40
  -3  -9  -3   21.15    1.24
  -3   9  -3   22.40    1.52
  -3   9   3   23.80    1.50
   3   9   3   23.18    1.27
  -3  -9  -3   20.23    1.39
   3  -9   3   22.72    1.30
  -3  -9   3   20.70    1.30
   3  -9  -3   23.20    1.28
  -3   9  -4    2.44    0.46
   3   9  -4    2.54    0.57
   3  -9  -4    3.16    0.61
   3   9   4    2.71    0.56
   3  -9   4    3.20    0.71
  -3   9   4    3.47    0.57
  -3  -9  -4    2.92    0.50
  -3  -9  -4    2.80    0.68
   3  -9   4    2.73    0.56
  -3  -9   4    2.99    0.59
  -3  -9  -4    3.39    0.66
  -3   9   4    3.35    0.60
  -3   9  -4    3.04    0.70
   3  -9  -4    3.10    0.56
   3   9   4    2.73    0.49
   3   9  -5  140.54    3.69
   3   9   5  140.85    3.09
   3   9   5  135.64    3.64
  -3   9   5  144.09    3.31
  -3   9  -5  147.48    3.44
   3  -9  -5  133.67    3.55
   3  -9   5  135.05    3.56
  -3  -9   5  133.74    3.61
   3  -9   5  142.19    3.08
  -3   9   5  130.13    3.46
   3  -9   5  137.04    3.37
  -3  -9  -5  139.70    3.66
  -3  -9   5  140.72    3.30
   3  -9  -5  144.83    3.49
  -3  -9  -5  131.47    3.54
  -3   9  -5  135.95    3.74
   3   9  -6    0.96    0.58
  -3   9  -6    1.64    0.49
   3  -9   6    0.95    0.48
   3  -9  -6    0.53    0.43
  -3  -9   6    0.54    0.43
  -3   9   6    1.42    0.45
   3   9   6    0.76    0.45
   3  -9   6    0.54    0.43
  -3  -9  -6    1.46    0.51
  -3  -9   6    0.51    0.38
  -3  -9  -6    1.10    0.54
  -3   9   6    1.03    0.43
   3  -9  -6    0.51    0.43
   3   9  -7    3.31    0.75
  -3   9  -7    3.15    0.60
   3  -9  -7    3.44    0.68
  -3   9   7    3.50    0.64
   3  -9   7    2.10    0.54
   3   9   7    3.42    0.78
  -3  -9   7    3.73    0.76
  -3  -9  -7    3.01    0.71
   3  -9   7    3.37    0.72
   3  -9  -7    2.65    0.62
  -3   9   7    2.34    0.59
  -3  -9  -7    3.37    0.73
   3   9  -8    0.23    0.49
  -3   9  -8    1.08    0.51
  -3  -9   8    0.05    0.50
   3  -9  -8   -0.21    0.41
  -3   9   8    0.52    0.41
   3   9   8    0.64    0.56
   3  -9   8    0.41    0.46
  -3   9   8    1.12    0.47
   3  -9  -8    0.80    0.56
  -3  -9  -8   -0.08    0.50
   3   9  -9    6.37    1.00
  -3   9  -9    7.70    0.99
   3   9   9    7.43    1.08
   3  -9  -9    7.19    0.96
  -3   9   9    8.33    1.01
  -3  -9   9    5.86    0.92
   3  -9   9    5.99    0.94
  -3   9   9    6.87    0.92
   3  -9  -9    6.12    1.02
  -3  -9  -9    5.63    1.01
   3   9 -10   14.36    1.50
  -3   9 -10   16.03    1.42
  -3   9  10   14.95    1.31
   3   9  10   16.79    1.56
  -3  -9  10   17.63    1.58
   3  -9  10   16.76    1.49
  -3  -9 -10   16.66    1.59
   3  -9 -10   15.37    1.51
  -3   9 -11    0.85    0.61
   3   9 -11    1.79    0.76
  -3  -9  11    2.45    0.78
  -3   9  11    1.33    0.58
   3   9  11    3.64    0.92
   3  -9  11    1.61    0.60
  -3  -9 -11    0.44    0.54
   3  -9 -11    0.97    0.73
  -3  -9  12    5.30    1.00
  -3   9  12    4.15    0.85
  -3   9 -12    4.39    0.91
   3  10   0   -0.05    0.38
  -3  10   0   -0.16    0.29
   3 -10   0    0.86    0.49
   3  10   0   -0.10    0.37
  -3 -10   0   -0.67    0.48
  -3 -10   0    0.21    0.44
  -3  10   0    0.42    0.45
  -3  10  -1    3.99    0.65
   3  10  -1    3.60    0.70
   3 -10  -1    3.29    0.71
   3 -10   1    3.36    0.70
  -3  10   1    4.06    0.56
   3  10   1    4.23    0.75
  -3  10  -1    3.46    0.58
  -3 -10  -1    3.47    0.60
   3 -10   1    3.70    0.54
  -3 -10  -1    3.50    0.69
  -3 -10   1    3.37    0.71
  -3  10   1    3.24    0.68
  -3  10  -1    3.66    0.67
   3  10   2   44.14    2.11
  -3  10   2   45.02    1.83
  -3  10  -2   45.23    1.92
   3  10  -2   43.86    2.12
   3 -10  -2   42.58    2.11
   3 -10   2   41.72    2.08
  -3 -10  -2   41.47    1.89
  -3 -10   2   42.10    1.98
  -3 -10  -2   42.13    2.08
   3 -10   2   43.71    1.78
  -3  10  -2   41.08    2.14
  -3  10   2   41.74    2.08
   3  10   2   43.19    1.93
  -3  10  -3    0.69    0.37
   3  10  -3    0.13    0.40
  -3  10   3   -0.18    0.36
   3 -10  -3   -0.11    0.48
   3 -10   3   -0.33    0.42
   3  10   3   -0.26    0.39
  -3 -10  -3   -0.20    0.32
  -3 -10  -3    0.15    0.43
  -3 -10   3    0.75    0.50
   3 -10   3    0.22    0.35
   3 -10  -3    0.48    0.32
  -3  10  -3   -0.50    0.53
   3  10   3    0.13    0.31
  -3  10   3    0.77    0.49
  -3  10   4   94.92    2.74
   3  10  -4   92.83    3.12
   3  10   4   99.30    3.23
  -3  10  -4   94.92    2.84
   3 -10  -4   89.91    3.06
   3 -10   4   90.66    3.11
  -3 -10  -4   91.68    2.67
  -3 -10  -4   93.48    3.13
   3 -10   4   94.97    2.82
  -3 -10   4   91.30    2.85
  -3  10   4   89.74    3.03
  -3  10  -4   89.12    3.19
   3  10   4   94.65    2.69
   3 -10  -4   99.60    2.87
  -3 -10  -4   91.11    3.03
  -3  10  -5   -0.06    0.33
   3  10  -5    0.25    0.41
   3 -10   5    0.05    0.45
   3 -10  -5    0.23    0.43
  -3  10   5    0.41    0.37
   3  10   5    0.52    0.42
  -3 -10   5   -0.90    0.55
  -3 -10  -5    0.40    0.53
  -3 -10   5    0.46    0.39
   3 -10   5    0.32    0.33
  -3 -10  -5    0.37    0.43
  -3  10  -5    0.85    0.43
  -3  10   5    0.60    0.49
   3 -10  -5   -0.01    0.38
   3  10   6   15.78    1.39
  -3  10   6   14.77    1.19
  -3  10  -6   16.88    1.32
   3  10  -6   13.90    1.34
   3 -10  -6   13.60    1.27
   3 -10   6   14.80    1.35
  -3 -10   6   13.39    1.30
  -3 -10  -6   14.48    1.35
  -3 -10   6   14.51    1.17
  -3  10   6   15.25    1.30
   3 -10   6   15.80    1.27
   3 -10  -6   15.41    1.31
  -3 -10  -6   14.65    1.36
  -3  10  -6   17.18    1.50
   3  10  -7    1.51    0.59
  -3  10  -7    0.88    0.46
   3 -10  -7    0.71    0.55
  -3  10   7    0.27    0.36
   3  10   7    2.37    0.77
   3 -10   7    0.35    0.41
  -3 -10   7    1.82    0.61
  -3 -10  -7    1.02    0.58
   3 -10   7    0.34    0.40
   3 -10  -7    0.32    0.51
  -3  10   7    0.97    0.52
  -3 -10  -7    0.64    0.54
   3  10  -8    0.45    0.52
  -3  10  -8    0.79    0.47
  -3 -10   8    0.49    0.52
  -3  10   8    0.68    0.48
   3 -10  -8    0.65    0.45
   3  10   8    0.34    0.60
   3 -10   8    0.46    0.41
  -3  10   8    1.00    0.57
   3 -10  -8    0.70    0.60
  -3 -10  -8    0.67    0.53
   3  10  -9    4.58    0.86
  -3  10  -9    3.84    0.81
   3 -10  -9    4.49    0.80
  -3 -10   9    3.89    0.77
   3  10   9    5.56    1.02
  -3  10   9    4.84    0.81
   3 -10   9    4.68    0.85
   3 -10  -9    4.93    1.01
  -3  10   9    4.95    0.82
  -3 -10  -9    4.57    1.03
   3  10 -10   48.24    2.67
  -3  10  10   44.78    2.33
   3  10  10   47.68    2.65
  -3  10 -10   45.68    2.42
  -3 -10  10   48.02    2.60
   3 -10  10   47.23    2.47
   3 -10 -10   43.37    2.52
  -3 -10 -10   47.10    2.67
  -3  10  11    8.72    1.14
  -3 -10  11    8.14    1.18
  -3  10 -11    8.68    1.20
   3 -10 -11    8.44    1.25
   3 -11   0    0.46    0.58
   3  11   0    0.84    0.54
  -3 -11   0   -0.25    0.49
  -3  11   0   -0.08    0.45
   3  11  -1    8.75    1.04
  -3 -11  -1    8.22    0.98
   3 -11  -1    8.66    1.08
   3 -11   1    8.22    1.12
   3  11   1    8.41    0.97
  -3 -11  -1    8.20    1.04
  -3 -11   1    8.84    1.01
  -3  11   1    8.52    1.09
  -3  11  -1    8.88    1.11
   3  11   2   15.89    1.40
   3  11  -2   14.56    1.34
  -3  11  -2   15.71    1.24
   3 -11  -2   13.35    1.31
   3 -11   2   14.25    1.35
  -3 -11  -2   14.14    1.25
  -3 -11  -2   13.66    1.30
  -3  11   2   13.65    1.30
   3  11   2   12.58    1.14
  -3  11  -2   13.38    1.38
  -3 -11   2   14.06    1.27
  -3  11  -3   20.14    1.41
   3  11   3   20.89    1.62
   3  11  -3   21.23    1.60
   3 -11  -3   18.70    1.50
   3 -11   3   19.90    1.61
  -3 -11  -3   19.75    1.40
   3 -11   3   18.77    1.28
  -3  11   3   20.69    1.58
  -3 -11  -3   18.10    1.50
  -3  11  -3   17.61    1.53
  -3 -11   3   19.34    1.43
   3  11   3   20.21    1.38
  -3 -11  -3   20.94    1.53
  -3  11  -4    0.34    0.44
   3  11  -4    0.27    0.50
   3  11   4   -0.10    0.47
   3 -11  -4    1.10    0.50
   3 -11   4   -0.19    0.48
  -3 -11  -4    0.29    0.44
  -3 -11   4    0.65    0.40
   3 -11   4    0.39    0.45
  -3 -11  -4    0.02    0.48
  -3  11  -4    0.06    0.58
  -3  11   4    0.20    0.41
   3 -11  -4    0.62    0.47
  -3  11  -5    1.17    0.53
   3  11  -5    0.04    0.45
  -3 -11   5    0.16    0.46
   3 -11  -5    0.30    0.44
   3  11   5    0.03    0.43
   3 -11   5   -0.01    0.45
   3 -11   5    0.92    0.55
  -3 -11  -5   -0.18    0.46
  -3 -11   5   -0.15    0.35
  -3 -11  -5    0.09    0.46
  -3  11  -5    0.21    0.53
  -3  11   5    0.73    0.51
   3 -11  -5    0.83    0.50
   3  11   6   28.61    1.98
  -3  11  -6   30.25    1.82
   3  11  -6   26.85    1.89
   3 -11  -6   26.18    1.77
   3 -11   6   29.02    1.92
  -3 -11   6   26.89    1.85
  -3  11   6   25.70    1.73
   3 -11   6   30.07    1.80
  -3 -11  -6   29.40    1.97
  -3 -11   6   27.83    1.67
   3 -11  -6   29.24    1.81
  -3 -11  -6   31.34    2.01
  -3  11  -6   28.30    1.96
   3  11  -7    2.78    0.71
  -3  11  -7    3.72    0.75
   3  11   7    3.08    0.80
   3 -11   7    2.88    0.74
  -3 -11   7    2.68    0.68
   3 -11  -7    2.49    0.62
   3 -11   7    2.68    0.66
   3 -11  -7    3.13    0.64
  -3 -11  -7    2.70    0.81
  -3  11  -7    2.74    0.72
  -3  11   7    2.40    0.63
   3  11  -8    3.79    0.87
  -3  11  -8    2.90    0.69
  -3 -11   8    2.25    0.67
   3  11   8    3.17    0.74
   3 -11  -8    3.54    0.79
   3 -11   8    3.44    0.83
  -3 -11  -8    3.38    0.84
   3 -11  -8    3.56    0.82
  -3  11   8    4.62    0.86
  -3  11  -8    4.40    0.92
  -3  11  -9   11.43    1.27
   3  11  -9   13.00    1.52
  -3 -11   9   13.32    1.39
   3  11   9   11.47    1.39
   3 -11   9   11.62    1.28
   3 -11  -9   14.05    1.50
  -3  11  -9   10.19    1.31
  -3 -11  -9   13.85    1.51
   3 -11 -10    2.26    0.84
  -3  11 -10    1.94    0.75
   3 -12   0   -0.05    0.46
   3  12   0    0.17    0.43
  -3 -12   0   -0.77    0.57
  -3  12   0   -0.24    0.60
   3  12  -1    9.30    1.20
   3 -12  -1    8.60    1.10
   3 -12   1    9.79    1.21
   3  12   1    8.75    1.15
   3  12  -1    9.00    1.13
  -3 -12  -1   10.42    1.22
  -3 -12   1    8.39    1.10
  -3  12   1    9.14    1.16
  -3  12  -1    9.32    1.26
   3  12   1    8.28    1.03
   3  12  -2    2.95    0.75
   3 -12  -2    3.31    0.81
   3 -12   2    3.21    0.87
   3  12   2    3.44    0.77
  -3 -12  -2    2.62    0.61
  -3 -12  -2    1.10    0.59
  -3 -12   2    1.44    0.54
  -3 -12  -2    1.78    0.57
  -3  12  -2    3.90    0.85
   3  12   2    2.56    0.60
  -3  12   2    3.23    0.81
  -3  12  -3   19.22    1.47
   3  12  -3   21.42    1.68
   3  12   3   18.90    1.61
   3 -12  -3   18.64    1.60
   3 -12   3   20.26    1.69
   3  12   3   19.36    1.47
  -3  12  -3   19.00    1.75
  -3  12   3   18.67    1.60
  -3 -12  -3   19.55    1.66
  -3 -12   3   20.22    1.55
  -3 -12  -3   18.56    1.53
  -3  12  -4    5.54    0.87
   3  12  -4    4.76    0.95
   3 -12  -4    4.65    0.95
   3  12   4    4.99    0.95
   3 -12   4    4.72    0.94
  -3 -12  -4    4.15    0.86
  -3 -12   4    4.97    0.85
  -3 -12  -4    5.22    0.95
  -3  12   4    3.67    0.80
  -3  12  -4    4.51    0.94
   3  12  -5    4.29    0.94
   3 -12  -5    4.36    0.84
   3 -12   5    4.50    0.89
  -3 -12   5    5.29    0.94
   3  12   5    4.66    0.93
  -3 -12  -5    4.60    0.90
  -3 -12   5    5.12    0.85
   3 -12   5    4.67    0.81
  -3 -12  -5    4.36    0.82
  -3  12  -5    5.06    1.03
  -3  12   5    4.80    0.88
   3  12  -6    5.77    0.99
   3 -12  -6    7.25    1.10
   3  12   6    7.67    1.16
   3 -12   6    6.14    1.01
  -3 -12   6    6.88    1.09
   3 -12   6    5.64    0.94
   3 -12  -6    5.84    0.94
  -3 -12  -6    6.38    1.08
  -3  12   6    7.45    1.06
  -3  12  -6    7.84    1.24
   3  12   7   22.23    1.91
   3  12  -7   20.64    1.81
   3 -12  -7   20.14    1.68
   3 -12   7   21.40    1.80
  -3 -12   7   22.95    1.85
   3 -12   7   20.77    1.62
  -3  12   7   19.88    1.62
  -3  12  -7   20.95    1.84
   3 -12  -7   21.38    1.69
  -3 -12  -7   23.57    1.89
  -3 -12   8    0.01    0.54
   3 -12  -8    0.69    0.49
   3 -12   8    0.52    0.45
  -3  12   8    0.82    0.60
  -3  12  -8   -0.35    0.57
   3 -12  -8    0.59    0.66
   3 -13   0    0.13    0.53
   3  13   0   -0.21    0.53
  -3 -13   0    0.22    0.50
   3  13   0   -0.15    0.49
  -3  13   0    0.15    0.51
   3  13   1   13.85    1.44
   3 -13  -1   12.49    1.42
   3 -13   1   13.00    1.47
   3  13  -1   12.64    1.37
  -3 -13  -1   11.73    1.33
  -3 -13   1   10.07    1.22
  -3 -13  -1   12.37    1.28
  -3  13   1   11.47    1.39
   3  13   1   12.30    1.32
  -3  13  -1   10.99    1.39
   3  13  -2    1.00    0.61
   3 -13  -2    0.63    0.53
   3 -13   2   -0.09    0.53
   3  13   2   -0.58    0.58
   3  13  -2   -0.13    0.57
  -3 -13  -2   -0.44    0.57
  -3 -13   2    0.11    0.45
  -3 -13  -2   -0.27    0.46
  -3  13   2   -0.57    0.50
  -3  13  -2    1.36    0.76
   3  13   2    0.54    0.50
   3  13  -3    1.85    0.83
   3 -13  -3    1.11    0.63
   3  13   3    1.28    0.68
   3 -13   3    1.13    0.65
  -3 -13  -3    0.57    0.56
  -3 -13   3    0.64    0.49
  -3 -13  -3    0.61    0.46
  -3  13  -3    0.70    0.64
  -3  13   3    0.90    0.60
   3  13   4   17.80    1.70
   3  13  -4   17.12    1.66
   3 -13  -4   16.91    1.64
   3 -13   4   18.50    1.74
  -3  13  -4   18.08    1.76
  -3  13   4   16.40    1.62
  -3 -13   4   16.34    1.47
  -3 -13  -4   17.93    1.60
   3  13   5   18.37    1.68
   3  13  -5   17.62    1.68
   3 -13  -5   16.75    1.61
   3 -13   5   18.54    1.75
  -3 -13   5   16.20    1.63
  -3  13   5   18.97    1.69
  -3 -13   5   16.90    1.50
  -3 -13  -5   15.89    1.57
  -3  13  -5   17.36    1.69
   3 -13  -6    6.57    1.04
  -3  13   6    6.87    1.09
  -3 -13  -6    7.59    1.21
   3 -13  -7   14.01    1.50
  -3  13   7   13.65    1.42
   3  14   0   -0.77    0.62
   3  14   1    4.40    0.93
   3  14  -1    2.64    0.87
  -3 -14   2   13.68    1.49
  -3 -14  -2   14.35    1.45
  -3 -14   3    4.02    0.93
  -3 -14  -3    4.14    0.93
  -3 -14   4   30.93    2.09
   4   0   0    2.16    0.29
   4   0   0    1.93    0.15
  -4   0   0    2.47    0.21
  -4   0   0    1.39    0.30
  -4   0   0    1.70    0.25
   4   0   1    0.49    0.18
   4   0  -1    0.76    0.17
   4   0  -1    0.68    0.12
   4   0  -1    0.66    0.22
  -4   0   1    0.84    0.17
   4   0   1    0.67    0.14
  -4   0  -1    0.40    0.14
  -4   0  -1    0.48    0.18
  -4   0  -1    0.78    0.16
  -4   0   1    0.51    0.19
   4   0  -2   24.17    0.67
   4   0  -2   24.37    0.83
   4   0   2   24.93    0.69
  -4   0   2   25.57    0.83
  -4   0  -2   24.05    0.94
  -4   0  -2   25.35    0.87
   4   0   2   24.52    0.89
  -4   0   2   23.04    0.94
  -4   0  -2   24.37    0.67
   4   0   2   23.70    0.89
   4   0  -2   25.20    0.93
   4   0  -3    0.54    0.19
   4   0  -3    0.02    0.12
   4   0   3    0.07    0.08
  -4   0   3   -0.04    0.14
   4   0   3    0.44    0.15
   4   0   3    0.15    0.17
  -4   0  -3    0.20    0.17
  -4   0  -3    0.37    0.22
   4   0   3   -0.08    0.18
  -4   0   3   -0.08    0.18
  -4   0  -3    0.17    0.10
   4   0  -3    0.34    0.22
   4   0  -4    2.45    0.32
   4   0   4    1.47    0.14
  -4   0   4    1.31    0.28
   4   0   4    1.43    0.24
  -4   0  -4    1.19    0.20
   4   0   4    1.43    0.27
  -4   0  -4    1.13    0.35
   4   0  -4    1.50    0.34
  -4   0  -4    0.90    0.11
   4   0   4    1.37    0.30
  -4   0   4    1.63    0.34
   4   0  -5   -0.14    0.20
   4   0   5   -0.22    0.18
  -4   0   5   -0.21    0.20
   4   0   5   -0.05    0.17
  -4   0  -5    0.26    0.15
  -4   0   5    0.20    0.24
   4   0   5   -0.05    0.21
   4   0  -5    0.40    0.30
  -4   0  -5   -0.03    0.18
  -4   0  -5   -0.07    0.06
   4   0   6  343.85    3.96
   4   0  -6  354.24    4.26
  -4   0   6  346.41    4.38
  -4   0  -6  353.83    4.59
   4   0   6  346.41    3.89
  -4   0  -6  346.60    2.81
  -4   0  -6  346.18    1.82
  -4   0   6  343.48    4.54
   4   0  -6  346.33    4.50
   4   0   6  354.88    4.29
  -4   0  -6  351.11    3.62
   4   0  -7   -0.09    0.24
  -4   0   7   -0.15    0.31
  -4   0  -7   -0.12    0.32
   4   0   7    0.05    0.25
   4   0   7    0.23    0.22
   4   0   7   -0.11    0.19
  -4   0  -7    0.11    0.11
   4   0  -7   -0.10    0.28
  -4   0  -7    0.23    0.20
   4   0   7    0.14    0.31
   4   0  -8 1521.49   10.31
   4   0   8 1487.05    9.60
  -4   0   8 1490.86   10.34
   4   0   8 1526.27    8.69
  -4   0  -8 1504.63   10.67
   4   0   8 1502.17    8.82
  -4   0  -8 1520.12    8.67
   4   0   8 1525.01   10.01
   4   0  -8 1506.03   10.49
   4   0  -9   -0.17    0.33
   4   0   9   -0.06    0.25
  -4   0   9   -0.12    0.31
   4   0   9    0.01    0.26
  -4   0  -9    0.03    0.36
   4   0   9    0.02    0.25
  -4   0  -9   -0.06    0.27
   4   0  -9    0.69    0.50
   4   0  10   15.77    1.16
   4   0 -10   16.42    1.23
  -4   0  10   14.89    1.23
   4   0  10   16.79    1.08
  -4   0 -10   14.73    1.26
  -4   0  10   15.82    0.97
   4   0  10   16.35    1.05
  -4   0 -10   16.09    1.05
   4   0 -10   17.02    1.33
  -4   0 -11   -1.25    0.71
   4   0 -11    0.09    0.50
   4   0  11   -0.07    0.34
  -4   0  11    0.16    0.38
   4   0  11    0.36    0.32
  -4   0 -11    0.07    0.51
   4   0  11   -0.54    0.32
   4   0 -11    0.34    0.43
  -4   0 -11    0.09    0.36
  -4   0 -12    3.64    0.78
   4   0 -12    3.79    0.78
  -4   0  12    4.09    0.79
   4   0  12    3.59    0.66
   4   0  12    4.49    0.77
   4   0  12    4.71    0.67
   4   0 -12    6.57    1.02
   4   0 -13    0.46    0.51
  -4   0 -13    0.05    0.57
   4   0  13   -0.29    0.41
  -4   0  13   -0.09    0.45
   4   0  13    0.35    0.39
   4   0 -13    0.51    0.64
  -4   0  14   17.15    1.58
   4   0 -14   14.91    1.54
  -4   0 -14   15.24    1.55
   4   0  14   15.96    1.52
   4   0 -14   17.15    1.62
  -4   0  15    0.20    0.64
   4   0  15    0.64    0.64
  -4   0 -15    0.91    0.80
   4   0 -15   -0.09    0.56
  -4   0 -15    0.13    0.55
   4   0 -15    1.00    0.75
   4   1   0   81.66    1.65
   4   1   0   79.81    1.17
  -4   1   0   86.93    0.89
  -4   1   0   82.42    1.65
  -4  -1   0   81.82    1.48
  -4   1   0   83.53    1.58
  -4  -1   0   83.06    1.73
   4   1   0   83.08    1.56
   4  -1   0   81.16    1.58
   4   1  -1   16.66    0.58
   4  -1  -1   12.86    0.30
   4   1   1   12.97    0.67
   4   1  -1   13.13    0.67
   4  -1   1   13.11    0.31
   4   1   1   13.11    0.55
  -4   1   1   12.85    0.46
  -4  -1   1   14.55    0.60
  -4   1   1   14.07    0.68
  -4   1  -1   12.87    0.58
  -4  -1  -1   11.55    0.67
  -4   1  -1   12.36    0.72
  -4  -1   1   12.38    0.70
  -4  -1   1   12.96    0.65
  -4  -1  -1   13.39    0.55
  -4  -1  -1   12.29    0.67
   4  -1   1   19.25    0.82
   4   1  -1   14.32    0.73
   4  -1  -1   18.99    0.80
   4  -1  -1   12.89    0.62
   4   1   1   14.35    0.73
   4  -1  -2   90.56    1.48
   4  -1   2   92.19    1.12
   4   1  -2   87.86    1.44
   4  -1  -2   89.61    1.18
   4   1   2   92.86    1.51
   4   1   2   91.16    1.80
  -4   1   2   92.95    1.48
  -4  -1   2   90.25    1.65
  -4  -1  -2   90.51    1.75
  -4  -1  -2   89.37    1.73
  -4  -1  -2   88.75    1.20
  -4  -1   2   91.17    1.86
  -4   1   2   92.28    1.87
  -4   1  -2   87.46    1.84
  -4   1  -2   89.48    1.46
  -4  -1   2   89.71    1.83
   4  -1   2   91.36    1.76
   4   1   2   84.64    1.68
   4   1  -2   89.54    1.69
   4  -1   2   85.64    1.67
   4  -1  -2   88.22    1.71
   4  -1   3   44.82    0.96
   4   1  -3   44.24    1.16
   4  -1  -3   42.26    1.01
   4  -1  -3   42.91    0.98
   4   1   3   45.48    1.15
  -4  -1   3   45.52    1.27
   4  -1   3   46.36    0.96
  -4   1   3   44.33    1.18
  -4  -1  -3   44.50    1.28
  -4  -1  -3   43.68    1.19
  -4   1  -3   43.87    0.99
  -4  -1   3   42.87    1.31
  -4   1  -3   43.85    1.09
   4  -1   3   46.76    1.31
   4   1   3   42.83    1.17
  -4   1   3   42.34    1.36
   4   1   3   46.08    1.32
   4  -1   3   44.81    1.30
   4  -1  -3   44.50    1.35
   4   1  -3   43.54    1.33
   4  -1   4   43.10    1.10
   4  -1  -4   41.12    0.93
   4   1  -4   41.05    1.25
   4   1   4   41.43    1.22
  -4  -1   4   40.29    1.34
   4  -1   4   38.54    0.85
  -4   1   4   43.38    1.30
  -4  -1  -4   42.26    1.15
  -4  -1   4   42.95    1.34
   4  -1   4   39.55    1.27
  -4   1  -4   42.75    1.04
  -4  -1  -4   40.57    1.29
  -4   1   4   39.94    1.41
   4   1   4   42.36    1.18
  -4   1  -4   39.95    0.93
   4   1   4   40.15    1.31
   4  -1   4   40.55    1.27
   4   1  -4   40.94    1.39
   4  -1  -4   40.98    1.36
   4  -1  -5    0.06    0.12
   4   1  -5    0.47    0.31
   4  -1   5    0.19    0.14
  -4  -1  -5    0.36    0.38
  -4   1   5    0.14    0.27
  -4  -1   5   -0.23    0.23
   4   1   5    0.19    0.20
   4  -1   5    0.50    0.20
   4  -1   5    0.26    0.19
  -4  -1  -5    0.46    0.25
  -4  -1   5   -0.11    0.26
   4  -1   5    1.59    0.38
  -4   1  -5    0.39    0.15
  -4  -1  -5    0.07    0.23
   4   1   5    0.54    0.22
  -4   1   5   -0.02    0.29
  -4  -1  -5    0.74    0.29
   4   1   5    1.22    0.39
   4   1  -5    0.30    0.41
  -4   1  -5    0.35    0.19
   4  -1  -5    0.68    0.43
   4  -1   5    2.09    0.40
  -4   1  -5    0.26    0.14
   4   1  -6   58.58    1.76
   4  -1  -6   56.19    1.11
   4   1   6   58.90    1.71
   4  -1   6   57.20    1.57
  -4  -1   6   54.84    1.77
  -4   1   6   55.85    1.75
   4  -1   6   57.07    1.36
  -4  -1  -6   53.97    1.83
  -4   1  -6   54.14    1.84
   4  -1   6   56.06    1.63
  -4  -1  -6   56.81    1.28
  -4   1   6   59.50    1.88
  -4  -1   6   58.97    1.64
  -4   1  -6   55.23    1.02
  -4   1  -6   54.53    1.10
   4   1   6   55.15    1.49
  -4  -1  -6   56.16    1.58
   4   1   6   53.45    1.73
   4  -1   6   53.37    1.67
  -4   1  -6   55.77    1.31
   4   1  -6   53.88    1.80
   4  -1  -6   54.51    1.81
   4   1  -7    1.74    0.55
  -4  -1  -7    3.93    0.64
   4  -1   7    1.18    0.40
  -4   1  -7    4.28    0.71
  -4   1   7    0.44    0.51
   4   1   7    0.51    0.46
   4  -1   7    0.48    0.26
  -4  -1   7    0.65    0.31
   4  -1   7    2.73    0.48
   4   1   7    2.40    0.40
  -4  -1  -7    2.74    0.32
  -4  -1   7    0.20    0.21
   4  -1  -7    1.38    0.65
   4   1  -7    0.34    0.66
  -4   1  -7    1.40    0.27
  -4   1  -7    0.79    0.33
  -4   1   7    0.58    0.59
   4   1   7    5.22    0.68
   4  -1   7    4.83    0.61
  -4  -1  -7    2.33    0.46
   4   1   8   87.66    2.37
   4   1  -8   86.53    2.47
   4  -1   8   85.57    2.27
  -4  -1   8   85.76    2.49
  -4   1   8   83.20    2.44
   4  -1   8   89.66    2.04
  -4  -1  -8   83.07    2.58
  -4   1  -8   87.99    2.59
   4   1   8   86.82    2.03
   4  -1   8   87.79    2.25
  -4   1   8   86.52    2.50
  -4  -1   8   89.20    2.13
  -4   1  -8   87.81    1.98
   4   1   8   87.49    2.45
   4  -1   8   85.27    2.36
  -4  -1  -8   85.61    2.21
   4   1  -8   85.06    2.50
   4  -1  -8   86.52    2.54
   4   1  -9    4.65    0.84
  -4   1  -9    2.06    0.57
   4  -1   9    2.90    0.52
   4   1   9    3.08    0.63
   4  -1   9    4.86    0.62
  -4   1   9    3.61    0.81
  -4  -1  -9    4.92    0.78
  -4  -1   9    2.65    0.68
  -4   1  -9    3.91    0.69
   4  -1   9    4.09    0.61
  -4  -1   9    2.22    0.40
   4   1   9    3.90    0.60
   4  -1  -9    5.30    0.78
  -4   1  -9    2.38    0.46
   4   1  -9    4.67    0.73
  -4  -1  -9    3.93    0.63
   4   1 -10   84.24    2.79
  -4   1 -10   82.24    2.90
   4  -1  10   86.56    2.61
   4   1  10   86.51    2.68
  -4  -1  10   82.39    2.76
  -4   1  10   83.06    2.74
   4  -1  10   84.26    2.31
  -4  -1 -10   79.98    2.79
  -4   1 -10   82.08    2.81
   4  -1  10   85.27    2.43
   4   1  10   84.83    2.20
  -4   1 -10   90.92    2.31
  -4  -1 -10   87.76    2.53
   4   1 -10   84.93    2.77
   4  -1 -10   83.79    2.79
   4   1 -11   15.05    1.36
   4  -1 -11   15.26    1.34
   4  -1  11   12.77    1.11
  -4   1 -11   14.51    1.35
   4   1  11   14.39    1.21
  -4  -1  11   16.10    1.34
  -4   1  11   14.49    1.36
   4  -1  11   14.65    1.17
  -4  -1 -11   16.28    1.41
  -4   1 -11   14.52    1.34
   4  -1  11   13.89    1.10
   4   1  11   14.76    1.03
  -4  -1 -11   15.10    1.23
   4   1 -11   15.01    1.41
   4  -1 -11   14.25    1.37
   4   1  12   38.39    1.99
   4   1 -12   38.68    2.13
  -4  -1 -12   35.60    2.07
   4  -1 -12   35.93    2.06
  -4   1 -12   35.93    2.17
   4  -1  12   37.77    1.96
  -4  -1  12   37.90    2.11
  -4   1  12   37.93    2.09
  -4   1 -12   38.09    2.16
   4  -1  12   37.54    1.77
   4  -1  12   37.87    1.77
  -4  -1 -12   41.15    1.94
   4   1 -12   39.71    2.14
   4  -1 -12   38.39    2.13
   4  -1  13    7.62    1.03
  -4   1 -13    6.68    1.19
   4   1 -13    8.90    1.18
  -4  -1 -13    7.14    1.10
  -4   1 -13    8.63    1.22
   4  -1 -13    7.68    1.23
  -4  -1  13    7.18    1.11
  -4   1  13    9.23    1.16
   4  -1  13    7.66    0.92
   4   1  13    6.90    1.01
   4  -1  13    8.16    0.96
   4   1 -13    7.95    1.07
   4  -1 -13    8.73    1.31
   4   1 -14   16.07    1.59
   4  -1 -14   15.34    1.56
  -4   1 -14   15.15    1.52
   4   1  14   16.97    1.53
  -4   1 -14   16.85    1.68
  -4  -1 -14   14.18    1.48
  -4  -1  14   16.68    1.56
  -4   1  14   16.04    1.52
   4  -1  14   16.48    1.30
   4  -1 -14   19.57    1.75
   4   1 -14   18.02    1.60
  -4  -1  15    2.02    0.88
  -4   1  15    2.33    0.88
   4   1  15    2.16    0.74
   4   1 -15    2.34    0.86
  -4   1 -15    4.17    1.16
  -4  -1 -15    1.48    0.88
   4  -1 -15    1.58    0.76
  -4   1 -15    2.34    0.81
   4   1 -15    2.91    0.85
   4  -1 -15    2.99    1.07
   4   2   0 3057.02   10.65
   4   2   0 3055.82    8.65
  -4   2   0 2965.22   10.15
  -4   2   0 3015.62   10.09
  -4  -2   0 2985.12   10.71
   4  -2   0 3074.36    8.07
   4  -2   0 3122.65    9.71
   4   2   0 3082.77    9.38
   4   2   1   21.82    0.91
   4   2   1   21.85    0.79
   4   2  -1   21.04    0.75
  -4   2   1   22.03    0.60
  -4   2   1   22.29    0.84
  -4  -2  -1   22.36    0.94
  -4  -2   1   23.06    0.99
  -4   2  -1   22.25    0.92
  -4   2  -1   21.39    0.85
   4  -2   1   21.54    0.88
  -4   2   1   21.23    0.90
   4   2  -1   21.05    0.81
   4  -2  -1   21.67    0.87
   4  -2   1   22.91    0.85
   4   2   1   21.47    0.81
   4  -2  -1   22.25    0.78
   4   2  -2  826.03    4.90
   4   2   2  796.82    5.58
  -4   2  -2  811.06    3.25
  -4   2   2  781.99    3.35
   4   2   2  827.50    5.03
   4  -2   2  822.72    4.80
  -4  -2   2  823.44    5.33
  -4   2   2  815.45    4.42
  -4   2  -2  815.47    5.01
   4  -2   2  823.52    5.53
  -4   2   2  809.30    5.72
  -4  -2   2  821.17    5.74
  -4  -2  -2  815.84    5.21
  -4  -2  -2  812.30    5.47
   4   2  -2  822.94    5.02
   4   2   2  823.11    5.25
   4  -2   2  843.67    5.16
   4  -2  -2  819.06    5.12
  -4   2  -3    3.09    0.27
   4   2   3    2.98    0.38
   4   2  -3    2.91    0.35
  -4   2   3    3.18    0.28
  -4  -2   3    2.67    0.39
   4  -2   3    2.64    0.29
   4   2   3    3.46    0.38
  -4   2   3    3.20    0.33
  -4  -2   3    3.41    0.42
   4  -2   3    3.25    0.41
  -4  -2  -3    2.78    0.34
  -4  -2  -3    2.97    0.37
   4   2   3    2.82    0.37
   4  -2  -3    3.17    0.38
   4  -2   3    2.85    0.35
  -4   2  -3    3.13    0.33
  -4   2   3    3.02    0.41
  -4   2   4   37.73    1.09
   4   2  -4   40.99    1.29
  -4   2  -4   40.34    1.10
   4  -2   4   41.35    1.05
   4   2   4   40.68    1.28
  -4  -2   4   41.13    1.40
   4  -2   4   39.59    1.03
  -4   2   4   39.36    1.27
   4  -2   4   39.77    0.80
  -4  -2  -4   40.73    1.22
  -4  -2  -4   39.46    1.21
  -4   2  -4   40.00    1.09
   4  -2   4   39.44    1.33
  -4  -2   4   41.77    1.34
  -4   2   4   40.76    1.45
  -4   2  -4   38.58    0.73
   4   2   4   39.73    1.31
   4  -2   4   39.84    1.26
   4   2  -4   39.98    1.40
   4  -2  -4   40.19    1.35
   4  -2   5    4.06    0.39
   4   2  -5    3.46    0.45
  -4   2  -5    3.30    0.37
  -4  -2  -5    3.77    0.51
  -4   2   5    3.17    0.42
  -4  -2   5    3.07    0.45
   4  -2   5    3.83    0.34
  -4   2   5    3.65    0.41
   4   2   5    3.97    0.47
   4  -2   5    4.05    0.32
  -4   2  -5    3.55    0.29
   4   2   5    3.88    0.38
  -4  -2  -5    3.34    0.39
  -4  -2  -5    3.75    0.38
   4  -2   5    4.11    0.48
  -4  -2   5    4.33    0.48
  -4   2  -5    3.31    0.26
  -4   2   5    3.48    0.46
   4   2  -5    3.29    0.44
   4  -2   5    3.77    0.42
   4  -2  -5    3.93    0.51
   4   2   5    3.55    0.47
  -4   2  -5    3.65    0.35
   4   2  -6   96.79    2.35
  -4   2  -6   91.73    2.09
   4   2   6   95.81    2.30
   4  -2   6   93.51    1.98
  -4   2   6   92.75    2.09
  -4  -2   6   90.22    2.35
  -4   2   6   91.48    2.29
   4  -2   6   97.03    1.71
   4  -2   6   95.93    1.72
  -4  -2  -6   95.78    2.43
  -4   2   6   93.73    2.41
  -4  -2   6   91.89    2.09
  -4  -2  -6   91.61    2.04
  -4   2  -6   91.16    1.28
   4  -2   6   98.31    2.27
  -4  -2  -6   95.50    1.84
   4   2   6   91.15    1.82
  -4   2  -6   94.47    1.51
   4   2   6  102.04    2.40
   4  -2   6   97.51    2.21
  -4   2  -6   94.86    1.74
   4  -2  -6   94.23    2.38
  -4  -2  -6   94.57    2.19
   4   2  -6   94.05    2.40
   4   2  -7    9.11    0.81
  -4   2  -7    9.53    0.76
   4   2   7    9.69    0.80
   4  -2   7    9.62    0.74
  -4   2   7    8.89    0.74
  -4   2  -7    7.60    0.77
  -4  -2   7    8.12    0.77
   4  -2   7    8.54    0.59
  -4   2   7    8.56    0.76
  -4  -2  -7    8.63    0.79
  -4   2  -7    9.66    0.88
   4  -2   7    9.22    0.77
   4   2   7    9.30    0.62
  -4  -2   7    9.46    0.70
  -4  -2  -7    9.09    0.71
  -4  -2  -7    9.14    0.57
  -4   2   7    9.01    0.82
  -4   2  -7    9.45    0.55
   4   2   7    8.59    0.79
   4  -2   7    8.86    0.71
   4   2  -7    9.23    0.80
  -4  -2  -7    9.19    0.74
   4  -2  -7    9.41    0.85
   4   2  -8  380.76    5.26
   4   2   8  383.51    5.20
  -4   2  -8  384.63    5.08
   4  -2   8  380.31    4.75
  -4   2  -8  383.36    5.64
  -4   2   8  382.24    4.99
   4  -2   8  384.83    4.21
  -4  -2   8  383.31    5.43
  -4  -2  -8  387.52    5.37
  -4   2   8  374.07    5.28
  -4   2  -8  394.37    5.49
  -4  -2   8  383.75    4.39
  -4  -2  -8  385.25    3.66
   4  -2   8  383.97    4.88
   4   2   8  379.01    4.05
  -4   2   8  388.38    5.34
  -4  -2  -8  384.16    4.58
   4  -2   8  385.64    4.95
  -4  -2  -8  394.77    4.95
   4   2  -8  384.99    5.34
  -4   2  -8  374.28    3.73
   4  -2  -8  366.62    5.37
  -4   2   9    3.81    0.61
   4  -2   9    4.25    0.61
  -4   2  -9    3.40    0.58
   4   2  -9    3.84    0.66
  -4   2  -9    3.31    0.68
  -4   2  -9    2.88    0.58
  -4   2   9    2.84    0.53
   4  -2   9    3.19    0.48
   4   2   9    3.35    0.57
  -4  -2   9    3.95    0.66
  -4  -2  -9    3.56    0.68
   4   2   9    3.56    0.48
   4  -2   9    2.91    0.55
  -4  -2   9    3.26    0.48
   4   2  -9    3.37    0.60
  -4   2   9    2.92    0.48
  -4  -2  -9    3.31    0.57
   4  -2  -9    3.87    0.66
  -4   2  10    3.88    0.70
  -4   2 -10    2.80    0.69
   4   2 -10    3.64    0.70
  -4   2 -10    2.83    0.62
  -4   2  10    2.69    0.59
   4  -2  10    2.89    0.49
  -4  -2  10    2.99    0.62
   4   2  10    2.84    0.56
  -4  -2 -10    3.49    0.74
  -4   2 -10    2.99    0.63
   4   2  10    3.46    0.51
   4  -2  10    2.15    0.47
  -4   2  10    3.00    0.63
   4  -2 -10    2.91    0.62
   4   2 -10    2.87    0.65
  -4  -2 -10    3.01    0.58
  -4   2  11    1.53    0.52
  -4   2 -11    1.19    0.50
  -4   2 -11    1.58    0.59
   4   2 -11    1.86    0.56
  -4  -2  11    0.95    0.44
  -4   2  11    1.07    0.48
   4   2  11    0.39    0.45
   4  -2  11    1.56    0.43
  -4   2 -11    0.92    0.49
   4  -2  11    1.73    0.48
   4   2 -11    1.14    0.53
  -4  -2 -11    1.28    0.47
   4  -2 -11    1.84    0.64
   4   2 -12   24.97    1.74
  -4   2 -12   26.74    1.78
  -4   2 -12   26.13    1.92
   4   2  12   23.53    1.63
  -4  -2  12   25.19    1.72
  -4   2  12   24.88    1.71
   4  -2  12   25.45    1.45
  -4   2 -12   26.34    1.81
   4  -2  12   23.74    1.46
  -4  -2 -12   27.45    1.69
   4   2 -12   25.67    1.69
   4  -2 -12   27.22    1.85
   4   2 -13   -0.09    0.50
  -4  -2 -13   -1.37    0.83
  -4   2 -13    0.29    0.55
   4  -2 -13   -0.33    0.57
  -4  -2  13   -0.01    0.50
   4   2  13   -0.51    0.52
  -4   2  13    0.43    0.47
   4  -2  13   -0.17    0.37
  -4  -2 -13    0.05    0.40
   4   2 -13   -0.46    0.46
   4  -2 -13   -0.16    0.57
   4   2 -14  175.68    5.03
  -4   2 -14  174.46    4.92
   4  -2 -14  175.95    5.01
  -4  -2 -14  178.22    5.08
  -4   2 -14  178.37    5.25
   4   2  14  166.78    4.65
  -4  -2  14  174.02    4.93
  -4   2  14  174.36    4.87
   4  -2  14  167.15    4.18
   4  -2 -14  181.69    5.09
   4   2 -14  175.82    4.84
   4  -2 -15    1.46    0.74
  -4   2 -15    2.36    0.98
   4   2 -15    0.79    0.67
  -4  -2 -15   -0.20    0.69
  -4   2 -15    0.99    0.59
  -4   2  15    0.95    0.63
   4   2  15    1.42    0.63
  -4  -2  15    0.83    0.51
   4  -2  15    0.13    0.39
   4   2 -15    0.26    0.52
   4  -2 -15    2.39    0.89
   4   3   0  144.67    2.19
   4  -3   0  174.02    2.51
  -4  -3   0  151.26    2.55
   4  -3   0  157.30    2.23
   4   3   0  152.11    2.09
   4  -3   0  159.99    1.82
  -4   3   1   23.34    0.49
   4   3   1   23.92    1.14
   4   3   1   30.16    1.05
  -4   3   1   24.05    0.52
  -4   3  -1   22.68    0.79
  -4   3  -1   31.55    0.60
   4   3  -1   29.87    1.07
  -4   3   1   24.65    1.02
  -4  -3  -1   23.39    1.08
  -4   3   1   22.84    1.14
  -4  -3   1   22.72    1.07
  -4   3  -1   27.65    1.09
  -4   3  -1   24.67    1.04
   4  -3   1   29.73    1.08
   4   3  -1   26.91    0.94
   4  -3  -1   32.05    1.04
   4   3   1   27.69    0.96
   4  -3   1   23.36    0.59
   4  -3  -1   25.59    0.85
   4  -3   1   30.89    0.99
   4   3  -2  132.97    2.19
   4   3   2  130.79    2.36
   4   3   2  134.52    2.25
  -4   3  -2  138.43    2.18
  -4   3  -2  128.32    1.46
  -4   3   2  134.48    1.51
   4  -3   2  129.31    2.14
   4  -3   2  129.65    2.31
  -4   3  -2  128.99    2.22
  -4   3   2  135.57    2.07
  -4   3   2  130.39    2.47
  -4  -3  -2  133.88    2.37
  -4  -3   2  136.03    2.45
   4  -3  -2  134.48    2.10
   4   3  -2  129.92    1.98
   4   3   2  129.92    2.14
   4  -3   2  127.98    2.05
  -4   3   3   92.02    1.50
   4   3  -3   96.74    1.99
   4   3   3   93.98    2.00
  -4   3  -3   92.86    1.49
   4   3   3   95.45    2.03
  -4   3  -3   93.07    1.99
   4  -3   3   96.43    1.82
   4  -3   3   92.07    1.02
  -4   3   3   92.47    1.77
  -4  -3   3   91.96    2.11
  -4  -3   3   92.38    2.05
  -4  -3  -3   93.02    2.03
  -4   3   3   94.71    2.19
  -4   3  -3   93.18    1.88
   4  -3   3   98.29    2.07
   4  -3  -3   96.59    1.96
   4   3  -3   95.34    1.78
   4   3   3   95.42    1.98
   4  -3   3   97.49    1.84
   4   3   4   27.24    1.11
   4   3  -4   27.11    1.15
   4   3   4   27.75    1.15
  -4   3  -4   36.70    1.32
   4  -3   4   28.98    1.02
   4  -3   4   31.27    0.75
  -4  -3   4   26.83    1.20
  -4  -3  -4   27.44    1.10
  -4  -3  -4   27.95    0.99
  -4  -3   4   27.54    1.14
   4   3   4   25.71    0.45
   4  -3   4   36.58    1.48
  -4  -3  -4   27.87    1.09
   4  -3  -4   32.28    1.31
   4   3   4   26.82    1.10
   4  -3   4   28.48    1.07
   4   3  -5   60.34    1.78
  -4   3  -5   60.02    1.55
  -4   3  -5   60.38    1.87
   4   3   5   59.52    1.77
  -4   3   5   58.89    1.53
  -4  -3   5   58.25    1.86
   4  -3   5   58.64    1.48
   4  -3   5   60.10    1.21
  -4   3   5   56.57    1.67
  -4  -3  -5   60.24    1.75
  -4   3  -5   59.97    1.55
  -4   3   5   60.28    1.91
  -4  -3  -5   60.87    1.63
  -4  -3   5   60.53    1.70
  -4  -3  -5   59.43    1.48
   4  -3   5   58.94    1.79
   4   3   5   59.86    1.77
   4  -3   5   62.44    1.64
   4  -3  -5   56.88    1.79
  -4   3  -5   57.25    0.64
   4   3  -6   32.23    1.43
  -4   3  -6   33.64    1.28
  -4   3  -6   33.89    1.53
  -4   3   6   34.20    1.30
   4   3   6   33.61    1.42
  -4  -3   6   33.29    1.47
   4  -3   6   33.03    1.13
   4  -3   6   34.41    1.03
  -4   3   6   34.37    1.41
  -4  -3  -6   36.11    1.47
  -4  -3   6   35.27    1.30
  -4  -3  -6   33.57    1.17
  -4  -3  -6   32.50    1.20
  -4   3   6   33.78    1.46
   4   3   6   34.11    1.03
   4  -3   6   32.61    1.39
  -4   3  -6   33.95    0.70
   4   3   6   33.44    1.44
  -4  -3  -6   32.80    1.39
   4  -3   6   32.24    1.26
   4  -3  -6   33.03    1.45
   4   3  -6   33.44    1.44
   4   3  -7  107.15    2.74
  -4   3  -7  111.89    2.54
   4   3   7  112.96    2.74
  -4   3  -7  112.80    2.94
  -4   3   7  111.29    2.52
  -4  -3   7  112.49    2.87
   4  -3   7  115.83    2.19
   4  -3   7  112.00    2.08
  -4   3   7  110.47    2.69
  -4  -3  -7  113.05    2.74
  -4   3  -7  107.95    2.79
  -4   3   7  111.94    2.78
  -4  -3  -7  114.01    2.27
   4  -3   7  111.93    2.66
  -4  -3   7  112.83    2.38
  -4  -3  -7  112.87    2.22
   4   3   7  113.90    1.98
   4  -3  -7  110.72    2.81
   4   3   7  109.25    2.70
   4  -3   7  117.09    2.55
  -4  -3  -7  113.81    2.68
   4   3  -7  108.99    2.73
   4   3  -8   21.24    1.33
  -4   3  -8   24.25    1.60
  -4   3  -8   24.14    1.35
   4   3   8   22.71    1.31
  -4  -3   8   21.72    1.33
   4  -3   8   26.74    1.14
  -4  -3  -8   22.62    1.37
  -4   3  -8   23.14    1.40
  -4   3   8   39.19    1.73
  -4  -3  -8   23.49    1.09
   4  -3   8   25.89    1.42
  -4  -3   8   23.73    1.11
  -4  -3  -8   22.41    1.01
   4   3   8   23.41    0.95
   4  -3   8   23.06    1.25
  -4  -3  -8   23.27    1.30
   4  -3  -8   23.71    1.44
   4   3  -8   22.72    1.31
   4   3   9  176.51    3.76
  -4   3  -9  178.49    3.70
  -4   3   9  179.44    3.73
  -4   3  -9  178.56    4.15
   4   3  -9  181.26    3.97
  -4   3   9  165.28    3.76
  -4  -3   9  169.21    3.91
   4  -3   9  182.50    3.15
  -4  -3  -9  176.67    3.89
  -4   3  -9  181.54    3.96
  -4  -3   9  180.68    3.05
  -4  -3  -9  175.73    3.09
  -4   3   9  178.19    3.76
   4  -3   9  175.32    3.58
  -4  -3  -9  180.10    3.71
   4   3  -9  178.66    3.82
   4  -3  -9  167.40    3.85
  -4   3  10   23.21    1.45
   4   3  10   23.64    1.47
   4   3 -10   24.15    1.57
  -4   3 -10   23.15    1.46
  -4   3 -10   23.43    1.65
   4  -3  10   23.45    1.24
  -4  -3  10   23.24    1.50
  -4   3  10   23.79    1.51
  -4   3 -10   23.36    1.57
   4  -3  10   21.37    1.35
  -4   3  10   23.87    1.46
  -4  -3 -10   24.23    1.47
   4  -3 -10   21.49    1.49
   4   3 -10   25.48    1.53
   4   3  11   49.43    2.30
   4   3 -11   51.68    2.45
  -4   3 -11   53.72    2.41
  -4   3 -11   53.43    2.64
  -4   3  11   52.95    2.32
  -4  -3  11   49.96    2.33
   4  -3  11   53.86    1.98
  -4   3  11   51.41    2.32
  -4   3 -11   52.09    2.39
   4  -3  11   50.90    2.13
  -4   3  11   52.25    2.28
   4  -3 -11   51.94    2.43
   4   3 -11   54.53    2.39
  -4  -3 -11   51.76    2.24
  -4   3 -12    6.69    0.92
  -4   3 -12    7.23    1.17
   4   3 -12    6.47    0.99
  -4  -3  12    6.94    1.00
   4   3  12    6.90    0.96
  -4   3  12    7.37    1.02
  -4   3 -12    6.41    1.00
   4  -3  12    6.59    0.89
   4   3 -12    6.13    0.91
   4  -3 -12    7.47    1.07
  -4  -3 -12    7.69    1.01
   4   3 -13   36.92    2.27
  -4   3 -13   33.73    2.15
  -4   3 -13   35.54    2.31
  -4   3  13   33.27    2.04
   4   3  13   33.15    2.04
  -4  -3  13   32.92    2.15
  -4   3  13   34.02    2.10
   4  -3  13   29.14    1.79
  -4  -3 -13   31.48    1.96
   4  -3 -13   31.65    2.18
   4   3 -13   34.28    2.07
  -4   3 -14    2.83    0.94
   4   3 -14    2.21    0.82
  -4   3 -14    2.30    0.76
  -4  -3 -14    0.70    0.84
  -4  -3  14    2.35    0.74
   4   3  14    1.50    0.59
  -4   3  14    3.33    0.83
   4  -3  14    1.99    0.57
   4   3 -14    1.61    0.49
  -4  -3 -14    2.28    0.77
   4  -3 -14    3.22    0.89
  -4   3 -15   26.76    2.12
   4  -3 -15   26.58    2.12
  -4   3 -15   28.28    2.33
   4   3 -15   26.34    2.17
  -4  -3 -15   26.44    2.06
   4   3  15   26.51    2.01
   4  -3  15   25.31    1.79
   4   3 -15   25.70    1.94
   4  -3 -15   27.92    2.19
  -4   4   0    2.03    0.20
   4   4   0    4.29    0.46
  -4   4   0    3.04    0.49
   4  -4   0    2.59    0.40
  -4  -4   0    2.08    0.47
  -4   4   0    4.18    0.58
   4  -4   0    3.53    0.40
   4  -4   0    2.16    0.26
   4   4   0    3.68    0.40
  -4   4   1   27.66    0.68
  -4   4  -1   26.58    0.93
   4   4   1   25.40    1.07
  -4   4  -1   24.66    0.68
   4   4  -1   26.02    1.07
   4  -4   1   26.46    1.10
  -4  -4   1   28.70    1.19
  -4   4  -1   27.08    1.13
  -4  -4  -1   27.67    1.19
  -4   4   1   27.24    1.20
   4  -4   1   27.54    1.08
  -4   4   1   26.58    0.98
   4  -4  -1   26.66    0.88
   4   4   1   26.80    0.93
   4   4  -1   25.89    0.86
   4  -4  -1   27.04    0.97
   4  -4   1   27.44    0.63
   4  -4   1   29.47    0.97
   4   4  -2   40.31    1.34
  -4   4  -2   38.70    0.94
   4   4   2   42.82    1.46
  -4   4  -2   38.48    1.21
  -4   4   2   38.61    0.93
   4   4   2   41.19    1.40
   4  -4   2   39.20    1.32
  -4   4  -2   40.57    1.39
  -4   4   2   40.26    1.15
  -4   4   2   38.41    1.51
   4  -4   2   39.28    1.35
  -4  -4  -2   40.24    1.42
  -4  -4   2   39.08    1.38
   4   4  -2   39.12    1.08
   4   4   2   40.15    1.24
   4  -4   2   40.28    1.15
   4  -4  -2   41.03    1.20
   4   4  -3   63.30    1.73
  -4   4  -3   59.42    1.31
   4   4   3   63.16    1.73
  -4   4   3   62.84    1.33
  -4   4  -3   63.37    1.70
   4   4   3   62.40    1.77
   4  -4   3   60.11    1.62
  -4  -4   3   64.53    1.82
  -4  -4  -3   63.98    1.50
   4  -4   3   62.46    1.05
  -4  -4   3   64.42    1.80
  -4   4  -3   61.97    1.69
  -4   4   3   61.15    1.84
  -4  -4  -3   63.36    1.76
   4  -4   3   60.33    1.71
   4  -4   3   61.27    1.47
   4  -4  -3   63.49    1.63
   4   4   3   61.61    1.60
   4   4  -3   61.24    1.40
   4   4   4    4.41    0.60
   4   4   4    1.50    0.45
   4   4  -4    0.84    0.62
  -4   4  -4    1.17    0.36
  -4   4  -4    1.93    0.45
  -4  -4  -4    1.90    0.46
  -4   4   4    0.93    0.34
   4  -4   4    6.03    0.55
   4  -4   4    0.90    0.22
  -4  -4   4    4.17    0.60
  -4  -4  -4    2.50    0.46
  -4  -4   4    0.79    0.45
   4  -4   4    5.09    0.60
   4   4   4    3.47    0.32
   4  -4  -4    8.58    0.72
  -4   4   4    2.95    0.59
   4   4   4    4.67    0.55
   4  -4   4    5.52    0.51
  -4   4  -4    3.29    0.55
   4   4   5   34.10    1.28
   4   4   5   32.07    1.38
  -4   4   5   30.05    1.14
   4   4  -5   31.79    1.38
  -4   4  -5   30.54    1.15
  -4   4  -5   32.52    1.44
   4  -4   5   32.28    0.94
   4  -4   5   30.44    1.18
  -4  -4  -5   31.06    1.25
  -4   4   5   31.50    1.28
  -4  -4   5   28.78    1.38
   4   4   5   29.94    0.57
  -4  -4  -5   30.43    1.26
   4  -4   5   29.83    1.35
  -4   4   5   31.15    1.39
  -4  -4   5   31.15    1.27
   4  -4  -5   32.25    1.37
   4   4   5   29.88    1.28
   4  -4   5   30.07    1.13
  -4   4  -5   31.02    1.25
  -4   4   6  212.68    3.30
   4   4  -6  208.50    3.74
  -4   4  -6  208.55    3.27
  -4   4  -6  213.61    3.91
   4   4   6  213.67    3.71
  -4  -4   6  199.03    3.76
   4  -4   6  209.23    2.64
   4  -4   6  210.31    3.15
  -4   4   6  204.66    3.51
  -4  -4  -6  205.21    3.49
  -4  -4  -6  202.81    2.72
  -4   4   6  218.64    3.79
  -4  -4   6  213.02    3.31
  -4  -4  -6  212.17    3.29
   4  -4   6  212.27    3.62
   4   4   6  210.04    3.61
   4  -4   6  213.25    3.19
  -4  -4  -6  209.09    3.64
   4  -4  -6  204.35    3.62
   4   4  -7   14.69    1.11
  -4   4  -7   16.75    1.02
  -4   4  -7   16.51    1.23
  -4   4   7   15.19    0.96
   4   4   7   14.46    1.06
  -4  -4   7   15.36    1.12
   4  -4   7   15.78    0.80
   4  -4   7   14.60    0.85
  -4   4   7   15.37    1.06
  -4  -4  -7   15.92    1.06
  -4   4  -7   15.56    1.10
   4  -4   7   14.70    1.08
  -4  -4   7   15.25    0.92
  -4  -4  -7   15.32    0.77
  -4  -4  -7   15.20    0.93
  -4   4   7   15.71    1.09
   4  -4  -7   15.59    1.09
   4  -4   7   14.16    0.91
  -4  -4  -7   14.41    1.05
   4   4  -8  998.33    9.15
  -4   4  -8 1022.14    8.40
   4   4   8 1002.48    8.90
  -4   4  -8  997.42    9.58
  -4   4   8 1028.91    8.33
  -4  -4   8 1023.67    9.20
   4  -4   8 1025.62    7.01
  -4   4   8  967.05    8.59
  -4  -4  -8 1001.94    8.79
  -4   4  -8 1036.90    8.97
   4  -4   8 1017.91    8.58
  -4  -4   8 1041.86    7.39
  -4   4   8 1022.43    8.91
  -4  -4  -8 1035.16    7.36
   4  -4  -8 1002.64    9.03
   4  -4   8 1015.47    7.87
  -4  -4  -8 1009.23    8.80
   4   4  -8 1037.28    8.84
  -4   4  -9    4.95    0.87
   4   4  -9    4.99    0.79
  -4   4  -9    5.55    0.71
  -4   4  -9    6.13    0.81
  -4   4   9    4.52    0.70
   4  -4   9    5.65    0.58
  -4  -4   9    4.68    0.72
  -4   4   9    4.84    0.68
   4   4   9    5.84    0.78
   4  -4   9    5.44    0.74
  -4   4   9    5.19    0.69
   4   4  -9    4.84    0.66
   4  -4  -9    5.31    0.79
  -4  -4  -9    5.05    0.72
   4   4 -10    4.58    0.76
  -4   4 -10    5.09    0.99
  -4   4 -10    4.19    0.72
  -4   4  10    4.10    0.72
  -4   4  10    4.14    0.76
   4   4  10    4.20    0.76
  -4  -4  10    2.83    0.63
  -4   4 -10    4.73    0.81
   4  -4  10    4.09    0.67
   4   4 -10    4.56    0.69
  -4  -4 -10    5.07    0.79
   4  -4 -10    5.01    0.86
  -4   4  10    4.44    0.75
   4   4 -11    1.58    0.58
  -4   4 -11    2.22    0.78
  -4   4 -11    1.23    0.49
  -4   4  11    1.25    0.48
  -4   4  11    1.47    0.56
  -4  -4  11    0.59    0.43
   4   4  11    1.28    0.54
  -4   4 -11    1.34    0.57
   4  -4  11    1.16    0.46
  -4   4  11    1.62    0.57
   4   4 -11    1.34    0.37
   4  -4 -11    0.83    0.45
  -4  -4 -11    1.46    0.46
  -4   4 -12   10.05    1.25
   4   4 -12    9.25    1.22
  -4   4 -12    9.70    1.11
  -4   4  12    8.46    1.16
   4   4  12    8.72    1.13
  -4   4  12   10.46    1.22
  -4  -4  12   10.35    1.20
  -4   4 -12   10.36    1.24
   4  -4  12   10.38    1.08
  -4   4  12   10.02    1.14
   4  -4 -12    9.28    1.19
   4   4 -12    8.42    0.96
  -4  -4 -12    9.52    1.16
  -4   4 -13   15.60    1.60
   4   4  13   16.27    1.46
  -4   4 -13   16.76    1.51
   4   4 -13   13.77    1.42
  -4   4  13   16.30    1.51
  -4  -4  13   16.09    1.49
  -4   4  13   15.63    1.47
   4  -4  13   15.28    1.38
   4  -4 -13   17.86    1.61
  -4  -4 -13   16.18    1.49
   4   4 -13   16.24    1.40
   4   4 -14    9.38    1.33
  -4   4 -14    8.60    1.34
  -4   4 -14    7.31    1.17
  -4   4  14    8.87    1.25
  -4   4  14    8.48    1.22
  -4  -4  14    7.55    1.15
   4   4  14    7.65    1.14
   4  -4  14    8.20    1.09
  -4  -4 -14    7.77    1.16
   4   4 -14    6.93    0.99
   4  -4 -14   10.12    1.41
  -4   4 -15    1.10    0.58
  -4  -4 -15   -0.28    0.74
   4  -4  15    0.42    0.45
  -4  -4 -15    1.74    0.71
  -4   5   0    6.05    0.37
   4   5   0    5.58    0.56
   4  -5   0    5.41    0.58
  -4   5   0    5.89    0.54
  -4  -5   0    6.66    0.68
   4  -5   0    5.52    0.52
   4  -5   0    6.08    0.41
   4  -5   0    5.72    0.45
   4   5   0    5.87    0.44
  -4   5   0    4.93    0.57
  -4   5   1   89.46    1.47
   4   5  -1   96.44    2.22
   4   5   1   97.36    2.22
  -4   5  -1   92.37    1.57
   4  -5  -1   93.03    2.27
   4  -5   1   94.54    2.27
  -4  -5  -1   89.44    1.36
  -4  -5  -1   91.37    2.24
  -4   5  -1   92.18    2.29
  -4  -5   1   93.21    2.25
   4  -5   1   93.74    2.07
  -4   5   1   94.22    2.36
  -4   5   1   95.44    1.91
   4  -5  -1   92.69    1.70
   4  -5  -1   95.11    1.83
   4  -5   1   91.17    1.23
   4   5   1   93.20    1.78
   4   5  -1   90.59    1.59
   4  -5   1   92.41    1.72
  -4   5   2   45.10    1.13
   4   5   2   44.40    1.56
  -4   5  -2   41.06    1.11
   4   5  -2   42.53    1.52
   4  -5   2   44.42    1.53
  -4  -5  -2   45.95    1.12
  -4  -5   2   45.47    1.59
  -4   5   2   44.16    1.22
  -4   5   2   44.31    1.63
  -4   5  -2   41.78    1.56
  -4  -5  -2   43.08    1.59
   4  -5   2   42.32    1.46
   4   5  -2   43.14    1.11
   4  -5  -2   44.65    1.30
   4   5   2   43.85    1.30
   4  -5   2   42.50    1.18
   4   5  -3   19.35    1.09
  -4   5  -3   20.65    0.84
   4   5   3   21.44    1.10
  -4   5   3   20.71    0.86
  -4   5  -3   20.72    1.05
   4   5   3   21.84    1.14
   4  -5   3   22.47    1.09
  -4  -5  -3   19.27    0.83
   4  -5   3   21.40    0.75
  -4   5   3   20.83    1.17
   4  -5   3   22.97    1.12
  -4  -5  -3   21.47    1.16
  -4   5  -3   21.01    1.13
  -4  -5   3   21.08    1.12
   4  -5  -3   23.01    1.03
   4   5  -3   19.68    0.78
   4  -5   3   23.25    0.91
   4   5   3   22.27    0.99
   4   5  -4    1.76    0.29
   4   5   4    2.89    0.42
   4   5  -4    1.64    0.40
  -4   5  -4    1.49    0.29
  -4   5  -4    1.85    0.37
   4  -5   4    1.52    0.26
   4  -5   4    0.98    0.31
  -4  -5  -4    1.58    0.31
   4   5   4    1.05    0.35
  -4  -5   4    1.04    0.37
  -4   5   4    1.57    0.30
   4  -5   4    1.68    0.40
  -4  -5  -4    1.10    0.39
  -4  -5   4    1.66    0.38
   4   5   4    1.17    0.20
   4   5   4    1.48    0.38
  -4   5   4    1.45    0.37
   4  -5  -4    1.25    0.32
   4  -5   4    1.29    0.28
  -4   5  -4    1.54    0.38
   4   5   5   46.97    1.60
   4   5  -5   45.21    1.79
  -4   5  -5   46.05    1.49
   4   5   5   47.19    1.81
  -4   5   5   46.28    1.48
  -4   5  -5   45.68    1.80
   4  -5   5   45.72    1.22
   4  -5   5   46.29    1.59
  -4  -5  -5   45.69    1.50
  -4  -5   5   47.50    1.83
  -4  -5   5   44.88    1.58
   4  -5   5   46.26    1.72
  -4   5   5   47.47    1.79
  -4  -5  -5   47.37    1.68
   4  -5  -5   46.48    1.69
   4   5   5   53.69    1.73
   4  -5   5   46.74    1.41
  -4   5  -5   49.12    1.73
  -4   5  -6    7.29    0.66
  -4   5   6    8.09    0.68
   4   5  -6    6.99    0.77
   4   5   6    6.95    0.65
  -4   5  -6    7.89    0.82
  -4  -5   6    7.46    0.83
   4  -5   6    7.07    0.54
   4  -5   6    6.39    0.61
   4   5   6    6.63    0.75
  -4  -5  -6    7.54    0.70
  -4  -5   6    7.02    0.67
  -4  -5  -6    7.57    0.72
   4  -5   6    6.44    0.73
  -4  -5  -6    7.78    0.82
   4  -5   6    7.02    0.60
   4  -5  -6    7.66    0.80
  -4   5   6    7.08    0.75
   4   5   6    6.88    0.74
  -4   5   7   23.11    1.28
   4   5  -7   21.53    1.37
  -4   5  -7   24.16    1.31
  -4   5  -7   21.14    1.42
   4   5   7   22.01    1.36
  -4  -5   7   22.46    1.47
   4  -5   7   23.29    1.02
   4  -5   7   25.90    1.25
  -4   5  -7   22.29    1.36
  -4   5   7   22.49    1.39
  -4  -5   7   22.33    1.16
   4  -5   7   24.95    1.40
  -4  -5  -7   23.59    1.25
   4  -5  -7   23.86    1.39
   4  -5   7   26.67    1.22
  -4  -5  -7   25.35    1.43
  -4   5   8    7.95    0.80
  -4   5  -8    8.60    0.83
   4   5  -8    7.35    0.90
  -4   5  -8    6.96    0.90
  -4   5  -8    7.39    0.83
  -4  -5   8    7.28    0.90
   4  -5   8    7.32    0.62
   4   5   8    7.37    0.83
   4  -5   8    7.12    0.81
  -4  -5   8    7.71    0.69
  -4  -5  -8    8.27    0.77
  -4  -5  -8    6.28    0.80
   4  -5  -8    6.88    0.82
  -4   5   8    7.71    0.80
   4   5  -9    8.82    1.03
  -4   5  -9    8.30    1.10
  -4   5  -9    8.20    0.88
  -4   5  -9    8.12    0.94
  -4  -5   9    8.00    0.96
   4   5   9    7.59    0.96
  -4   5   9    7.51    0.84
  -4   5   9    8.61    0.93
   4  -5   9    9.81    0.98
  -4  -5  -9    9.03    0.78
  -4  -5  -9    9.18    0.98
   4  -5  -9    8.92    1.00
  -4   5 -10   11.52    1.10
   4   5  10   11.62    1.15
   4   5 -10   10.34    1.12
  -4   5 -10   11.93    1.30
  -4   5  10   10.36    1.00
  -4  -5  10   10.83    1.15
  -4   5 -10   11.13    1.13
  -4   5  10   11.50    1.07
   4  -5  10   10.19    1.00
   4  -5 -10   11.78    1.19
  -4  -5 -10    9.77    1.06
   4   5 -11   30.94    1.99
  -4   5 -11   32.21    1.86
   4   5  11   32.05    1.95
  -4   5  11   32.07    1.86
  -4   5 -11   32.31    2.15
  -4  -5  11   32.51    1.97
  -4   5 -11   31.34    1.89
  -4   5  11   32.50    1.82
   4  -5  11   30.26    1.80
  -4  -5 -11   32.89    1.96
   4  -5 -11   30.65    1.99
   4   5  12   13.93    1.34
  -4   5 -12   13.01    1.28
   4   5 -12   12.49    1.38
  -4   5 -12   11.51    1.32
  -4   5  12   12.78    1.27
  -4  -5  12   13.01    1.35
  -4   5 -12   14.00    1.38
   4  -5  12   15.86    1.39
  -4   5  12   13.36    1.23
   4  -5 -12   13.48    1.40
  -4  -5 -12   12.98    1.31
   4   5  13   16.77    1.57
   4   5 -13   18.57    1.72
  -4   5 -13   16.60    1.56
  -4   5 -13   15.83    1.61
  -4   5  13   17.07    1.57
  -4  -5  13   17.62    1.62
   4  -5  13   16.48    1.47
   4  -5 -13   16.42    1.63
  -4  -5 -13   18.31    1.67
   4   5 -14    7.16    1.14
  -4   5  14    7.38    1.12
  -4   5 -14    4.43    0.78
  -4   5 -14    8.45    1.24
  -4  -5  14    8.44    1.18
   4   5  14    7.39    1.15
   4  -5  14    7.90    1.06
   4  -5 -14    7.23    1.19
  -4  -5 -14    7.02    1.11
  -4   5 -15    1.11    0.72
  -4   6   0  946.68    5.25
   4   6   0  954.87    7.44
  -4   6   0  961.95    7.78
  -4  -6   0  942.93    7.66
  -4   6   0  952.53    6.60
   4  -6   0  951.38    6.59
   4  -6   0  948.44    5.09
   4  -6   0  954.15    5.63
   4   6   0  935.65    5.30
  -4   6   1   54.14    1.30
   4   6   1   56.80    1.82
  -4   6  -1   53.22    1.37
   4   6  -1   53.90    1.77
   4  -6  -1   56.82    1.92
   4  -6   1   54.61    1.86
  -4  -6  -1   58.28    0.95
  -4  -6   1   56.41    1.88
  -4   6  -1   53.54    1.89
  -4   6   1   55.88    1.51
   4  -6  -1   55.09    1.57
  -4   6   1   55.16    1.90
   4  -6   1   54.98    1.66
  -4  -6  -1   56.55    1.90
   4  -6  -1   57.39    1.42
   4  -6   1   55.53    1.34
   4  -6  -1   54.66    1.41
   4   6   1   55.08    1.37
   4  -6   1   56.71    1.05
   4   6  -1   54.42    1.22
  -4   6   2  135.82    2.19
   4   6  -2  142.94    2.94
   4   6   2  141.15    3.00
  -4   6  -2  137.56    2.24
   4  -6  -2  138.33    3.03
   4  -6   2  138.79    2.92
  -4  -6  -2  137.21    1.80
  -4  -6   2  135.82    2.90
  -4   6   2  143.27    2.26
  -4   6  -2  135.83    2.98
   4  -6   2  139.67    2.75
  -4   6   2  143.82    3.10
  -4  -6  -2  132.84    2.99
   4  -6  -2  143.52    2.46
   4   6   2  140.18    2.34
   4  -6   2  139.92    2.12
   4  -6  -2  138.86    2.39
   4   6  -2  134.03    1.88
   4   6   3    7.69    0.72
  -4   6  -3    4.47    0.46
   4   6  -3    5.10    0.64
  -4   6   3    5.14    0.46
   4  -6   3    5.06    0.60
   4   6   3    5.17    0.63
  -4  -6  -3    5.22    0.64
  -4   6   3    5.63    0.44
   4  -6   3    5.44    0.63
  -4  -6   3    5.58    0.61
   4  -6   3    5.67    0.46
   4   6  -3    5.28    0.40
   4   6   3    5.34    0.54
  -4   6   3    5.01    0.65
  -4   6  -3    4.94    0.61
   4  -6  -3    5.67    0.57
   4   6  -4    1.42    0.27
   4   6   4    1.58    0.42
  -4   6  -4    1.58    0.36
   4   6  -4    2.92    0.52
  -4   6   4    1.63    0.36
   4  -6   4    1.72    0.44
  -4  -6   4    1.53    0.46
   4   6   4    2.24    0.49
   4  -6   4    1.97    0.33
  -4  -6   4    1.73    0.39
  -4  -6  -4    2.67    0.48
   4  -6   4    3.42    0.59
  -4   6   4    2.49    0.51
   4  -6   4    2.23    0.33
   4  -6  -4    2.44    0.45
   4   6   4    1.74    0.43
  -4   6  -4    2.02    0.46
   4   6   4    2.06    0.33
   4   6  -5   11.39    0.95
  -4   6  -5   12.30    0.82
   4   6   5   11.44    0.81
   4   6   5   11.61    0.95
  -4   6   5   11.68    0.80
   4  -6   5   12.28    0.71
   4  -6   5   10.29    0.85
  -4  -6   5   12.28    1.00
  -4  -6   5   11.31    0.86
   4  -6   5   10.66    0.91
  -4   6   5   10.63    0.91
  -4  -6  -5   13.22    0.97
   4  -6  -5   11.49    0.93
   4   6   5   11.87    0.86
   4  -6   5   12.14    0.72
   4   6  -5   11.52    0.66
  -4   6  -5   11.19    0.92
   4   6   6   25.48    1.45
   4   6   6   25.22    1.23
   4   6  -6   23.41    1.38
  -4   6  -6   24.63    1.26
  -4   6   6   25.60    1.26
   4  -6   6   25.77    1.07
   4  -6   6   25.65    1.31
  -4  -6   6   23.20    1.44
  -4   6   6   23.92    1.42
  -4  -6  -6   25.55    1.38
   4  -6   6   23.00    1.34
  -4  -6   6   23.85    1.21
   4  -6  -6   23.49    1.34
   4  -6   6   25.11    1.10
  -4  -6  -6   25.01    1.44
  -4   6  -6   25.64    1.39
   4   6  -7   38.23    1.86
  -4   6  -7   38.63    1.65
  -4   6   7   41.37    1.66
  -4   6  -7   37.91    1.87
   4   6   7   38.30    1.83
   4  -6   7   38.94    1.64
  -4   6  -7   39.70    1.77
  -4  -6   7   36.86    1.81
  -4  -6   7   41.15    1.59
   4  -6   7   38.62    1.76
  -4   6   7   37.69    1.74
  -4  -6  -7   40.44    1.73
   4  -6  -7   39.28    1.81
   4  -6   7   40.79    1.48
  -4  -6  -7   37.20    1.82
  -4   6   8  198.05    3.92
   4   6  -8  184.88    4.25
  -4   6  -8  196.46    3.93
   4   6   8  187.89    4.20
  -4   6  -8  197.08    4.52
  -4  -6   8  184.25    4.22
   4  -6   8  195.81    3.76
  -4   6  -8  199.25    4.08
  -4  -6   8  198.46    3.48
  -4  -6  -8  196.22    3.78
  -4   6   8  197.88    4.12
   4  -6   8  190.12    4.08
   4  -6  -8  188.39    4.19
  -4  -6  -8  192.37    4.21
   4   6  -9   13.87    1.27
  -4   6  -9   14.80    1.18
   4   6   9   14.29    1.28
  -4   6   9   14.01    1.12
  -4   6  -9   11.87    1.12
  -4  -6   9   14.82    1.29
  -4   6  -9   14.89    1.19
  -4   6   9   14.27    1.17
   4  -6   9   14.71    1.19
  -4  -6  -9   14.66    1.09
   4  -6  -9   12.99    1.25
  -4  -6  -9   14.89    1.28
   4   6 -10    1.01    0.49
  -4   6 -10    0.78    0.47
  -4   6  10    1.50    0.57
  -4  -6  10    0.88    0.52
   4   6  10    0.85    0.60
  -4   6 -10    1.04    0.52
   4  -6  10    0.79    0.44
  -4  -6 -10    1.43    0.54
  -4   6  10    0.89    0.54
   4  -6 -10    2.15    0.67
  -4   6 -11    2.09    0.64
   4   6 -11    3.58    0.86
  -4   6  11    3.17    0.72
   4   6  11    2.92    0.70
  -4  -6  11    1.73    0.63
  -4   6 -11    3.18    0.74
   4  -6  11    2.93    0.69
  -4  -6 -11    3.49    0.76
   4  -6 -11    2.64    0.68
  -4   6  11    2.97    0.60
   4   6 -12   26.63    1.96
  -4   6 -12   26.21    1.82
   4   6  12   28.13    1.92
  -4   6  12   28.20    1.84
  -4  -6  12   29.48    2.00
  -4   6 -12   28.61    1.93
  -4   6  12   27.55    1.77
   4  -6  12   27.87    1.86
  -4  -6 -12   26.49    1.93
   4  -6 -12   28.85    2.05
   4   6 -13   -0.01    0.58
  -4   6 -13   -0.12    0.45
  -4   6  13    0.79    0.57
   4   6  13   -0.43    0.51
  -4  -6  13    0.31    0.62
   4  -6  13    0.56    0.56
   4  -6 -13    0.54    0.57
  -4  -6 -13    0.18    0.60
  -4   6 -14   96.68    3.76
  -4   6  14   96.10    3.70
  -4  -6 -14  102.39    3.98
  -4   7   0   11.47    0.68
   4   7   0   10.72    0.89
   4  -7   0   10.62    0.94
  -4   7   0   11.68    0.99
   4  -7   0   11.93    0.81
  -4  -7   0   10.72    0.91
   4  -7   0   11.44    0.64
   4  -7   0   11.66    0.62
   4   7   0   11.03    0.57
  -4   7   1   66.33    1.62
   4   7   1   68.06    2.20
   4   7   1   67.23    2.19
  -4   7  -1   68.59    1.74
   4   7  -1   63.75    2.11
   4  -7  -1   65.64    2.26
   4  -7   1   65.68    2.14
  -4   7  -1   66.26    2.27
  -4   7   1   70.45    1.76
  -4   7   1   64.39    2.22
   4  -7  -1   64.79    1.77
   4  -7   1   63.37    1.87
  -4  -7  -1   62.07    2.18
  -4  -7   1   62.41    2.12
   4  -7  -1   66.65    1.63
   4  -7  -1   67.60    1.58
   4   7   1   64.49    1.48
   4  -7   1   66.72    1.46
  -4   7   2    5.84    0.53
   4   7  -2    5.83    0.73
  -4   7  -2    5.54    0.53
   4  -7  -2    5.61    0.69
   4  -7   2    5.62    0.70
   4   7   2    5.15    0.67
  -4  -7   2    5.74    0.68
  -4   7   2    5.74    0.47
  -4  -7  -2    5.11    0.70
   4  -7   2    5.96    0.64
   4   7   2    6.46    0.51
   4  -7  -2    6.37    0.57
  -4   7   2    5.43    0.70
   4  -7   2    5.66    0.43
  -4   7  -2    5.70    0.74
   4  -7  -2    6.45    0.59
   4   7   3   67.59    2.27
   4   7   3   66.70    2.14
  -4   7   3   68.86    1.80
  -4   7  -3   67.79    1.83
   4   7  -3   66.01    2.22
   4  -7  -3   60.17    2.26
   4  -7   3   64.30    2.13
  -4  -7   3   67.21    2.18
  -4   7   3   73.80    1.56
   4  -7   3   66.99    2.06
  -4   7   3   66.71    2.30
  -4   7  -3   67.46    2.29
  -4  -7  -3   63.87    2.20
   4  -7  -3   69.37    1.96
   4   7   3   65.50    1.75
   4  -7   3   66.51    1.47
  -4   7  -4    6.46    0.64
   4   7   4    6.10    0.67
   4   7  -4    5.56    0.71
   4  -7  -4    5.40    0.72
  -4   7   4    5.62    0.56
   4  -7   4    5.70    0.69
   4   7   4    5.98    0.74
   4  -7   4    5.75    0.52
  -4  -7   4    6.03    0.70
   4   7   4    6.18    0.56
  -4  -7  -4    5.74    0.75
   4  -7   4    6.15    0.72
  -4   7   4    5.79    0.76
  -4   7  -4    5.67    0.74
   4  -7  -4    6.23    0.67
   4   7  -5   26.61    1.52
  -4   7  -5   28.14    1.32
   4   7   5   29.45    1.37
   4   7   5   28.01    1.56
  -4   7   5   29.22    1.33
  -4  -7   5   26.17    1.54
   4  -7   5   29.43    1.49
   4  -7   5   27.46    1.15
  -4  -7   5   26.88    1.36
  -4   7   5   28.56    1.55
   4  -7   5   28.79    1.49
  -4   7  -5   24.67    1.46
  -4  -7  -5   28.58    1.51
   4  -7  -5   29.61    1.46
   4   7  -6    2.10    0.53
   4   7   6    2.58    0.46
  -4   7  -6    2.28    0.49
  -4   7   6    2.85    0.55
   4   7   6    2.68    0.59
   4  -7   6    2.80    0.55
  -4  -7   6    1.96    0.55
  -4  -7  -6    2.23    0.49
   4  -7   6    2.26    0.54
  -4  -7   6    2.72    0.52
  -4  -7  -6    2.99    0.52
  -4   7   6    1.24    0.41
   4  -7  -6    1.98    0.49
  -4   7  -6    2.08    0.50
   4   7   7   24.83    1.28
   4   7  -7   25.14    1.57
  -4   7   7   27.01    1.43
   4   7   7   25.98    1.59
  -4   7  -7   26.06    1.45
   4  -7   7   24.45    1.40
  -4   7  -7   25.62    1.44
  -4  -7   7   24.04    1.57
  -4   7   7   25.97    1.59
  -4  -7  -7   23.42    1.43
   4  -7   7   25.78    1.54
  -4  -7   7   25.18    1.34
   4  -7  -7   25.28    1.52
  -4  -7  -7   26.02    1.61
   4   7  -8   11.31    1.15
  -4   7  -8   11.38    1.02
  -4   7   8   12.38    1.04
   4   7   8   11.85    1.20
  -4  -7   8   10.24    1.10
   4  -7   8   12.89    1.08
  -4   7  -8   13.48    1.12
  -4   7   8   11.40    1.07
   4  -7   8   12.34    1.14
  -4  -7  -8   12.13    1.06
  -4  -7  -8   12.35    1.14
   4  -7  -8   12.64    1.21
  -4   7   9   37.48    1.86
   4   7  -9   36.18    2.08
  -4   7  -9   34.97    1.85
   4   7   9   36.27    2.01
  -4  -7   9   38.19    2.08
  -4   7  -9   36.66    1.88
  -4   7   9   37.30    1.92
  -4  -7  -9   36.30    1.80
   4  -7   9   34.37    1.88
   4  -7  -9   33.31    1.97
  -4  -7  -9   36.70    2.05
   4   7 -10    6.92    1.05
  -4   7 -10    6.77    0.90
  -4  -7  10    5.81    0.92
  -4   7  10    6.12    0.82
   4   7  10    6.21    0.95
  -4   7 -10    6.73    0.91
   4  -7  10    5.17    0.81
   4  -7 -10    6.69    1.08
  -4   7  10    6.17    0.88
  -4  -7 -10    6.58    1.01
  -4   7 -11    1.59    0.54
   4   7 -11    2.10    0.70
  -4  -7  11    0.62    0.47
  -4   7  11    0.63    0.48
   4   7  11    1.45    0.70
  -4   7 -11    0.92    0.58
   4  -7  11    0.65    0.53
  -4  -7 -11    0.40    0.47
   4  -7 -11    2.13    0.75
  -4   7  11    1.05    0.54
   4   7 -12    9.27    1.24
  -4   7 -12    7.77    1.06
  -4  -7  12    8.95    1.19
  -4   7  12    8.34    1.03
   4   7  12    8.37    1.16
  -4   7 -12    8.40    1.10
   4  -7  12    8.07    1.08
   4  -7 -12    9.58    1.30
  -4  -7 -12   10.51    1.30
   4   7 -13    2.74    0.77
  -4   7 -13    2.40    0.74
  -4   7  13    1.76    0.64
   4   7  13    1.18    0.63
  -4  -7  13   -0.32    0.52
   4  -7  13    0.57    0.59
   4  -7 -13    1.48    0.80
  -4  -7 -13    0.72    0.63
  -4   7  14    5.13    0.96
  -4   7 -14    4.78    1.00
   4   8   0    1.65    0.47
   4  -8   0    0.75    0.44
  -4   8   0    1.55    0.33
  -4  -8   0    0.64    0.38
   4  -8   0    1.06    0.35
  -4   8   0    1.37    0.46
  -4   8  -1    4.03    0.52
   4   8  -1    3.86    0.64
   4  -8  -1    3.40    0.63
   4  -8   1    4.67    0.73
  -4   8  -1    3.84    0.45
   4   8   1    4.37    0.71
  -4   8   1    4.99    0.52
  -4   8   1    4.94    0.53
  -4  -8  -1    5.06    0.71
  -4  -8   1    4.39    0.65
   4  -8   1    4.79    0.58
   4  -8  -1    4.76    0.53
   4  -8  -1    4.61    0.49
  -4   8   1    3.99    0.65
  -4   8  -1    4.29    0.69
  -4   8   2    6.42    0.62
   4   8  -2    6.06    0.78
  -4   8  -2    6.52    0.63
   4  -8  -2    5.56    0.79
   4  -8   2    5.68    0.79
   4   8   2    5.87    0.76
  -4  -8  -2    5.77    0.78
  -4  -8   2    5.24    0.70
   4  -8   2    6.32    0.69
   4  -8  -2    6.91    0.66
  -4   8   2    5.07    0.77
   4  -8  -2    6.05    0.55
  -4   8  -2    6.25    0.81
   4   8   3   28.77    1.60
  -4   8   3   29.64    1.26
  -4   8  -3   28.42    1.29
   4   8  -3   28.19    1.58
   4  -8  -3   29.15    1.62
   4  -8   3   29.24    1.55
  -4   8   3   27.93    1.58
  -4  -8   3   28.72    1.52
  -4   8  -3   27.23    1.59
   4  -8   3   29.12    1.45
  -4  -8  -3   30.45    1.62
   4  -8  -3   31.35    1.40
   4  -8  -3   31.20    1.26
   4   8   4    5.75    0.80
  -4   8  -4    4.43    0.66
   4   8  -4    4.84    0.77
   4  -8  -4    4.76    0.73
  -4   8   4    4.29    0.64
   4  -8   4    5.38    0.74
   4   8   4    4.53    0.76
  -4  -8  -4    3.20    0.52
  -4  -8   4    2.59    0.55
  -4  -8  -4    2.77    0.68
   4  -8   4    3.93    0.68
   4  -8  -4    4.09    0.64
  -4   8   4    3.22    0.76
  -4   8  -4    4.61    0.77
   4   8   4    4.23    0.58
  -4   8  -5   26.51    1.37
   4   8  -5   25.12    1.57
   4   8   5   25.91    1.35
  -4   8   5   26.11    1.31
   4   8   5   24.16    1.51
   4  -8  -5   25.21    1.57
   4  -8   5   26.31    1.51
  -4  -8   5   25.45    1.57
  -4  -8   5   26.11    1.42
   4  -8   5   26.72    1.50
  -4   8  -5   26.97    1.61
  -4  -8  -5   25.42    1.56
  -4   8   5   23.84    1.48
   4  -8  -5   27.58    1.49
  -4  -8  -5   26.02    1.57
   4   8  -6   71.75    2.67
  -4   8  -6   74.17    2.36
   4   8   6   75.96    2.29
   4   8   6   69.91    2.64
  -4   8   6   73.90    2.30
   4  -8  -6   66.33    2.53
   4  -8   6   69.58    2.47
  -4  -8   6   73.42    2.69
  -4  -8   6   71.37    2.33
   4  -8   6   70.16    2.49
  -4   8   6   68.33    2.54
  -4  -8  -6   76.73    2.64
   4  -8  -6   73.47    2.54
  -4  -8  -6   70.68    2.64
  -4   8  -6   71.15    2.63
   4   8  -7   26.62    1.72
  -4   8  -7   27.81    1.54
  -4   8   7   28.21    1.50
   4   8   7   26.82    1.70
   4  -8  -7   25.57    1.64
   4  -8   7   25.82    1.56
  -4   8  -7   27.38    1.50
  -4  -8   7   27.58    1.73
   4  -8   7   26.97    1.63
  -4   8   7   25.85    1.61
  -4  -8  -7   26.95    1.60
  -4  -8   7   27.37    1.45
  -4   8  -7   26.10    1.67
   4  -8  -7   27.81    1.68
  -4  -8  -7   26.93    1.72
   4   8  -8  421.12    6.85
  -4   8  -8  439.16    6.27
  -4   8   8  435.78    6.14
   4   8   8  430.87    6.87
  -4  -8   8  424.76    6.86
   4  -8  -8  415.11    6.54
   4  -8   8  429.83    6.32
  -4   8  -8  442.47    6.19
  -4  -8  -8  442.42    6.49
   4  -8   8  423.76    6.52
  -4   8   8  425.01    6.48
   4  -8  -8  437.64    6.79
  -4  -8  -8  423.94    6.85
   4   8  -9   13.73    1.35
  -4   8  -9   15.10    1.27
  -4   8   9   16.14    1.27
   4   8   9   15.59    1.41
  -4  -8   9   14.09    1.35
  -4  -8  -9   15.19    1.23
  -4   8   9   15.28    1.30
   4  -8   9   14.91    1.30
   4  -8  -9   15.31    1.38
  -4  -8  -9   16.95    1.50
   4   8 -10    0.80    0.51
  -4   8 -10    0.63    0.46
  -4  -8  10    0.64    0.47
  -4   8  10    1.20    0.53
   4   8  10    1.69    0.64
   4  -8  10    1.55    0.64
  -4   8  10    1.44    0.53
  -4  -8 -10    1.57    0.68
   4  -8 -10    1.68    0.73
  -4   8 -11    0.76    0.46
   4   8 -11    1.56    0.73
  -4  -8  11    1.47    0.57
  -4   8  11    0.44    0.40
   4   8  11    0.32    0.45
   4  -8  11    1.59    0.68
  -4   8  11    1.27    0.50
   4  -8 -11    1.38    0.59
  -4  -8 -11    2.00    0.75
  -4   8 -12   10.11    1.21
   4   8 -12   11.15    1.43
  -4   8  12   11.07    1.25
  -4  -8  12   11.21    1.35
   4   8  12   10.32    1.32
   4  -8  12   11.36    1.30
   4  -8 -12   10.79    1.39
  -4  -8 -12   11.61    1.45
   4   9   0   61.45    2.37
   4  -9   0   62.85    1.94
  -4   9   0   57.09    2.36
  -4  -9   0   63.38    2.39
   4  -9   0   59.73    2.37
   4   9   1   80.79    2.72
   4   9  -1   76.78    2.64
   4  -9  -1   70.71    2.59
   4  -9   1   75.98    2.65
  -4   9   1   76.05    2.70
  -4  -9  -1   70.86    2.58
   4  -9   1   76.57    2.24
   4  -9  -1   74.60    2.04
  -4   9  -1   78.77    2.77
  -4  -9   1   67.71    2.45
   4   9   2   21.91    1.46
  -4   9  -2   22.89    1.23
   4   9  -2   22.43    1.45
   4  -9  -2   22.33    1.50
   4  -9   2   22.86    1.50
  -4  -9   2   21.31    1.40
   4  -9   2   23.99    1.34
  -4   9   2   23.16    1.50
  -4   9  -2   22.33    1.52
  -4  -9  -2   19.52    1.41
   4  -9  -2   23.93    1.20
   4   9   3   19.52    1.45
  -4   9  -3   20.36    1.22
   4   9  -3   18.33    1.36
   4  -9  -3   18.13    1.43
   4  -9   3   20.04    1.42
  -4   9   3   18.42    1.43
  -4   9  -3   20.00    1.52
  -4  -9  -3   19.22    1.42
  -4  -9   3   18.16    1.27
   4  -9   3   20.67    1.29
   4  -9  -3   18.86    1.16
   4   9   3   20.77    1.24
   4   9   4   46.87    1.93
  -4   9   4   47.94    1.79
   4   9   4   42.55    2.09
  -4   9  -4   47.50    1.85
   4   9  -4   44.81    2.11
   4  -9  -4   44.45    2.12
   4  -9   4   46.16    2.13
   4  -9   4   47.15    1.98
  -4   9   4   45.46    2.12
  -4   9  -4   44.66    2.17
  -4  -9  -4   47.23    2.18
  -4  -9   4   45.80    2.00
   4  -9  -4   49.91    1.96
   4   9   5   11.68    0.99
   4   9  -5    9.48    1.10
  -4   9   5   10.66    0.93
  -4   9  -5   10.48    0.98
   4   9   5   10.05    1.07
   4  -9  -5    8.29    0.97
   4  -9   5    8.56    1.02
  -4  -9   5    7.30    0.98
  -4  -9  -5    8.04    0.97
  -4  -9   5    7.90    0.90
  -4   9  -5   11.25    1.18
   4  -9   5    8.60    0.99
  -4   9   5   11.23    1.10
  -4  -9  -5    6.90    0.97
   4  -9  -5    8.23    0.93
  -4   9  -6   41.78    1.88
   4   9  -6   41.83    2.14
   4   9   6   40.58    2.14
  -4   9   6   44.75    1.87
   4  -9  -6   41.49    2.12
   4  -9   6   41.63    2.03
  -4  -9   6   39.07    2.08
   4  -9   6   41.26    2.01
  -4  -9  -6   45.03    2.19
  -4   9   6   40.25    2.04
  -4   9  -6   41.35    2.15
  -4  -9   6   44.37    1.96
   4  -9  -6   46.77    2.11
  -4  -9  -6   41.87    2.15
   4   9  -7    4.12    0.83
  -4   9  -7    4.13    0.80
   4  -9  -7    4.95    0.84
  -4   9   7    4.15    0.71
   4   9   7    4.45    0.89
   4  -9   7    4.62    0.80
  -4  -9   7    4.61    0.87
  -4  -9  -7    4.39    0.78
  -4  -9   7    3.19    0.63
   4  -9   7    3.89    0.83
  -4  -9  -7    3.87    0.81
   4  -9  -7    4.76    0.82
  -4   9   7    3.63    0.80
  -4   9  -7    2.66    0.73
   4   9  -8   17.35    1.48
  -4   9  -8   19.32    1.39
   4   9   8   18.86    1.55
   4  -9  -8   17.80    1.45
   4  -9   8   19.39    1.47
  -4  -9   8   18.64    1.54
   4  -9   8   18.52    1.45
  -4   9   8   15.96    1.33
  -4  -9  -8   20.76    1.54
   4  -9  -8   18.62    1.51
  -4  -9  -8   19.02    1.60
  -4   9  -8   17.99    1.50
  -4   9  -9   12.32    1.18
   4   9  -9   10.05    1.27
   4   9   9   12.88    1.38
  -4  -9   9   12.77    1.39
   4  -9  -9    9.27    1.10
  -4   9   9   12.62    1.24
   4  -9   9   12.02    1.28
   4  -9  -9   12.16    1.32
  -4   9  -9   10.45    1.21
  -4  -9  -9   11.17    1.25
   4   9 -10   11.63    1.40
  -4  -9  10   10.32    1.27
   4  -9 -10   10.71    1.17
   4   9  10   10.58    1.25
  -4   9  10   11.80    1.25
   4  -9  10   11.06    1.23
   4  -9 -10   10.79    1.29
  -4   9 -10   10.77    1.22
  -4  -9 -10   10.92    1.29
   4   9 -11    3.30    0.88
  -4  -9  11    2.87    0.86
   4   9  11    3.28    0.91
   4  -9  11    1.92    0.72
  -4  -9 -11    1.65    0.76
   4  -9 -11    2.50    0.89
   4  10   0  283.42    5.40
   4  10   0  276.82    5.33
  -4  10   0  265.13    5.35
  -4 -10   0  267.61    5.17
   4 -10   0  276.35    5.33
   4  10   1   55.24    2.39
   4  10  -1   56.41    2.41
  -4  10  -1   54.14    2.45
   4 -10   1   55.08    1.98
  -4 -10  -1   54.94    2.39
  -4 -10   1   54.49    2.33
  -4  10   1   53.53    2.40
   4 -10  -1   54.97    2.42
   4 -10   1   51.27    2.34
   4  10   2   13.40    1.24
  -4  10  -2   13.41    1.06
   4  10  -2   12.69    1.22
   4 -10  -2   13.13    1.27
   4 -10   2   11.55    1.19
   4 -10   2   12.89    1.02
  -4  10  -2   12.71    1.32
  -4 -10  -2   11.49    1.14
  -4  10   2   12.87    1.25
  -4 -10   2   11.52    1.14
  -4  10  -3    7.39    0.82
   4  10  -3    6.03    0.91
   4 -10  -3    5.42    0.85
   4 -10   3    5.56    0.86
   4  10   3    5.47    0.81
  -4 -10  -3    6.41    0.87
  -4 -10   3    6.32    0.83
   4 -10   3    7.31    0.83
  -4  10   3    6.15    0.90
  -4  10  -3    6.81    0.97
   4  10   3    6.09    0.72
  -4  10  -4    7.35    0.87
   4  10   4    6.73    0.85
   4  10  -4    6.46    0.93
   4 -10  -4    6.88    0.97
   4 -10   4    6.83    0.95
   4  10   4    7.13    1.00
  -4 -10  -4    6.08    0.94
  -4 -10   4    5.42    0.83
   4 -10   4    6.78    0.88
   4 -10  -4    7.04    0.84
  -4 -10  -4    6.97    0.98
  -4  10   4    6.22    0.95
  -4  10  -4    4.82    0.91
   4  10  -5   10.43    1.13
   4 -10  -5   10.02    1.11
   4 -10   5    9.92    1.11
   4  10   5    9.95    1.11
  -4 -10   5   10.45    1.15
   4 -10   5   10.99    1.09
  -4 -10  -5   10.03    1.14
  -4 -10   5   10.81    1.07
   4 -10  -5   11.58    1.07
  -4 -10  -5   10.62    1.14
  -4  10   5   10.15    1.14
  -4  10  -5   10.85    1.23
   4  10  -6    0.82    0.49
   4 -10  -6    0.80    0.53
   4  10   6    0.99    0.54
   4 -10   6    1.94    0.58
  -4 -10   6    1.88    0.66
   4 -10   6    1.41    0.57
  -4 -10  -6    2.13    0.66
  -4 -10   6    2.87    0.62
  -4 -10  -6    1.03    0.52
  -4  10   6    2.15    0.63
   4 -10  -6    1.85    0.64
  -4  10  -6    1.80    0.63
   4  10   7   52.73    2.58
   4  10  -7   49.06    2.49
   4 -10  -7   49.49    2.48
  -4 -10   7   51.13    2.53
   4 -10   7   49.77    2.41
  -4  10  -7   51.36    2.54
   4 -10   7   50.47    2.41
  -4 -10  -7   51.99    2.49
  -4  10   7   47.49    2.32
   4 -10  -7   55.95    2.52
  -4 -10  -7   52.36    2.59
   4  10  -8   59.47    2.83
   4  10   8   58.57    2.80
   4 -10  -8   57.60    2.68
   4 -10   8   60.21    2.69
  -4 -10   8   61.14    2.87
  -4  10  -8   58.70    2.76
  -4  10   8   61.14    2.69
  -4 -10  -8   62.72    2.78
   4 -10   8   62.74    2.70
   4 -10  -8   60.32    2.74
  -4 -10  -8   60.87    2.86
   4  10  -9   16.74    1.62
   4  10   9   17.27    1.63
  -4 -10   9   18.61    1.66
   4 -10  -9   15.93    1.48
   4 -10   9   16.88    1.50
  -4  10   9   15.52    1.39
  -4  10  -9   17.05    1.52
   4 -10  -9   18.91    1.65
  -4 -10  -9   17.97    1.65
   4  10 -10    3.08    0.88
  -4 -10  10    1.73    0.79
   4  10  10    1.16    0.69
   4 -10  10    1.66    0.69
   4 -10 -10    2.12    0.77
  -4  10  10    1.85    0.62
  -4  10 -10    1.18    0.58
  -4 -10 -10    0.88    0.71
   4  11   0   18.03    1.52
   4 -11   0   16.97    1.47
  -4  11   0   16.88    1.50
  -4 -11   0   18.19    1.48
   4  11  -1    2.58    0.73
   4 -11  -1    2.75    0.72
   4 -11   1    2.65    0.76
   4  11   1    1.42    0.66
  -4 -11  -1    0.95    0.60
  -4 -11   1    1.28    0.63
  -4  11   1    1.79    0.74
  -4  11  -1    1.18    0.60
   4  11   2   26.38    1.84
   4  11  -2   29.99    1.92
   4 -11  -2   27.06    1.83
   4 -11   2   30.09    1.89
  -4  11   2   27.56    1.89
  -4  11  -2   29.49    2.02
  -4 -11  -2   28.01    1.83
  -4 -11   2   28.65    1.83
   4  11   2   31.22    1.77
   4  11  -3    1.72    0.63
   4 -11  -3    1.26    0.62
   4 -11   3    0.51    0.44
   4  11   3    1.61    0.67
   4 -11   3    0.58    0.45
  -4 -11  -3    1.17    0.60
  -4 -11   3    1.39    0.54
  -4  11   3    2.14    0.67
  -4  11  -3    1.16    0.68
   4  11   4   23.37    1.74
   4  11   4   25.53    1.59
   4  11  -4   23.65    1.73
   4 -11  -4   22.70    1.69
   4 -11   4   25.39    1.80
  -4  11  -4   22.17    1.76
  -4  11   4   21.82    1.67
   4 -11   4   23.23    1.53
  -4 -11  -4   25.96    1.81
  -4 -11   4   23.00    1.60
  -4 -11  -4   22.80    1.70
   4  11  -5    5.04    0.91
   4 -11  -5    3.91    0.79
   4  11   5    5.50    0.97
   4 -11   5    5.36    0.98
  -4 -11   5    5.80    0.99
  -4 -11  -5    4.60    0.91
  -4 -11   5    4.20    0.79
   4 -11   5    4.74    0.81
  -4 -11  -5    5.08    0.90
  -4  11   5    5.68    0.97
  -4  11  -5    6.30    1.06
   4  11  -6    1.75    0.69
   4 -11  -6    2.83    0.78
   4  11   6    1.89    0.72
   4 -11   6    1.75    0.67
  -4 -11   6    1.00    0.52
  -4 -11   6    1.71    0.53
   4 -11   6    2.18    0.66
  -4 -11  -6    3.82    0.88
  -4 -11  -6    2.24    0.73
   4 -11  -6    1.57    0.56
  -4  11   6    1.22    0.59
  -4  11  -6    2.66    0.78
   4  11  -7    1.08    0.60
   4 -11  -7    1.49    0.72
   4  11   7    0.79    0.57
   4 -11   7    1.47    0.64
  -4 -11   7    1.02    0.55
  -4 -11  -7    3.72    0.89
   4 -11   7    1.56    0.59
  -4 -11  -7    3.36    0.91
  -4  11   7    0.70    0.44
  -4  11  -7    1.01    0.62
   4 -11  -7    2.52    0.70
   4  11  -8    0.70    0.67
   4  11   8   -0.01    0.55
  -4 -11   8    0.95    0.62
   4 -11  -8    0.25    0.49
   4 -11   8   -0.42    0.53
   4 -11   8    0.14    0.44
  -4 -11  -8    0.62    0.56
  -4  11   8    0.80    0.62
   4 -11  -8    0.23    0.54
  -4  11  -8    0.28    0.48
  -4 -11   9    0.46    0.53
   4 -11  -9    0.78    0.58
   4 -11   9    0.71    0.62
  -4  11   9    0.89    0.50
  -4  11  -9    0.31    0.52
   4 -11  -9    1.58    0.70
  -4  11 -10    2.77    0.78
   4  12   0   13.66    1.42
   4 -12   0   14.41    1.46
  -4 -12   0   13.55    1.40
  -4  12   0   12.81    1.48
   4  12  -1    2.88    0.78
   4 -12   1    1.97    0.63
   4 -12  -1    3.93    0.89
   4  12   1    5.80    0.98
   4  12  -1    3.26    0.82
  -4 -12  -1    2.92    0.78
  -4 -12   1    2.93    0.66
  -4  12   1    4.48    0.93
  -4  12  -1    1.51    0.63
   4  12  -2    3.72    0.83
   4 -12  -2    4.32    0.90
   4 -12   2    4.15    0.85
   4  12   2    4.56    0.90
  -4 -12  -2    3.61    0.85
  -4 -12   2    3.02    0.68
  -4  12  -2    4.09    0.97
  -4  12   2    4.12    0.99
   4  12   2    3.76    0.69
   4  12  -3   11.12    1.29
   4 -12  -3   12.15    1.32
   4 -12   3   11.25    1.34
   4  12   3   10.22    1.24
  -4 -12  -3   10.83    1.33
  -4 -12   3   12.04    1.26
  -4 -12  -3   10.95    1.22
  -4  12   3   12.32    1.38
  -4  12  -3   12.06    1.40
   4  12  -4    7.57    1.17
   4 -12  -4    7.06    1.08
   4  12   4    8.34    1.21
   4 -12   4    8.24    1.15
  -4 -12  -4    7.77    1.15
  -4 -12   4    9.14    1.11
  -4 -12  -4    6.73    1.02
  -4  12   4    7.48    1.11
  -4  12  -4    8.95    1.27
   4  12  -5   14.58    1.48
   4 -12   5   15.29    1.55
   4 -12  -5   13.31    1.42
   4  12   5   13.21    1.46
  -4 -12   5   14.60    1.48
   4 -12   5   14.01    1.30
  -4 -12  -5   13.71    1.47
  -4 -12   5   14.74    1.36
  -4 -12  -5   14.12    1.44
  -4  12   5   11.88    1.36
  -4  12  -5   14.05    1.51
   4  12   6   28.81    2.07
   4  12  -6   29.18    2.10
   4 -12  -6   28.72    2.05
   4 -12   6   30.19    2.08
  -4 -12   6   30.88    2.17
  -4 -12  -6   30.08    2.12
  -4  12  -6   31.56    2.22
   4 -12   6   28.88    1.88
  -4  12   6   28.56    1.99
  -4 -12  -6   28.92    2.08
   4  12  -7   12.06    1.43
   4  12   7   13.71    1.56
   4 -12  -7   10.62    1.30
   4 -12   7   14.70    1.48
  -4 -12   7   11.79    1.38
   4 -12   7   12.55    1.36
  -4 -12  -7   13.14    1.46
  -4  12   7   10.80    1.23
  -4  12  -7   12.33    1.42
   4 -12  -8  130.36    4.30
  -4  12   8  133.19    4.29
   4 -12   8  129.60    4.14
   4 -12  -8  134.39    4.30
   4  13   0   48.23    2.65
   4 -13   0   50.21    2.75
  -4  13   0   50.62    2.82
  -4 -13   0   47.76    2.60
   4 -13   1    7.73    1.27
   4 -13  -1    6.06    1.10
   4  13   1    6.16    1.08
   4  13  -1    6.57    1.12
  -4 -13  -1    5.14    1.04
  -4 -13   1    4.44    0.86
  -4  13  -1    6.45    1.12
   4  13   1    6.87    1.03
  -4  13   1    7.22    1.26
   4  13   2   22.84    1.85
   4  13  -2   23.52    1.90
   4  13  -2   23.04    1.89
   4 -13  -2   21.28    1.87
   4 -13   2   23.29    1.94
  -4 -13   2   22.38    1.79
  -4  13  -2   25.86    2.08
  -4  13   2   24.02    1.97
  -4 -13  -2   23.19    1.89
  -4 -13  -2   23.18    1.78
   4  13  -3   10.94    1.35
   4 -13  -3   13.22    1.53
   4 -13   3   13.04    1.50
   4  13   3   13.61    1.49
  -4 -13  -3   11.76    1.51
  -4 -13   3    9.47    1.20
  -4 -13  -3   10.36    1.28
  -4  13   3   13.07    1.51
  -4  13  -3   12.35    1.50
   4  13   4   19.67    1.76
   4  13  -4   20.63    1.82
   4 -13  -4   19.40    1.77
   4 -13   4   20.78    1.82
  -4  13  -4   20.94    1.89
  -4  13   4   16.76    1.65
  -4 -13  -4   18.16    1.74
  -4 -13   4   16.97    1.52
  -4 -13  -4   18.94    1.68
   4 -13  -5    6.23    1.07
  -4 -13   5    4.86    0.93
  -4 -13  -5    3.91    0.87
  -4  13   5    4.37    1.00
   4  14   0  109.79    4.01
  -4 -14  -1   23.11    1.81
   4  14  -1   24.20    1.98
  -4 -14  -2    2.34    0.72
   5   0   0    1.13    0.26
   5   0   0    0.51    0.22
  -5   0   0    0.97    0.17
  -5   0   0    0.35    0.19
  -5   0   0    0.63    0.20
   5   0   1    0.23    0.21
   5   0  -1   -0.21    0.22
   5   0  -1    0.21    0.17
   5   0  -1   -0.01    0.07
   5   0   1    0.08    0.08
  -5   0   1    0.31    0.15
  -5   0  -1    0.14    0.17
  -5   0  -1   -0.18    0.19
  -5   0  -1    0.08    0.12
  -5   0   1    0.06    0.16
   5   0  -2  236.68    2.14
   5   0  -2  239.62    2.87
   5   0   2  240.10    2.23
  -5   0   2  239.10    2.67
  -5   0   2  233.29    3.23
  -5   0  -2  238.71    3.22
  -5   0  -2  234.92    3.02
  -5   0  -2  237.25    2.45
   5   0  -2  241.70    3.10
   5   0  -2  237.04    3.10
   5   0   2  236.93    3.07
   5   0  -3    0.29    0.15
   5   0  -3    0.12    0.15
  -5   0   3    0.16    0.17
   5   0   3    0.07    0.12
  -5   0  -3    0.52    0.24
   5   0   3    0.00    0.18
  -5   0  -3   -0.07    0.18
   5   0   3    0.12    0.22
  -5   0   3   -0.12    0.22
   5   0  -3    0.04    0.22
  -5   0  -3    0.29    0.12
   5   0  -4  526.64    4.20
   5   0  -4  531.58    4.25
   5   0   4  527.01    4.13
   5   0   4  524.07    2.77
  -5   0   4  539.11    4.82
  -5   0  -4  520.69    4.32
  -5   0  -4  529.79    5.23
  -5   0  -4  510.69    2.93
  -5   0   4  529.07    5.38
   5   0   4  534.76    4.81
   5   0  -4  526.72    5.20
   5   0   4  540.60    5.02
   5   0  -5    0.18    0.21
   5   0  -5    0.22    0.20
   5   0   5    0.20    0.20
   5   0   5    0.23    0.07
  -5   0   5    0.15    0.18
  -5   0  -5   -0.09    0.15
   5   0   5    0.29    0.21
  -5   0  -5    0.16    0.24
  -5   0   5    0.24    0.29
  -5   0  -5    0.20    0.07
   5   0  -5    0.72    0.34
   5   0   5    0.20    0.24
   5   0   6    7.29    0.60
   5   0  -6    8.68    0.68
  -5   0   6    7.75    0.70
  -5   0  -6    9.92    0.58
  -5   0  -6    8.85    0.79
   5   0   6    8.64    0.69
  -5   0   6    7.94    0.79
  -5   0  -6    7.87    0.58
   5   0   6    7.91    0.71
   5   0  -6    9.68    0.85
   5   0  -7    0.32    0.25
  -5   0  -7    0.21    0.35
   5   0   7   -0.02    0.24
  -5   0   7   -0.10    0.27
   5   0   7   -0.13    0.27
  -5   0  -7    0.07    0.14
   5   0   7   -0.69    0.41
   5   0  -7    0.84    0.46
  -5   0  -7    0.06    0.19
   5   0  -8    0.50    0.47
  -5   0  -8    1.17    0.56
  -5   0   8    0.31    0.38
   5   0   8    0.94    0.41
   5   0   8    1.51    0.42
   5   0   8    1.14    0.52
   5   0  -8    2.44    0.65
  -5   0  -8    0.52    0.34
   5   0  -9   -0.28    0.40
  -5   0  -9   -0.19    0.40
  -5   0   9    0.20    0.35
   5   0   9   -0.04    0.29
   5   0   9   -0.12    0.30
   5   0  -9    0.51    0.52
   5   0   9    0.12    0.40
  -5   0  -9    0.19    0.31
   5   0 -10   17.78    1.37
   5   0  10   19.17    1.32
  -5   0  10   18.42    1.44
  -5   0 -10   18.66    1.43
  -5   0  10   17.61    1.14
   5   0  10   18.04    1.16
  -5   0 -10   18.93    1.17
   5   0 -10   18.52    1.48
   5   0 -11    0.07    0.41
   5   0  11    0.39    0.39
  -5   0  11    0.37    0.50
  -5   0 -11   -0.10    0.47
   5   0  11   -0.13    0.32
   5   0 -11    0.86    0.58
   5   0 -12  410.04    6.80
  -5   0 -12  409.99    7.22
   5   0  12  406.83    6.41
  -5   0  12  412.77    6.93
  -5   0 -12  397.40    6.98
   5   0  12  400.04    5.62
   5   0 -12  408.60    6.93
  -5   0  13   -1.18    0.76
   5   0  13    0.30    0.51
  -5   0 -13   -0.95    0.72
   5   0 -13    0.41    0.52
   5   0 -13   -0.53    0.57
  -5   0  14   94.32    3.66
  -5   0 -14   93.82    3.80
   5   0 -14   93.08    3.63
   5   0  14   91.77    3.36
   5   0 -14   93.82    3.66
   5   0  15    0.64    0.51
  -5   0 -15    0.13    0.63
   5   0 -15    0.73    0.73
  -5   0 -15   -0.43    0.67
   5   0 -15    0.40    0.67
   5   1   0    0.28    0.18
   5   1   0    0.36    0.12
   5   1   0    0.23    0.18
   5  -1   0    0.14    0.18
   5  -1   0    0.28    0.06
  -5   1   0    0.28    0.08
  -5   1   0    0.47    0.24
  -5  -1   0    0.08    0.20
  -5  -1   0    0.11    0.17
  -5   1   0    0.31    0.19
   5   1   1   50.40    1.46
   5   1  -1   52.64    1.44
   5  -1   1   51.48    0.66
   5   1   1   52.96    1.14
   5   1  -1   52.63    1.06
   5  -1  -1   52.44    0.58
  -5   1   1   53.65    1.02
  -5  -1   1   54.03    1.25
  -5   1  -1   51.51    1.50
  -5  -1  -1   51.61    1.48
  -5  -1   1   53.65    1.57
  -5   1   1   51.43    1.46
  -5  -1  -1   53.22    1.23
  -5   1  -1   51.78    1.30
  -5  -1   1   50.83    1.43
   5   1  -1   53.75    1.43
   5  -1  -1   51.81    1.43
   5  -1  -1   51.74    1.32
   5   1   1   52.02    1.43
   5  -1   1   51.88    1.42
   5  -1  -2    1.29    0.26
   5   1   2    1.26    0.31
   5  -1   2    1.25    0.29
   5   1  -2    1.74    0.34
   5   1  -2    1.14    0.19
   5  -1  -2    1.11    0.32
   5   1  -2    1.38    0.32
   5  -1  -2    1.04    0.14
  -5  -1   2    0.77    0.22
   5  -1   2    1.30    0.15
   5   1   2    1.25    0.20
  -5   1   2    1.40    0.22
  -5  -1  -2    1.31    0.32
  -5   1  -2    1.27    0.31
  -5  -1   2    1.01    0.25
  -5  -1  -2    2.29    0.34
   5  -1   2    1.72    0.31
  -5  -1   2    0.92    0.26
   5   1   2    1.16    0.30
   5  -1  -2    0.66    0.22
  -5   1  -2    1.12    0.21
  -5  -1  -2    1.75    0.23
  -5   1   2    1.18    0.32
   5  -1  -3   18.79    0.75
   5  -1   3   18.70    0.63
   5   1  -3   18.22    0.77
   5  -1  -3   19.01    0.67
   5   1  -3   19.55    0.90
   5   1   3   18.58    0.78
  -5  -1   3   17.93    0.88
   5  -1   3   19.82    0.71
  -5   1   3   18.65    0.81
  -5  -1  -3   18.38    0.89
  -5  -1  -3   18.68    0.93
  -5   1   3   19.16    0.99
  -5  -1   3   17.76    0.96
  -5   1  -3   18.80    0.84
  -5   1  -3   18.36    0.97
  -5  -1   3   17.81    0.97
  -5   1  -3   18.94    0.72
   5  -1   3   18.91    0.94
   5  -1  -3   19.16    0.93
   5   1   3   18.74    0.95
   5   1  -3   18.87    0.95
   5  -1   3   19.65    0.94
   5   1  -3   17.80    0.95
   5  -1   4    9.81    0.54
   5  -1  -4   10.62    0.56
   5   1  -4    9.52    0.61
   5  -1  -4    9.43    0.56
   5   1   4   10.36    0.64
  -5  -1   4    9.82    0.68
   5  -1   4    9.41    0.46
  -5   1   4   10.08    0.68
   5  -1   4    9.62    0.70
  -5   1  -4    9.80    0.51
  -5  -1  -4    9.59    0.63
  -5   1   4    9.32    0.78
  -5  -1  -4    9.52    0.72
  -5  -1   4   10.48    0.75
   5   1   4   10.13    0.64
  -5   1  -4   10.01    0.60
  -5   1  -4    9.86    0.79
   5   1   4    9.86    0.71
   5  -1   4    9.08    0.69
   5   1  -4    9.33    0.74
   5  -1  -4    9.67    0.74
   5  -1  -5   83.67    1.51
   5   1  -5   83.84    1.94
   5  -1  -5   84.37    1.87
   5   1   5   83.99    1.92
   5  -1   5   84.70    1.74
  -5  -1   5   86.36    2.14
   5  -1   5   88.05    1.35
  -5   1   5   82.21    2.06
  -5  -1  -5   83.41    1.78
  -5   1   5   82.45    2.30
  -5   1  -5   84.25    1.64
   5  -1   5   87.73    2.10
   5   1   5   85.24    1.92
  -5  -1  -5   83.96    2.09
  -5  -1   5   83.23    2.11
  -5   1  -5   80.11    1.38
  -5   1  -5   81.68    1.54
   5   1   5   85.72    2.15
   5  -1   5   87.88    2.13
   5   1  -5   79.95    2.22
   5  -1  -5   83.68    2.21
   5  -1  -6    2.78    0.28
   5   1  -6    2.35    0.42
   5  -1  -6    2.93    0.41
  -5  -1  -6    2.51    0.51
   5  -1   6    2.19    0.31
  -5   1   6    2.42    0.43
   5   1   6    2.99    0.46
  -5  -1   6    2.77    0.46
   5  -1   6    2.65    0.25
  -5   1  -6    2.79    0.30
   5   1   6    2.58    0.39
  -5  -1  -6    2.32    0.32
  -5  -1  -6    2.98    0.48
   5  -1   6    2.88    0.46
  -5  -1   6    1.96    0.36
  -5  -1  -6    2.61    0.40
   5   1   6    2.57    0.44
  -5   1  -6    2.45    0.31
   5  -1   6    2.62    0.47
   5   1  -6    2.30    0.46
   5  -1  -6    3.15    0.58
  -5   1   6    2.45    0.47
  -5   1  -6    2.52    0.27
   5  -1  -7   56.12    1.23
   5   1   7   55.28    1.81
   5   1  -7   56.88    1.90
   5  -1  -7   56.64    1.84
   5  -1   7   54.15    1.68
  -5  -1   7   53.56    1.95
  -5   1   7   56.48    1.94
  -5  -1  -7   54.43    2.08
  -5   1  -7   53.12    2.05
  -5  -1  -7   56.79    1.42
  -5  -1   7   56.93    1.82
  -5  -1  -7   55.67    1.88
   5  -1   7   55.62    1.82
   5   1   7   52.94    1.67
  -5   1   7   54.20    2.01
  -5   1  -7   51.84    1.41
  -5  -1  -7   53.34    1.71
   5   1   7   56.17    1.94
   5  -1   7   55.64    1.89
   5   1  -7   56.53    2.01
   5  -1  -7   55.68    2.06
   5   1   8   39.61    1.64
   5   1  -8   39.25    1.66
   5  -1  -8   39.46    1.67
   5  -1   8   39.57    1.55
  -5  -1  -8   40.42    1.85
  -5  -1   8   38.70    1.75
  -5   1   8   39.65    1.77
   5  -1   8   39.15    1.32
  -5   1  -8   37.92    1.79
  -5  -1   8   39.66    1.58
  -5  -1  -8   41.17    1.66
  -5   1   8   41.18    1.84
   5  -1   8   36.67    1.55
   5   1   8   40.27    1.49
  -5   1  -8   39.02    1.32
   5   1   8   38.66    1.71
  -5  -1  -8   40.25    1.54
   5  -1   8   40.05    1.70
   5   1  -8   41.40    1.82
   5  -1  -8   39.05    1.78
   5   1  -9    3.44    0.63
   5  -1  -9    2.96    0.61
  -5   1  -9    3.11    0.68
   5  -1   9    3.31    0.47
   5  -1   9    2.90    0.52
  -5   1   9    2.68    0.64
   5   1   9    3.50    0.57
  -5  -1   9    3.45    0.72
  -5  -1  -9    1.86    0.54
   5   1   9    2.90    0.51
   5  -1   9    3.38    0.56
  -5  -1   9    2.72    0.52
   5   1  -9    2.76    0.62
   5  -1  -9    4.32    0.77
   5  -1   9    3.29    0.61
   5   1   9    3.58    0.69
  -5  -1  -9    3.17    0.56
   5   1  10   15.36    1.16
   5   1 -10   15.58    1.26
   5  -1 -10   15.70    1.23
  -5   1 -10   14.21    1.24
   5  -1  10   15.75    1.13
  -5  -1  10   14.74    1.24
  -5   1  10   14.45    1.21
   5  -1  10   15.37    0.97
  -5  -1 -10   14.20    1.26
  -5   1 -10   14.60    1.27
   5  -1  10   14.43    1.07
  -5  -1  10   16.36    1.07
   5   1  10   15.36    1.03
  -5  -1 -10   14.60    1.05
   5   1 -10   15.07    1.26
   5  -1 -10   15.93    1.36
   5   1 -11    0.62    0.41
  -5   1 -11   -0.58    0.72
   5  -1 -11   -0.10    0.48
  -5  -1  11    0.03    0.41
   5  -1  11   -0.63    0.37
   5   1  11    0.01    0.33
  -5   1  11    0.00    0.40
  -5  -1 -11    0.38    0.49
  -5   1 -11    0.08    0.45
   5  -1  11    0.09    0.33
   5   1  11    0.09    0.33
   5   1 -11    0.52    0.50
   5  -1 -11    0.59    0.67
  -5  -1 -11    0.36    0.32
   5  -1  12    0.48    0.44
  -5   1 -12    0.40    0.51
   5   1 -12    1.67    0.58
   5  -1 -12    0.76    0.48
  -5  -1  12    0.54    0.52
   5   1  12    0.57    0.38
  -5   1  12    0.36    0.49
  -5  -1 -12    2.01    0.74
  -5   1 -12    1.18    0.67
   5  -1  12    0.59    0.36
   5   1 -12    0.82    0.64
   5  -1 -12    1.41    0.69
   5  -1  13    2.04    0.62
  -5   1 -13    0.33    0.60
   5   1 -13    1.23    0.65
  -5   1 -13    0.18    0.53
  -5  -1 -13   -1.47    0.85
   5  -1 -13    0.36    0.46
  -5   1  13    0.52    0.46
  -5  -1  13    0.03    0.51
   5   1  13    1.24    0.55
  -5   1 -13    0.99    0.79
   5  -1  13    0.79    0.44
   5   1 -13    1.40    0.63
   5  -1 -13    1.13    0.76
   5   1 -14   36.40    2.32
   5  -1 -14   35.95    2.28
  -5   1 -14   36.54    2.30
  -5   1 -14   35.73    2.43
  -5  -1 -14   34.81    2.34
   5   1  14   38.42    2.23
  -5  -1  14   39.37    2.39
  -5   1  14   38.64    2.37
   5  -1  14   35.45    1.90
   5   1 -14   40.50    2.40
   5  -1 -14   42.48    2.49
   5   1  15    8.00    1.18
  -5   1 -15    8.71    1.45
   5   1 -15    7.23    1.17
  -5  -1 -15    7.54    1.29
   5  -1 -15    7.41    1.13
  -5   1 -15    6.65    1.21
   5   1 -15    8.85    1.26
   5  -1 -15    9.56    1.40
   5   2   0    0.32    0.16
   5   2   0    0.82    0.29
   5   2   0    0.33    0.24
   5  -2   0    0.36    0.21
  -5   2   0    0.28    0.21
  -5  -2   0    0.40    0.30
   5  -2   0    0.29    0.14
  -5   2   0    0.13    0.17
   5   2  -1    0.78    0.18
   5   2   1    1.05    0.26
   5   2   1    1.16    0.25
   5  -2   1    1.17    0.26
   5   2  -1    1.35    0.34
   5   2  -1    1.02    0.26
   5  -2  -1    1.31    0.28
  -5   2   1    1.12    0.17
   5   2   1    1.15    0.21
  -5   2   1    1.26    0.30
  -5  -2  -1    0.81    0.23
  -5  -2   1    1.40    0.35
  -5   2  -1    0.96    0.29
  -5   2  -1    0.98    0.24
   5  -2  -1    0.98    0.24
  -5   2   1    0.98    0.30
   5   2  -2   77.66    1.58
   5   2   2   76.54    1.89
  -5   2  -2   76.42    0.88
   5  -2  -2   77.36    1.04
   5   2   2   77.04    1.62
  -5   2   2   78.30    1.43
  -5  -2   2   75.42    1.76
   5  -2   2   75.05    1.84
  -5  -2  -2   78.16    1.88
  -5   2  -2   77.62    1.67
  -5  -2   2   76.94    2.00
  -5   2  -2   77.83    1.96
  -5   2   2   77.20    1.91
   5   2  -2   77.13    1.75
   5  -2  -2   78.63    1.84
   5   2   2   75.06    1.77
   5  -2   2   78.30    1.78
   5  -2  -2   79.12    1.74
   5   2   3    0.27    0.27
   5   2  -3    0.55    0.20
   5   2  -3    0.40    0.25
  -5   2  -3    0.26    0.11
  -5  -2   3    0.18    0.24
   5   2   3    0.13    0.15
  -5   2   3    0.01    0.18
  -5  -2  -3    0.23    0.24
  -5  -2  -3    0.32    0.24
   5  -2   3    0.20    0.22
  -5   2  -3    0.45    0.25
  -5  -2   3    0.33    0.29
   5   2   3    0.20    0.23
   5  -2  -3    0.38    0.28
  -5   2   3    0.03    0.23
   5  -2   3   -0.01    0.21
  -5   2  -3    0.47    0.21
   5   2  -4  982.46    6.45
  -5   2  -4  970.70    5.28
   5  -2   4  987.98    5.02
   5   2   4  994.30    6.54
  -5  -2   4  973.96    6.97
   5  -2   4  983.22    5.37
  -5   2   4  986.91    6.40
  -5  -2  -4  966.88    6.48
  -5  -2  -4  971.99    6.62
  -5  -2   4  987.28    7.18
  -5   2   4  980.80    7.51
  -5   2  -4  946.99    5.66
   5  -2   4 1002.36    7.04
   5  -2   4  986.18    6.74
   5   2   4  986.44    6.92
   5  -2  -4  978.73    6.99
   5  -2   5    0.34    0.20
   5   2  -5    0.36    0.20
  -5   2  -5   -0.09    0.19
  -5  -2  -5   -0.12    0.29
  -5  -2   5    0.29    0.29
   5  -2   5    0.23    0.16
   5  -2   5    0.20    0.12
   5   2   5   -0.07    0.23
  -5   2   5    0.12    0.18
  -5  -2  -5    0.13    0.22
  -5  -2  -5    0.09    0.19
   5  -2   5    0.08    0.23
  -5  -2   5    0.26    0.25
  -5   2  -5    0.23    0.16
  -5   2   5    0.05    0.25
   5   2  -5   -0.43    0.42
   5   2   5    0.32    0.26
  -5   2  -5    0.25    0.12
   5  -2  -5   -0.03    0.29
   5  -2   5    0.22    0.26
  -5   2  -5    0.17    0.15
   5   2  -6  238.08    3.68
  -5   2  -6  230.86    3.28
   5   2   6  242.18    3.68
   5  -2   6  242.26    3.17
  -5  -2  -6  239.91    3.89
  -5  -2   6  232.75    3.91
   5  -2   6  241.41    2.68
  -5   2   6  236.45    3.68
   5  -2   6  239.95    2.53
  -5  -2  -6  235.56    3.17
  -5   2   6  229.94    4.04
  -5   2  -6  236.42    2.56
  -5  -2   6  235.26    3.66
  -5  -2  -6  240.79    3.55
  -5   2  -6  230.74    2.76
   5   2   6  238.54    3.19
   5  -2   6  241.26    3.70
  -5   2  -6  229.37    2.36
   5   2   6  241.19    3.83
  -5  -2  -6  242.32    3.62
   5  -2   6  240.53    3.62
   5   2  -6  233.90    4.02
   5  -2  -6  233.26    3.92
   5  -2   7    0.06    0.22
   5   2  -7   -0.09    0.28
  -5   2  -7   -0.39    0.31
  -5  -2  -7   -0.04    0.38
  -5   2  -7    0.02    0.40
   5  -2   7    0.19    0.19
  -5  -2   7   -0.31    0.36
  -5   2   7    0.02    0.29
   5  -2   7   -0.12    0.17
   5   2   7   -0.38    0.31
  -5  -2  -7    0.30    0.29
   5  -2   7   -0.07    0.27
  -5  -2  -7    0.16    0.19
  -5  -2   7    0.16    0.26
   5   2   7    0.20    0.24
  -5  -2  -7    0.11    0.29
   5  -2   7   -0.08    0.35
   5   2  -7   -0.64    0.45
  -5   2   7    0.33    0.29
   5  -2  -7   -0.12    0.32
  -5   2  -7    0.07    0.16
   5   2   7   -0.33    0.37
   5   2  -8   48.28    1.91
   5   2   8   48.48    1.85
  -5   2  -8   49.71    1.81
   5  -2   8   48.65    1.69
  -5   2  -8   45.45    2.00
  -5  -2   8   46.27    1.96
  -5   2   8   47.80    1.93
   5  -2   8   48.49    1.43
  -5  -2  -8   47.15    2.00
  -5   2  -8   47.82    2.03
  -5   2   8   48.15    1.98
   5  -2   8   46.36    1.77
  -5  -2   8   49.05    1.73
  -5  -2  -8   49.28    1.76
   5   2   8   49.08    1.57
   5   2   8   46.36    1.92
   5  -2   8   47.29    1.81
  -5  -2  -8   49.34    1.80
   5   2  -8   46.56    1.97
   5  -2  -8   43.21    1.89
   5   2  -9    0.52    0.38
   5  -2   9    0.46    0.32
  -5   2  -9   -0.67    0.60
  -5   2  -9   -0.52    0.39
  -5   2  -9    0.43    0.43
   5  -2   9    0.01    0.22
  -5  -2   9   -0.41    0.47
   5   2   9    0.13    0.30
  -5   2   9   -0.17    0.36
  -5  -2  -9   -0.59    0.50
   5   2   9    0.42    0.27
   5  -2   9    0.41    0.37
  -5  -2  -9    0.21    0.32
  -5  -2   9   -0.39    0.27
   5  -2  -9    0.72    0.51
   5   2   9    0.02    0.35
   5   2  -9   -0.27    0.42
  -5   2   9   -0.22    0.36
   5  -2   9    0.24    0.40
  -5  -2  -9   -0.19    0.31
   5   2  10  159.99    3.75
   5   2 -10  154.38    3.84
  -5   2 -10  158.57    3.72
  -5   2 -10  154.30    4.11
  -5  -2  10  157.75    3.92
  -5   2  10  156.81    3.90
  -5  -2 -10  153.30    3.96
  -5   2 -10  159.53    4.03
  -5  -2 -10  162.86    3.46
   5   2  10  161.27    3.05
   5  -2  10  154.02    3.48
  -5   2  10  156.27    3.85
  -5  -2 -10  163.63    3.61
   5   2 -10  159.54    3.91
   5  -2 -10  160.54    3.99
   5   2 -11    9.02    1.06
  -5   2 -11    9.42    1.14
  -5   2 -11    8.15    0.93
   5  -2 -11    7.97    1.01
  -5  -2  11    8.13    1.04
  -5   2  11    8.81    1.06
   5   2  11    8.11    0.94
  -5  -2 -11    8.50    1.08
  -5   2 -11    7.92    1.02
   5  -2  11    9.62    0.96
   5   2 -11    8.11    0.96
   5  -2 -11    7.68    0.99
  -5  -2 -11    8.87    0.93
   5   2 -12   57.33    2.73
  -5   2 -12   63.03    2.71
   5  -2 -12   58.57    2.67
  -5   2 -12   58.84    2.84
   5   2  12   58.00    2.58
  -5  -2  12   60.69    2.74
  -5   2  12   58.45    2.63
  -5   2 -12   63.03    2.80
   5  -2  12   57.04    2.32
  -5  -2 -12   62.23    2.52
   5   2 -12   63.24    2.72
   5  -2 -12   62.08    2.78
   5   2 -13    9.91    1.21
  -5   2 -13   10.93    1.40
  -5   2 -13   10.79    1.22
   5  -2 -13    9.26    1.13
  -5  -2  13   11.59    1.29
   5   2  13   10.70    1.18
  -5   2  13   10.79    1.21
  -5   2 -13   10.53    1.31
   5  -2  13   10.20    1.04
   5  -2 -13   11.68    1.38
   5   2 -13   11.93    1.28
  -5   2 -14   11.12    1.51
   5   2 -14   10.17    1.39
  -5   2 -14    7.40    1.14
  -5  -2 -14    5.49    1.01
   5  -2 -14    9.79    1.29
  -5  -2  14    9.28    1.29
   5   2  14    9.07    1.15
  -5   2  14    6.91    1.07
   5  -2  14    8.04    0.99
   5   2 -14    8.38    1.16
   5  -2 -14    9.75    1.39
   5   2 -15    8.37    1.31
  -5  -2 -15    6.32    1.17
  -5   2 -15    6.74    1.14
   5  -2 -15    6.02    1.08
   5   2  15    6.46    1.07
   5  -2  15    5.24    0.82
   5   2 -15    5.13    0.93
   5  -3   0   -0.04    0.19
  -5   3   0   -0.05    0.16
   5   3   0    0.26    0.20
   5   3   0    0.76    0.37
   5   3   0   -0.06    0.19
  -5  -3   0    0.04    0.27
  -5   3   0    0.34    0.22
   5  -3   0    0.28    0.14
  -5   3   0    0.14    0.18
   5   3  -1    0.48    0.24
   5   3  -1    0.50    0.18
   5  -3   1    0.53    0.21
   5   3   1    0.38    0.28
   5  -3  -1    0.60    0.22
  -5   3   1    0.45    0.11
  -5   3  -1   -0.12    0.23
   5   3   1    0.34    0.17
   5  -3   1    0.60    0.21
  -5   3  -1    0.54    0.26
  -5  -3  -1    0.71    0.28
  -5   3   1    0.29    0.18
  -5  -3   1    0.36    0.23
   5   3   1    0.32    0.20
   5  -3  -1    0.47    0.20
  -5   3  -1    0.50    0.26
  -5   3   1    0.12    0.21
  -5   3  -2   12.12    0.39
   5   3   2   13.06    0.83
   5   3   2   12.75    0.75
   5   3  -2   13.50    0.75
  -5   3   2   13.06    0.43
  -5   3  -2   13.49    0.72
   5  -3   2   12.77    0.73
  -5   3   2   13.63    0.63
  -5  -3  -2   13.09    0.84
  -5  -3   2   13.02    0.85
  -5   3  -2   13.82    0.86
  -5   3  -2   12.73    0.77
  -5   3   2   13.30    0.88
   5  -3   2   12.80    0.81
   5   3  -2   12.40    0.73
   5   3   2   12.51    0.75
   5  -3  -2   12.48    0.79
   5  -3   2   13.65    0.77
   5  -3  -2   13.69    0.75
   5   3   3    1.04    0.34
   5   3  -3    0.95    0.30
   5   3  -3    1.18    0.32
  -5   3  -3    1.14    0.18
  -5   3  -3    0.54    0.23
   5  -3   3    1.28    0.28
  -5   3   3    0.91    0.24
  -5   3   3    0.92    0.19
   5   3   3    1.21    0.29
  -5  -3   3    0.51    0.24
   5  -3   3    1.61    0.36
  -5  -3  -3    1.14    0.37
  -5  -3   3    0.44    0.22
   5   3   3    1.48    0.35
   5  -3   3    1.19    0.27
   5  -3  -3    1.18    0.29
  -5   3   3    0.93    0.36
  -5   3  -3    1.21    0.31
   5   3   4    0.22    0.25
   5   3  -4    0.78    0.33
   5   3  -4    0.23    0.22
  -5   3  -4   -0.41    0.36
  -5   3  -4    0.01    0.13
  -5  -3   4    0.35    0.25
   5  -3   4   -0.09    0.19
  -5   3   4   -0.07    0.14
   5   3   4    0.62    0.25
  -5   3   4    0.41    0.22
   5  -3   4    0.00    0.24
  -5  -3  -4    0.12    0.18
  -5  -3  -4   -0.13    0.23
  -5  -3   4   -0.14    0.27
   5   3   4   -0.03    0.26
   5  -3   4    0.00    0.23
  -5   3   4    0.17    0.26
   5  -3  -4    0.13    0.24
  -5   3  -4    0.02    0.17
  -5   3  -4    0.10    0.05
   5   3  -5    0.97    0.38
  -5   3  -5    1.00    0.24
  -5   3  -5    0.72    0.27
  -5  -3  -5    1.32    0.36
   5  -3   5    0.97    0.15
  -5  -3   5    1.05    0.34
   5   3   5    0.92    0.30
  -5   3   5    1.09    0.30
   5  -3   5    1.52    0.29
  -5   3   5    0.84    0.25
   5  -3   5    1.55    0.36
  -5  -3  -5    1.12    0.29
  -5  -3  -5    0.74    0.28
  -5  -3   5    1.59    0.38
   5   3   5    0.91    0.35
  -5   3   5    1.60    0.42
  -5   3  -5    0.86    0.26
   5  -3  -5    0.87    0.32
   5  -3   5    2.50    0.43
  -5   3  -6    6.39    0.57
   5   3   6    6.87    0.72
   5   3  -6    6.51    0.72
  -5   3   6    7.15    0.60
  -5   3  -6    6.69    0.74
  -5  -3  -6    7.65    0.73
  -5  -3   6    6.19    0.71
   5  -3   6    6.06    0.51
   5  -3   6    6.58    0.42
  -5   3   6    7.02    0.68
  -5   3  -6    6.57    0.56
  -5  -3  -6    6.87    0.60
  -5   3  -6    6.64    0.44
  -5  -3   6    6.34    0.64
   5  -3   6    6.07    0.68
  -5  -3  -6    6.53    0.58
   5   3   6    6.70    0.69
   5  -3  -6    6.88    0.74
   5  -3   6    6.45    0.62
  -5   3   6    6.85    0.75
  -5   3  -7    6.13    0.63
   5   3  -7    6.42    0.74
  -5   3   7    6.74    0.67
  -5   3  -7    5.33    0.74
   5  -3   7    6.83    0.56
  -5  -3   7    5.46    0.75
  -5   3   7    6.68    0.70
   5   3   7    6.49    0.72
   5  -3   7    6.11    0.49
  -5  -3  -7    6.31    0.74
   5  -3   7    6.04    0.71
  -5   3  -7    5.98    0.57
  -5  -3  -7    5.74    0.57
  -5  -3   7    6.21    0.63
  -5  -3  -7    7.39    0.64
  -5  -3  -7    7.03    0.72
   5  -3   7    6.99    0.68
   5  -3  -7    7.50    0.82
   5   3  -7    5.09    0.65
  -5   3   7    5.77    0.74
   5   3   7    6.53    0.78
   5   3  -8    8.77    0.91
  -5   3  -8    9.91    0.83
   5   3   8   10.26    0.93
  -5   3   8   10.03    0.85
  -5   3  -8    9.19    0.96
  -5   3  -8    9.82    1.03
  -5  -3   8    9.05    0.90
  -5   3   8    8.79    0.86
  -5  -3  -8   10.16    0.99
  -5   3   8    9.73    0.96
  -5  -3   8   10.65    0.83
  -5  -3  -8   10.21    0.78
  -5  -3  -8    9.88    0.73
   5  -3   8    9.62    0.92
   5   3   8    9.97    0.68
   5   3   8   10.63    0.98
   5  -3   8    9.57    0.82
  -5  -3  -8    9.39    0.89
   5   3  -8    9.12    0.89
   5  -3  -8    9.85    0.97
   5   3  -9   26.51    1.55
  -5   3  -9   26.20    1.46
   5   3   9   27.85    1.54
  -5   3  -9   23.96    1.68
  -5   3   9   25.13    1.47
  -5  -3   9   25.26    1.62
  -5   3   9   24.77    1.51
  -5  -3  -9   24.00    1.53
  -5   3  -9   28.08    1.73
  -5  -3   9   24.65    1.25
  -5  -3  -9   26.63    1.29
   5  -3   9   24.55    1.45
  -5   3   9   26.45    1.67
   5   3  -9   26.06    1.56
   5  -3   9   24.76    1.41
  -5  -3  -9   26.81    1.48
   5  -3  -9   24.74    1.55
   5   3 -10   17.62    1.39
   5   3  10   17.58    1.29
  -5   3 -10   17.30    1.27
  -5   3  10   17.07    1.28
  -5   3 -10   16.16    1.42
  -5   3  10   15.82    1.28
  -5  -3  10   15.57    1.32
  -5  -3 -10   15.32    1.32
  -5   3 -10   15.95    1.36
   5  -3  10   15.63    1.18
  -5   3  10   16.28    1.28
  -5  -3 -10   18.58    1.32
   5   3 -10   16.47    1.27
   5  -3 -10   15.54    1.31
  -5   3  11    2.25    0.58
   5   3 -11    2.78    0.72
  -5   3 -11    2.27    0.69
  -5   3 -11    2.37    0.57
   5   3  11    2.70    0.68
  -5  -3  11    2.08    0.61
  -5   3  11    1.90    0.58
  -5   3 -11    1.82    0.59
   5  -3  11    1.97    0.55
   5   3 -11    1.99    0.55
   5  -3 -11    1.55    0.58
  -5  -3 -11    2.59    0.60
  -5   3  11    2.62    0.67
   5   3 -12    0.84    0.59
  -5   3 -12    1.28    0.78
  -5   3 -12    0.43    0.39
  -5   3  12    0.15    0.43
   5   3  12    0.00    0.50
  -5   3 -12    0.62    0.63
  -5  -3  12   -0.04    0.44
   5  -3  12    0.86    0.48
   5  -3 -12    0.71    0.64
   5   3 -12    0.87    0.41
  -5  -3 -12   -0.21    0.42
   5  -3 -13    5.53    0.96
   5   3 -13    4.58    0.93
  -5   3 -13    3.92    1.04
  -5   3 -13    4.25    0.88
  -5  -3  13    4.77    0.86
  -5   3  13    5.85    1.04
   5   3  13    4.79    0.93
  -5   3 -13    5.16    0.95
   5  -3  13    5.01    0.83
   5   3 -13    4.52    0.84
   5  -3 -13    4.21    0.89
  -5  -3 -13    4.91    0.84
   5   3 -14   17.28    1.65
  -5   3 -14   17.87    1.64
   5  -3 -14   18.13    1.61
  -5   3 -14   23.63    2.09
   5   3  14   17.91    1.59
  -5  -3  14   19.69    1.76
  -5   3  14   18.19    1.66
   5  -3  14   18.36    1.49
   5   3 -14   20.30    1.71
   5  -3 -14   18.04    1.71
  -5   3 -15    4.36    0.96
  -5  -3 -15    4.16    0.91
   5  -3 -15    3.73    0.88
   5  -3  15    3.62    0.79
   5   3 -15    3.08    0.77
   5   4   0    0.10    0.16
   5   4   0    0.46    0.23
   5  -4   0    0.19    0.19
  -5   4   0    0.21    0.14
  -5   4   0    0.00    0.26
  -5  -4   0    0.85    0.34
   5  -4   0    0.30    0.17
  -5   4   0    0.08    0.24
   5   4  -1    0.28    0.16
   5   4  -1    0.48    0.21
   5  -4   1    0.27    0.19
   5  -4  -1    0.39    0.22
   5   4   1    0.81    0.33
  -5   4  -1    0.68    0.25
   5  -4   1    0.36    0.23
  -5   4   1    0.49    0.09
  -5   4  -1    0.23    0.05
   5   4   1    0.31    0.25
  -5  -4   1    0.70    0.33
   5  -4   1    0.62    0.23
  -5  -4  -1    0.24    0.35
  -5   4   1    0.36    0.19
  -5   4  -1    0.50    0.28
   5  -4   1    0.24    0.10
   5   4   1   -0.05    0.21
  -5   4   1    0.33    0.31
  -5   4  -1    0.74    0.34
   5  -4  -1    0.53    0.20
   5   4  -2  165.76    2.81
  -5   4   2  159.28    1.67
   5   4   2  163.90    3.02
   5   4   2  174.68    2.92
  -5   4  -2  166.60    2.61
  -5   4  -2  162.56    1.73
   5  -4   2  171.62    2.84
  -5   4   2  167.74    2.64
   5  -4   2  168.66    2.96
  -5  -4   2  165.68    3.10
  -5  -4  -2  167.60    3.09
  -5   4  -2  168.86    2.96
  -5   4   2  173.05    3.17
   5   4  -2  166.28    2.49
   5  -4  -2  169.39    2.79
   5  -4  -2  169.38    2.57
   5  -4   2  170.59    2.62
   5   4   2  165.17    2.69
  -5   4   3   10.48    0.52
   5   4  -3    9.93    0.75
  -5   4  -3    9.73    0.49
   5   4   3    9.99    0.77
  -5   4  -3   10.12    0.74
   5   4   3   10.24    0.75
   5  -4   3    9.07    0.68
  -5  -4   3    8.87    0.76
  -5  -4  -3   10.14    0.77
  -5  -4   3   10.12    0.81
  -5   4  -3    9.44    0.72
   5  -4   3    9.22    0.77
  -5   4   3    9.84    0.80
   5  -4  -3   10.44    0.72
   5   4  -3    9.07    0.61
   5   4   3   10.51    0.74
   5  -4   3    9.48    0.66
   5   4  -4  265.78    3.84
   5   4   4  263.60    3.84
  -5   4  -4  257.46    2.90
   5   4   4  269.52    3.89
  -5   4  -4  265.43    3.89
  -5   4   4  260.87    2.95
   5  -4   4  272.52    3.54
   5  -4   4  258.45    1.91
  -5  -4  -4  264.85    3.56
  -5  -4   4  255.69    4.04
  -5   4   4  268.02    4.15
  -5  -4  -4  262.23    3.88
  -5  -4   4  259.32    3.97
   5  -4   4  270.41    3.97
  -5   4  -4  267.34    3.71
   5  -4  -4  265.72    3.76
   5   4   4  266.85    3.78
   5   4  -4  266.90    3.37
   5  -4   4  270.66    3.51
   5   4   5   11.35    0.85
   5   4   5   11.90    0.91
   5   4  -5   11.69    0.87
  -5   4  -5   11.08    0.67
  -5   4  -5   12.41    0.96
  -5   4   5   11.70    0.70
   5  -4   5   11.36    0.76
   5  -4   5   11.85    0.50
  -5   4   5   11.84    0.84
  -5  -4  -5   11.96    0.85
  -5  -4   5   10.84    0.89
  -5   4  -5   11.06    0.78
  -5  -4   5   11.62    0.84
  -5   4   5   11.30    0.93
   5  -4   5   11.68    0.93
  -5  -4  -5   11.68    0.84
   5  -4  -5   11.57    0.88
   5   4   5   10.81    0.83
   5  -4   5   12.22    0.79
   5   4  -6   31.03    1.50
  -5   4  -6   31.73    1.27
  -5   4  -6   33.32    1.61
   5   4   6   33.52    1.53
  -5   4   6   32.31    1.29
  -5  -4   6   31.87    1.62
   5  -4   6   35.72    1.32
  -5   4   6   31.90    1.41
  -5  -4  -6   32.37    1.47
  -5  -4  -6   33.47    1.25
  -5  -4   6   34.47    1.49
   5  -4   6   34.38    1.55
  -5   4  -6   33.71    1.37
  -5   4   6   32.62    1.64
  -5  -4  -6   33.40    1.40
   5  -4  -6   32.89    1.56
   5   4   6   35.46    1.54
   5  -4   6   34.96    1.38
   5   4  -7   15.73    1.11
  -5   4  -7   15.20    0.98
   5   4   7   15.63    1.10
  -5   4  -7   15.68    1.20
  -5   4   7   14.40    0.94
  -5  -4   7   15.61    1.15
   5  -4   7   15.52    0.89
  -5   4   7   15.04    1.05
  -5  -4  -7   15.16    1.09
  -5  -4  -7   16.40    0.90
  -5  -4   7   15.48    1.00
  -5   4   7   15.17    1.14
  -5   4  -7   14.59    0.92
   5  -4   7   14.92    1.08
  -5  -4  -7   15.00    0.98
   5  -4  -7   14.04    1.10
   5   4   7   15.44    1.15
   5  -4   7   14.54    0.96
  -5  -4  -7   14.86    1.10
   5   4  -8    0.57    0.41
  -5   4  -8    1.23    0.59
  -5   4  -8    0.37    0.33
  -5   4  -8    0.42    0.39
  -5  -4   8    0.32    0.47
  -5   4   8    0.22    0.35
   5   4   8    1.49    0.50
  -5   4   8    0.30    0.38
   5  -4   8    0.55    0.24
  -5  -4  -8    0.00    0.37
  -5  -4  -8    0.96    0.33
  -5  -4   8   -0.14    0.24
   5  -4   8    1.10    0.39
  -5  -4  -8    0.99    0.50
   5  -4  -8    0.71    0.50
  -5   4   8    0.22    0.46
   5   4   8    1.01    0.52
  -5   4  -8    0.56    0.33
   5  -4   8    1.40    0.39
   5   4  -9    3.52    0.64
  -5   4  -9    3.96    0.84
  -5   4  -9    4.09    0.64
  -5   4  -9    3.37    0.75
  -5  -4   9    2.87    0.65
   5   4   9    3.59    0.63
  -5   4   9    3.15    0.65
  -5   4   9    3.57    0.64
  -5  -4  -9    4.10    0.74
  -5  -4   9    3.37    0.54
   5  -4   9    2.95    0.60
  -5   4   9    2.80    0.62
   5  -4   9    2.98    0.51
   5  -4  -9    2.92    0.62
  -5  -4  -9    3.38    0.68
   5   4 -10   17.48    1.38
  -5   4 -10   18.38    1.31
   5   4  10   17.11    1.38
  -5   4 -10   20.53    1.67
  -5   4  10   19.88    1.39
  -5  -4  10   18.87    1.46
  -5   4  10   17.24    1.34
  -5   4 -10   20.04    1.53
  -5   4  10   19.51    1.46
   5  -4  10   17.41    1.31
   5  -4 -10   21.13    1.57
  -5  -4 -10   19.07    1.40
   5   4 -10   17.97    1.35
  -5   4  11    5.65    0.86
   5   4 -11    4.04    0.88
  -5   4 -11    5.64    1.06
  -5   4 -11    3.77    0.72
  -5   4  11    6.04    0.91
   5   4  11    4.70    0.76
  -5  -4  11    4.18    0.78
  -5   4 -11    4.48    0.83
   5  -4  11    3.77    0.66
   5   4 -11    4.88    0.76
   5  -4 -11    4.13    0.86
  -5   4  11    4.46    0.78
  -5  -4 -11    3.80    0.74
   5   4  12  239.55    5.31
   5   4 -12  238.96    5.47
  -5   4 -12  235.86    5.18
  -5   4 -12  246.47    5.97
  -5   4  12  241.01    5.16
  -5  -4  12  242.54    5.55
  -5   4  12  237.68    5.39
  -5   4 -12  247.04    5.55
   5  -4  12  236.21    5.00
  -5   4  12  248.11    5.33
  -5  -4 -12  252.82    5.39
   5   4 -12  251.39    5.41
   5  -4 -12  248.99    5.71
   5   4 -13    2.75    0.79
  -5   4 -13    4.24    1.07
  -5   4 -13    2.90    0.78
  -5   4  13    4.56    0.88
   5   4  13    3.05    0.75
  -5   4  13    2.88    0.77
  -5   4 -13    2.62    0.86
  -5  -4  13    3.40    0.84
   5  -4  13    2.71    0.65
   5   4 -13    2.06    0.55
   5  -4 -13    2.92    0.83
  -5  -4 -13    2.38    0.69
   5   4 -14   30.45    2.18
  -5   4 -14   27.04    1.98
  -5   4 -14   32.61    2.43
   5   4  14   29.32    2.06
  -5  -4  14   31.79    2.20
  -5   4  14   30.79    2.11
   5  -4  14   26.45    1.84
  -5  -4 -14   28.20    1.99
   5   4 -14   30.18    2.04
   5  -4 -14   29.93    2.23
  -5   4 -15    4.60    0.90
   5   4 -15    4.63    0.90
   5   5   0    0.45    0.30
   5  -5   0    0.03    0.20
   5  -5   0    0.51    0.26
  -5   5   0    0.21    0.10
  -5  -5   0    0.80    0.40
  -5   5   0    0.35    0.26
   5  -5   0    0.15    0.23
   5   5   0    0.10    0.19
   5  -5   0    0.49    0.18
  -5   5   0    0.02    0.26
  -5   5  -1   31.54    0.71
  -5   5   1   31.88    0.76
   5   5   1   35.50    1.39
  -5   5  -1   32.21    0.88
   5   5   1   35.30    1.43
   5   5  -1   34.99    1.38
   5  -5   1   32.04    1.39
  -5  -5   1   32.08    1.43
  -5   5   1   32.05    1.25
  -5   5   1   32.69    1.46
  -5   5  -1   32.75    1.37
  -5  -5  -1   32.15    1.44
  -5   5  -1   32.90    1.42
   5  -5   1   31.56    1.30
   5  -5  -1   31.03    1.16
   5   5   1   31.93    1.18
   5  -5   1   32.00    0.77
   5   5  -1   32.10    1.10
   5  -5   1   31.79    1.14
   5  -5  -1   31.21    1.05
   5   5   2   17.33    1.07
  -5   5   2   16.13    0.62
  -5   5  -2   15.39    0.84
   5   5   2   15.75    0.97
  -5   5  -2   14.78    0.62
   5   5  -2   15.55    0.97
   5  -5   2   15.26    0.93
  -5  -5  -2   15.95    0.75
  -5  -5  -2   16.18    1.04
  -5   5  -2   16.61    1.03
  -5   5   2   15.98    0.84
  -5   5   2   15.48    1.07
  -5  -5   2   16.23    1.04
   5  -5   2   15.93    0.96
   5   5  -2   15.98    0.77
   5  -5  -2   16.82    0.84
   5   5   2   15.10    0.84
   5  -5   2   15.67    0.82
   5  -5  -2   15.62    0.89
   5   5  -3    2.15    0.50
   5   5   3    1.74    0.54
  -5   5  -3    1.94    0.32
   5   5  -3    2.19    0.35
  -5   5  -3    2.46    0.47
  -5  -5  -3    2.04    0.35
   5  -5   3    2.06    0.22
   5  -5   3    3.35    0.54
  -5   5   3    2.20    0.31
   5   5   3    2.97    0.55
  -5  -5  -3    3.11    0.59
  -5  -5   3    2.27    0.56
   5  -5   3    4.13    0.58
   5  -5   3    3.88    0.44
   5  -5  -3    3.16    0.48
   5   5   3    2.70    0.43
  -5   5   3    2.10    0.55
  -5   5  -3    2.45    0.52
   5   5  -4   18.77    1.12
  -5   5  -4   20.44    0.88
   5   5   4   20.33    1.11
  -5   5   4   19.75    0.85
  -5   5  -4   21.19    1.18
   5   5   4   21.06    1.19
   5  -5   4   19.88    1.07
  -5  -5  -4   20.52    1.01
  -5  -5   4   19.04    1.17
  -5  -5   4   21.09    1.18
   5  -5   4   19.51    1.16
  -5   5  -4   19.72    1.11
  -5   5   4   20.38    1.25
  -5  -5  -4   21.78    1.21
   5  -5   4   19.87    0.96
   5  -5  -4   22.05    1.13
   5   5   4   20.11    1.06
   5   5  -4   19.89    0.93
   5   5   5   44.24    1.66
  -5   5   5   42.58    1.40
   5   5  -5   39.59    1.68
  -5   5  -5   41.15    1.38
   5   5   5   42.60    1.75
  -5   5  -5   45.08    1.83
   5  -5   5   47.64    1.62
  -5  -5  -5   42.57    1.53
  -5  -5   5   45.03    1.85
   5  -5   5   44.86    1.80
  -5  -5   5   43.59    1.74
  -5   5  -5   42.05    1.64
  -5   5   5   43.60    1.85
  -5  -5  -5   43.52    1.69
   5  -5  -5   45.52    1.71
   5   5   5   42.86    1.68
   5  -5   5   45.92    1.51
   5   5  -5   40.26    1.39
  -5   5   6   10.08    0.75
   5   5  -6   10.21    0.91
  -5   5  -6   10.59    0.76
  -5   5  -6   11.91    1.03
   5   5   6   10.70    0.90
   5  -5   6   10.40    0.80
  -5  -5  -6   11.00    0.86
  -5  -5   6   10.07    0.95
  -5  -5   6   10.93    0.89
  -5   5   6   10.56    0.95
   5  -5   6   10.72    0.91
  -5  -5  -6   10.32    0.88
  -5   5  -6   11.03    0.88
   5  -5  -6    9.44    0.87
   5   5   6    9.84    0.90
   5  -5   6   11.00    0.79
  -5   5  -7    8.50    0.78
   5   5  -7    8.07    0.87
   5   5   7    8.06    0.91
  -5   5  -7    8.85    1.02
  -5   5   7    8.46    0.75
  -5  -5   7    7.56    0.91
   5  -5   7    8.48    0.75
  -5  -5  -7    9.07    0.92
  -5  -5   7    9.05    0.82
  -5   5  -7    8.70    0.83
   5  -5   7    9.06    0.92
  -5  -5  -7    8.68    0.79
  -5  -5  -7    7.64    0.88
   5   5   7    8.98    0.92
   5  -5   7    8.37    0.78
   5  -5  -7    9.21    0.93
  -5   5   7    8.41    0.92
  -5   5  -8    1.56    0.47
   5   5  -8    1.25    0.49
  -5   5  -8    1.80    0.64
  -5   5  -8    0.98    0.49
  -5  -5   8    1.14    0.50
  -5   5   8    1.38    0.33
   5   5   8    1.04    0.39
   5  -5   8    1.60    0.41
  -5  -5  -8    2.49    0.60
  -5  -5  -8    2.04    0.44
  -5  -5   8    2.13    0.45
   5  -5   8    1.81    0.50
  -5  -5  -8    1.72    0.48
   5  -5  -8    1.27    0.46
  -5   5   8    1.52    0.49
   5  -5   8    1.88    0.43
  -5   5  -8    2.25    0.47
   5   5  -9    4.39    0.81
  -5   5  -9    3.62    0.62
  -5   5  -9    3.33    0.81
  -5   5  -9    3.61    0.70
  -5  -5   9    3.80    0.74
  -5   5   9    3.75    0.61
   5   5   9    3.74    0.73
   5  -5   9    3.14    0.65
   5  -5  -9    3.33    0.75
  -5   5   9    2.94    0.66
  -5  -5  -9    3.81    0.72
   5   5 -10   15.08    1.34
  -5   5 -10   14.56    1.19
   5   5  10   15.10    1.29
  -5   5 -10   15.11    1.45
  -5   5  10   15.77    1.22
  -5  -5  10   15.22    1.35
  -5   5 -10   14.96    1.34
   5  -5  10   15.42    1.27
  -5   5  10   17.02    1.36
   5  -5 -10   15.80    1.38
  -5  -5 -10   16.09    1.36
   5   5 -11    5.89    0.94
  -5   5 -11    8.63    1.21
  -5   5 -11    6.46    0.91
  -5   5  11    6.83    0.94
   5   5  11    6.77    0.94
  -5  -5  11    6.89    0.97
  -5   5 -11    7.76    1.08
   5  -5  11    7.21    0.94
  -5   5  11    8.14    1.02
   5  -5 -11    7.37    1.06
  -5  -5 -11    7.01    0.98
  -5   5 -12   11.31    1.41
   5   5 -12   10.83    1.25
  -5   5 -12   10.23    1.13
  -5   5  12   10.54    1.16
   5   5  12   12.40    1.28
  -5  -5  12   10.33    1.23
  -5   5 -12   11.13    1.27
   5  -5  12   10.87    1.22
  -5   5  12   12.07    1.25
   5  -5 -12   12.69    1.42
  -5  -5 -12   10.80    1.21
  -5   5  13    3.61    0.79
   5   5 -13    2.04    0.74
  -5   5 -13    1.75    0.71
  -5   5 -13    2.69    0.73
   5   5  13    2.24    0.63
  -5  -5  13    2.30    0.77
  -5   5 -13    3.40    0.92
   5  -5  13    2.26    0.62
  -5   5  13    2.66    0.69
  -5  -5 -13    1.77    0.69
   5  -5 -13    4.24    1.05
  -5   5  14    1.14    0.64
   5   5 -14    0.84    0.63
   5   5  14    0.11    0.51
   5  -5  14    1.19    0.61
  -5  -5 -14    0.86    0.59
   5   6   0   -0.11    0.29
   5  -6   0    0.04    0.22
   5  -6   0   -0.11    0.34
  -5   6   0    0.26    0.12
   5  -6   0    0.04    0.24
  -5  -6   0    0.25    0.32
  -5   6   0    0.15    0.26
   5  -6   0    0.02    0.13
  -5   6   0    0.48    0.32
   5   6  -1    4.38    0.61
   5  -6  -1    3.75    0.43
   5  -6   1    4.32    0.45
  -5   6  -1    4.05    0.32
  -5   6  -1    3.88    0.37
  -5   6   1    4.22    0.33
   5  -6  -1    3.62    0.59
   5  -6   1    4.57    0.61
   5   6   1    3.97    0.57
  -5   6  -1    4.18    0.55
  -5  -6  -1    4.49    0.65
  -5  -6   1    4.25    0.62
  -5   6   1    4.27    0.47
   5  -6   1    4.31    0.53
   5  -6  -1    4.41    0.42
  -5   6   1    4.46    0.65
  -5   6  -1    4.01    0.58
   5   6  -1    3.86    0.41
   5   6   1    4.36    0.47
   5   6   2   56.48    2.01
  -5   6   2   78.13    1.63
   5   6   2   57.30    1.99
  -5   6  -2   72.57    1.65
   5   6  -2   53.03    1.89
   5  -6   2   55.72    1.93
  -5  -6  -2   55.43    1.30
  -5  -6  -2   56.45    2.03
  -5  -6   2   58.44    2.03
  -5   6   2   77.05    2.03
  -5   6  -2   83.32    2.54
   5  -6   2   55.85    1.87
   5  -6  -2   58.60    1.62
   5   6   2   58.02    1.64
   5  -6  -2   55.50    1.63
   5  -6   2   57.58    1.54
   5   6  -2   55.25    1.40
   5   6   3   11.31    0.93
   5   6   3   12.47    0.95
  -5   6   3   12.79    0.68
  -5   6  -3   13.06    0.70
   5   6  -3   13.15    0.98
   5  -6   3   12.39    0.91
  -5  -6  -3   12.66    0.70
  -5  -6   3   12.40    0.94
  -5   6   3   13.37    1.03
  -5   6  -3   11.78    0.96
   5  -6   3   11.96    0.93
  -5  -6  -3   12.17    0.97
   5   6  -3   12.38    0.68
   5  -6  -3   12.57    0.82
   5   6   3   13.21    0.86
   5  -6   3   11.92    0.73
   5   6  -4  435.60    5.55
  -5   6  -4  435.86    4.35
   5   6   4  443.35    5.41
  -5   6   4  440.45    4.28
   5   6   4  443.73    5.70
   5  -6   4  433.84    5.22
  -5  -6  -4  438.41    4.43
  -5  -6   4  434.52    5.68
  -5  -6   4  440.18    5.50
  -5  -6  -4  431.48    5.58
   5  -6   4  442.75    5.49
  -5   6   4  427.44    5.86
  -5   6  -4  442.17    5.59
   5  -6  -4  449.40    5.17
   5   6  -4  435.79    4.12
   5   6   4  448.26    5.09
   5  -6   4  447.40    4.47
  -5   6  -5    8.31    0.67
   5   6   5    7.56    0.75
  -5   6   5    7.15    0.61
   5   6  -5    7.16    0.79
  -5   6  -5    6.91    0.69
   5  -6   5    7.16    0.74
   5   6   5    7.25    0.78
  -5  -6  -5    8.30    0.70
  -5  -6   5    7.03    0.84
  -5  -6   5    7.82    0.83
  -5   6  -5    8.77    0.85
  -5  -6  -5    7.91    0.80
  -5   6   5    8.33    0.89
   5  -6   5    7.55    0.83
   5   6  -5    7.36    0.58
   5  -6   5    7.78    0.65
   5  -6  -5    8.18    0.78
   5   6   5    7.58    0.74
   5   6   6   68.89    2.13
   5   6   6   65.07    2.33
   5   6  -6   66.76    2.35
  -5   6  -6   71.85    2.10
  -5   6   6   75.52    2.17
  -5   6  -6   70.79    2.56
   5  -6   6   68.41    2.14
  -5  -6   6   66.25    2.41
  -5  -6   6   65.83    2.17
  -5   6  -6   71.33    2.37
  -5  -6  -6   66.42    2.23
  -5   6   6   74.48    2.73
   5  -6   6   65.89    2.32
   5  -6  -6   64.79    2.26
   5   6  -6   67.30    1.82
   5   6   6   68.96    2.20
   5  -6   6   68.62    1.92
  -5   6   7    8.16    0.77
   5   6  -7    7.40    0.84
  -5   6  -7    7.27    0.73
  -5   6  -7    7.36    0.90
  -5  -6   7    7.18    0.88
   5  -6   7    8.09    0.79
   5   6   7    7.96    0.88
  -5  -6   7    8.56    0.83
  -5  -6  -7    7.94    0.85
   5  -6   7    8.24    0.90
  -5  -6  -7    7.66    0.91
   5  -6   7    8.53    0.75
   5  -6  -7    7.42    0.88
  -5   6   7    7.88    0.88
  -5   6  -7    7.68    0.82
   5   6  -8   23.65    1.54
  -5   6  -8   25.34    1.40
  -5   6  -8   25.20    1.68
   5   6   8   24.31    1.55
  -5   6   8   25.25    1.39
  -5  -6   8   23.75    1.57
   5  -6   8   25.99    1.37
  -5   6  -8   26.57    1.60
  -5  -6   8   27.25    1.40
  -5   6  -8   24.58    1.44
  -5  -6  -8   24.32    1.40
  -5   6   8   26.52    1.62
   5  -6   8   22.84    1.49
   5  -6  -8   25.05    1.58
   5  -6   8   25.32    1.29
  -5  -6  -8   24.00    1.59
   5   6  -9    0.70    0.48
  -5   6  -9    1.04    0.46
  -5   6  -9    0.03    0.62
  -5   6  -9    1.04    0.55
  -5  -6   9    0.77    0.46
  -5   6   9    0.12    0.32
   5   6   9    1.15    0.50
  -5  -6  -9    0.41    0.32
   5  -6   9    0.66    0.44
   5  -6  -9    0.80    0.54
  -5   6   9    0.42    0.45
  -5   6  -9    0.69    0.39
  -5  -6  -9    0.55    0.42
   5   6 -10   76.57    2.99
  -5   6 -10   78.71    2.75
   5   6  10   76.52    2.96
  -5   6 -10   80.54    3.29
  -5   6  10   81.55    2.79
  -5  -6  10   77.93    3.07
  -5   6 -10   83.36    3.03
  -5   6  10   84.27    3.04
   5  -6  10   75.10    2.83
   5  -6 -10   80.98    3.09
  -5  -6 -10   82.29    3.07
   5   6 -11   30.33    2.02
  -5   6 -11   28.26    1.76
   5   6  11   27.39    1.85
  -5   6 -11   25.28    1.90
  -5   6  11   28.51    1.75
  -5  -6  11   27.61    1.91
  -5   6 -11   27.26    1.81
  -5   6  11   27.72    1.83
   5  -6  11   27.39    1.82
   5  -6 -11   26.34    1.89
  -5  -6 -11   30.39    1.98
   5   6 -12   84.74    3.44
   5   6  12   83.32    3.32
  -5   6 -12   84.96    3.65
  -5   6  12   82.74    3.14
  -5  -6  12   90.18    3.52
  -5   6 -12   83.73    3.33
  -5   6  12   85.74    3.26
   5  -6  12   85.53    3.23
   5  -6 -12   85.98    3.51
  -5  -6 -12   85.58    3.41
   5   6 -13   22.90    1.95
   5   6  13   20.46    1.72
  -5   6  13   19.78    1.63
  -5  -6  13   22.98    1.86
  -5   6 -13   20.08    1.75
   5  -6  13   23.59    1.80
   5  -6 -13   22.39    1.91
  -5  -6 -13   20.65    1.81
   5  -7   0    0.36    0.28
   5   7   0    0.01    0.27
   5  -7   0   -0.41    0.39
   5  -7   0   -0.01    0.25
  -5   7   0    0.11    0.25
  -5  -7   0    0.08    0.37
  -5   7   0    0.02    0.38
   5   7   0    0.15    0.18
   5   7  -1   -0.63    0.38
   5  -7   1   -0.04    0.21
   5  -7  -1   -0.02    0.23
   5  -7  -1    0.16    0.36
   5  -7   1    0.53    0.38
   5   7   1    0.51    0.40
  -5   7   1    0.35    0.28
   5  -7   1    0.04    0.25
  -5  -7   1    0.06    0.35
  -5   7  -1    0.73    0.39
  -5  -7  -1    0.00    0.35
   5   7   1    0.16    0.19
   5  -7  -1    0.27    0.22
  -5   7   1   -0.83    0.42
  -5   7  -1    0.10    0.39
   5   7   2   17.39    1.30
  -5   7  -2   15.89    0.82
   5   7  -2   17.33    1.33
   5  -7  -2   15.80    1.18
   5  -7   2   16.18    1.14
  -5  -7   2   16.01    1.17
  -5   7   2   16.40    0.87
  -5   7   2   16.73    1.22
  -5   7  -2   16.37    1.18
   5  -7   2   16.26    1.05
  -5  -7  -2   17.06    1.21
   5  -7  -2   15.80    0.89
   5   7   2   17.18    0.91
   5  -7  -2   16.17    0.92
   5  -7   2   16.52    0.83
   5   7   3   36.34    1.72
   5   7   3   37.99    1.72
  -5   7  -3   35.64    1.27
   5   7  -3   36.03    1.71
   5  -7  -3   34.81    1.77
   5  -7   3   37.71    1.69
  -5  -7   3   35.72    1.66
  -5   7   3   40.00    1.31
  -5   7   3   36.33    1.78
  -5   7  -3   34.52    1.73
   5  -7   3   35.76    1.62
  -5  -7  -3   35.75    1.72
   5  -7  -3   37.68    1.46
   5   7   3   36.92    1.40
   5  -7  -3   38.57    1.48
   5  -7   3   40.16    1.30
   5   7  -4    2.69    0.52
   5   7   4    3.60    0.56
  -5   7  -4    3.62    0.46
   5  -7   4    3.70    0.57
   5   7   4    4.10    0.66
  -5  -7   4    4.15    0.67
   5  -7   4    4.12    0.64
  -5  -7  -4    3.15    0.60
  -5  -7   4    3.20    0.53
   5  -7  -4    3.18    0.48
   5  -7   4    3.50    0.42
  -5   7  -4    3.64    0.68
   5   7   4    4.29    0.59
  -5   7   4    3.28    0.59
  -5   7  -5    7.04    0.68
   5   7   5    8.00    0.80
  -5   7   5    7.53    0.68
   5   7  -5    7.24    0.86
   5  -7   5    7.94    0.82
   5   7   5    7.81    0.88
  -5  -7   5    7.33    0.89
  -5  -7  -5    6.82    0.88
  -5  -7   5    6.59    0.81
   5  -7   5    8.38    0.92
   5   7   5    7.18    0.77
   5  -7  -5    7.61    0.80
  -5   7   5    7.16    0.90
  -5   7  -5    6.66    0.81
   5   7  -6   23.87    1.54
  -5   7  -6   23.94    1.26
   5   7   6   22.94    1.31
   5   7   6   23.28    1.53
  -5   7   6   24.20    1.22
   5  -7   6   21.28    1.33
  -5  -7   6   22.29    1.52
  -5   7  -6   22.50    1.45
  -5  -7   6   21.05    1.29
  -5   7   6   22.41    1.47
   5  -7   6   23.06    1.47
  -5  -7  -6   23.93    1.49
   5  -7  -6   23.30    1.41
  -5  -7  -6   22.66    1.52
   5   7   7   42.96    1.79
   5   7   7   40.34    2.00
   5   7  -7   38.63    1.95
  -5   7  -7   41.33    1.77
  -5   7   7   41.27    1.71
   5  -7   7   38.53    1.77
  -5  -7   7   38.31    2.00
  -5  -7   7   39.38    1.74
  -5   7  -7   41.30    1.94
   5  -7   7   39.60    1.93
  -5   7   7   38.46    1.96
  -5  -7  -7   41.98    1.92
   5  -7  -7   37.82    1.89
  -5  -7  -7   39.44    2.00
  -5   7  -8    0.68    0.40
   5   7  -8    0.04    0.43
  -5   7  -8    0.86    0.59
  -5  -7   8   -0.01    0.45
  -5   7   8    0.61    0.36
   5   7   8    0.00    0.40
   5  -7   8    0.38    0.40
  -5  -7   8    0.46    0.35
  -5  -7  -8    0.18    0.37
   5  -7   8    0.50    0.44
  -5  -7  -8    0.42    0.54
   5  -7  -8    0.30    0.43
  -5   7   8    0.79    0.41
  -5   7  -8    0.53    0.45
   5   7  -9    7.39    1.09
  -5   7  -9    8.05    1.03
  -5  -7   9    5.92    0.97
  -5   7   9    7.56    0.93
   5   7   9    8.02    1.08
  -5  -7  -9    5.44    0.74
   5  -7   9    7.60    1.00
  -5   7   9    7.69    1.07
   5  -7  -9    7.09    0.99
  -5   7  -9    7.89    0.97
  -5  -7  -9    5.40    0.90
   5   7 -10    5.37    1.06
  -5   7 -10    5.52    0.84
  -5  -7  10    4.66    0.87
   5   7  10    4.83    0.87
   5  -7  10    4.62    0.83
  -5   7  10    3.51    0.69
   5  -7 -10    5.02    0.93
  -5  -7 -10    6.12    1.02
   5   7 -11    3.36    0.79
  -5  -7  11    3.87    0.80
   5   7  11    4.34    0.84
  -5   7 -11    3.82    0.80
   5  -7  11    3.26    0.82
  -5   7  11    3.56    0.70
   5  -7 -11    5.28    0.99
  -5  -7 -11    4.86    1.00
   5   7 -12    0.72    0.57
  -5  -7  12    0.93    0.52
   5   7  12    1.05    0.57
  -5   7 -12    1.86    0.72
   5  -7  12    1.09    0.63
  -5   7  12    0.86    0.56
   5  -7 -12    1.17    0.59
  -5  -7 -12    1.05    0.73
  -5   7 -13    1.26    0.69
  -5  -7 -13    0.84    0.73
   5   8   0    0.04    0.33
   5  -8   0   -0.03    0.40
  -5  -8   0    0.36    0.45
   5  -8   0    0.13    0.25
  -5   8   0    0.48    0.31
  -5   8   0   -0.11    0.38
   5   8  -1    4.02    0.63
   5  -8  -1    4.38    0.66
   5  -8   1    5.22    0.75
   5   8   1    4.58    0.73
  -5  -8   1    4.31    0.69
  -5  -8  -1    4.91    0.73
  -5   8   1    5.24    0.57
   5  -8   1    5.21    0.64
  -5   8  -1    4.89    0.67
  -5   8   1    5.22    0.76
  -5   8  -1    5.10    0.79
   5   8   2   27.13    1.57
   5   8  -2   29.90    1.62
   5  -8  -2   23.99    1.57
   5  -8   2   25.03    1.50
  -5   8  -2   24.96    1.55
  -5   8   2   25.16    1.58
   5  -8   2   26.14    1.38
  -5  -8  -2   24.55    1.49
  -5  -8   2   25.34    1.50
   5  -8  -2   27.61    1.21
   5  -8  -2   26.10    1.15
   5   8   3   52.52    2.17
   5   8   3   51.48    2.04
   5   8  -3   48.69    2.06
   5  -8  -3   48.98    2.17
   5  -8   3   51.22    2.09
  -5   8   3   49.74    2.15
   5  -8   3   50.65    2.00
  -5   8  -3   51.39    2.20
  -5  -8   3   51.00    2.12
  -5  -8  -3   52.56    2.18
   5  -8  -3   52.52    1.80
   5  -8  -3   54.00    1.75
   5   8   4  128.83    3.18
   5   8   4  124.55    3.39
   5   8  -4  126.00    3.38
   5  -8  -4  118.32    3.38
   5  -8   4  120.87    3.20
  -5   8   4  126.42    3.44
   5  -8   4  128.46    3.23
  -5   8  -4  122.30    3.38
  -5  -8  -4  121.91    3.39
  -5  -8   4  126.44    3.25
   5  -8  -4  131.59    3.03
   5   8  -5    0.67    0.42
   5   8   5    0.35    0.31
   5  -8  -5    0.36    0.47
   5  -8   5    0.32    0.38
   5   8   5    0.05    0.43
  -5  -8   5    0.23    0.42
   5  -8   5    0.42    0.34
  -5  -8  -5    1.13    0.48
  -5  -8   5    0.45    0.37
  -5   8   5   -0.19    0.36
  -5   8  -5    0.95    0.50
   5  -8  -5    0.12    0.32
   5   8   6    4.87    0.70
   5   8  -6    4.84    0.75
   5  -8  -6    4.64    0.86
   5   8   6    4.85    0.80
   5  -8   6    6.53    0.83
  -5  -8   6    5.21    0.80
  -5  -8  -6    5.17    0.76
  -5  -8   6    3.81    0.68
   5  -8   6    4.44    0.76
  -5   8   6    4.80    0.80
  -5  -8  -6    5.09    0.82
   5  -8  -6    6.35    0.84
  -5   8  -6    3.80    0.76
   5   8   7    5.12    0.69
   5   8  -7    5.59    0.88
  -5  -8   7    5.77    0.87
  -5   8  -7    5.02    0.76
   5   8   7    4.75    0.80
   5  -8   7    4.81    0.72
  -5  -8  -7    5.52    0.80
   5  -8   7    5.06    0.83
  -5  -8   7    5.87    0.77
  -5  -8  -7    5.28    0.87
  -5   8   7    5.30    0.86
   5  -8  -7    4.87    0.72
  -5   8  -7    6.29    0.86
   5   8  -8    4.25    0.84
  -5   8  -8    4.80    0.80
  -5  -8   8    5.69    0.92
   5   8   8    3.83    0.75
   5  -8   8    4.42    0.72
  -5  -8  -8    4.50    0.75
   5  -8   8    4.38    0.80
  -5  -8  -8    5.07    0.91
  -5   8  -8    3.93    0.75
   5  -8  -8    4.28    0.73
  -5   8   8    4.52    0.76
   5   8  -9   12.63    1.33
   5   8   9   12.53    1.31
  -5  -8   9   10.70    1.22
  -5   8  -9   13.16    1.25
   5  -8   9   12.59    1.29
  -5   8  -9   13.02    1.25
  -5  -8  -9   11.36    1.13
   5  -8  -9   13.21    1.31
  -5  -8  -9   12.89    1.39
  -5   8   9   11.32    1.19
   5   8 -10   31.80    2.10
   5   8  10   34.18    2.14
  -5  -8  10   35.00    2.21
  -5   8  10   33.88    2.05
   5  -8  10   35.32    2.11
   5  -8 -10   36.10    2.21
  -5  -8 -10   34.92    2.22
   5   8 -11    2.21    0.66
  -5  -8  11    1.64    0.66
   5   8  11    2.86    0.81
   5  -8  11    3.26    0.82
   5  -8 -11    2.06    0.74
  -5   8  11    2.29    0.68
  -5  -8 -11    3.32    0.90
   5  -8 -12   83.54    3.63
  -5  -8 -12   85.02    3.64
   5   9   0   -0.38    0.41
   5  -9   0   -0.46    0.43
   5  -9   0    0.23    0.28
  -5  -9   0    0.39    0.49
  -5   9   0    0.21    0.35
  -5   9   0   -0.35    0.48
   5   9  -1    8.16    0.97
   5  -9  -1    6.58    0.88
   5  -9   1    6.81    0.88
   5   9   1    7.97    0.93
  -5   9  -1    8.10    0.84
  -5  -9  -1    6.63    0.87
  -5  -9   1    7.95    0.94
   5  -9   1    7.42    0.77
  -5   9   1    7.42    0.98
  -5   9  -1    7.39    0.97
   5   9  -2   -0.23    0.38
   5  -9   2    0.45    0.43
   5   9   2    0.10    0.44
   5  -9  -2    1.23    0.52
  -5  -9  -2    0.56    0.46
  -5  -9   2    0.65    0.46
   5  -9   2    0.82    0.37
  -5   9   2   -0.07    0.42
  -5   9  -2   -0.16    0.50
   5   9   3   34.31    1.76
   5   9  -3   31.01    1.77
   5   9   3   31.44    1.78
   5  -9  -3   29.19    1.80
   5  -9   3   26.96    1.66
   5  -9   3   32.21    1.65
  -5   9   3   32.17    1.86
  -5   9  -3   31.69    1.85
  -5  -9  -3   30.94    1.84
  -5  -9   3   30.24    1.70
   5   9  -4    0.15    0.37
   5   9   4    0.01    0.32
   5  -9  -4   -0.12    0.48
   5  -9   4   -0.07    0.39
   5   9   4    0.20    0.43
  -5  -9  -4   -0.32    0.39
  -5  -9   4    0.48    0.45
   5  -9   4    0.11    0.33
   5  -9  -4   -0.26    0.29
  -5   9   4   -0.22    0.44
  -5   9  -4   -0.34    0.39
   5   9   5    2.04    0.49
   5   9  -5    1.06    0.50
   5  -9  -5    1.12    0.52
   5  -9   5    1.63    0.54
   5   9   5    2.38    0.66
  -5  -9   5    1.23    0.58
  -5  -9  -5    1.89    0.59
   5  -9   5    1.75    0.53
  -5  -9   5    2.05    0.58
   5  -9  -5    2.11    0.57
  -5   9  -5    2.00    0.65
  -5   9   5    2.11    0.67
   5   9   6    2.05    0.51
   5   9  -6    1.76    0.60
   5  -9  -6    1.95    0.64
   5   9   6    1.38    0.58
   5  -9   6    1.81    0.49
  -5  -9   6    1.91    0.60
   5  -9   6    2.42    0.61
  -5  -9  -6    1.52    0.54
  -5  -9   6    2.09    0.55
  -5  -9  -6    2.20    0.68
  -5   9   6    1.38    0.46
   5  -9  -6    2.27    0.59
  -5   9  -6    1.89    0.55
   5   9  -7    5.23    0.87
  -5  -9   7    6.21    0.93
   5  -9  -7    6.29    0.97
   5   9   7    7.36    1.04
   5  -9   7    7.30    0.94
  -5  -9  -7    7.50    1.01
  -5  -9   7    6.64    0.87
   5  -9   7    6.27    0.94
  -5  -9  -7    6.54    0.96
  -5   9   7    6.33    0.95
   5  -9  -7    7.76    0.97
  -5   9  -7    7.52    1.01
   5   9  -8   14.32    1.40
  -5  -9   8   12.12    1.29
   5  -9  -8   10.95    1.20
   5   9   8   10.91    1.25
   5  -9   8   11.13    1.13
  -5   9  -8   12.92    1.33
  -5  -9  -8   12.57    1.24
   5  -9   8   13.42    1.31
  -5  -9  -8   11.05    1.27
   5  -9  -8   12.14    1.29
  -5   9   8   10.31    1.16
   5   9  -9    7.12    1.06
   5   9   9    8.78    1.19
  -5  -9   9    6.16    1.01
   5  -9  -9    6.35    1.02
  -5  -9  -9    8.17    1.03
   5  -9   9    7.13    1.11
  -5   9   9    7.90    1.08
   5  -9  -9    8.16    1.14
  -5   9  -9    5.93    0.91
  -5  -9  -9    6.13    1.00
   5   9 -10    0.89    0.54
  -5  -9  10    0.69    0.54
   5  -9 -10    0.53    0.50
   5   9  10    1.48    0.67
   5  -9  10    1.25    0.60
  -5  -9 -10    1.33    0.80
   5  -9 -10    1.76    0.68
  -5   9  10    0.38    0.57
   5  -9 -11   10.25    1.24
   5   9 -11   10.59    1.37
   5  -9 -11    9.39    1.33
  -5   9  11   10.13    1.24
   5  10   0    0.19    0.40
   5 -10   0    0.78    0.50
   5  10   0   -0.46    0.44
  -5 -10   0    0.04    0.46
  -5  10   0    0.85    0.58
   5  10  -1    2.95    0.68
   5 -10  -1    2.74    0.67
   5 -10   1    3.73    0.74
   5  10   1    3.13    0.76
  -5 -10  -1    3.02    0.67
  -5 -10   1    3.31    0.73
   5 -10   1    3.47    0.59
  -5  10   1    3.46    0.81
  -5  10  -1    2.75    0.69
   5  10  -2    8.57    1.07
   5 -10  -2    7.62    1.03
   5 -10   2    8.27    1.03
   5  10   2    8.13    1.04
  -5 -10  -2    9.39    1.10
  -5 -10   2    8.01    1.02
   5 -10   2    8.66    0.93
  -5  10   2    8.70    1.14
  -5  10  -2    8.41    1.03
   5  10  -3    6.59    0.94
   5  10   3    8.63    0.99
   5 -10  -3    6.08    0.90
   5 -10   3    6.98    0.96
   5  10   3    7.50    0.94
  -5 -10  -3    6.32    0.90
  -5 -10   3    8.05    0.97
   5 -10   3    8.68    0.93
  -5  10   3    6.37    1.00
  -5  10  -3    8.37    1.09
   5  10   4   94.10    3.00
   5  10   4   90.09    3.23
   5  10  -4   89.31    3.17
   5 -10  -4   84.90    3.20
   5 -10   4   86.46    3.11
  -5  10   4   88.50    3.22
  -5  10  -4   85.37    3.25
   5 -10   4   89.05    2.94
  -5 -10  -4   88.75    3.22
  -5 -10   4   89.49    3.04
   5  10  -5    7.62    1.02
   5  10   5    6.51    0.81
   5 -10  -5    6.50    0.98
   5 -10   5    6.26    0.93
   5  10   5    6.55    0.90
  -5 -10   5    7.05    1.04
  -5 -10  -5    5.10    0.88
  -5 -10   5    7.07    0.92
   5 -10   5    7.16    0.94
  -5 -10  -5    6.34    0.98
   5 -10  -5    7.59    0.92
  -5  10   5    5.90    0.94
  -5  10  -5    6.25    0.97
   5  10   6   60.07    2.77
   5  10  -6   57.03    2.67
   5 -10  -6   56.03    2.65
   5 -10   6   56.10    2.54
  -5 -10   6   59.18    2.72
  -5  10  -6   56.62    2.66
  -5  10   6   52.60    2.52
   5 -10   6   59.03    2.53
  -5 -10  -6   57.74    2.67
  -5 -10   6   59.85    2.46
   5 -10  -6   61.84    2.51
  -5 -10  -6   57.75    2.71
   5  10  -7    3.37    0.75
   5 -10  -7    3.36    0.77
   5  10   7    2.81    0.72
   5 -10   7    3.92    0.82
  -5 -10   7    4.70    0.91
  -5 -10  -7    3.47    0.77
   5 -10   7    2.49    0.69
  -5 -10  -7    3.77    0.84
  -5  10   7    4.31    0.87
  -5  10  -7    3.41    0.78
   5 -10  -7    3.57    0.74
   5  10  -8   30.75    2.09
   5  10   8   32.61    2.12
   5 -10  -8   28.72    1.96
   5 -10   8   30.02    1.92
  -5 -10   8   29.19    2.03
   5 -10   8   30.20    1.94
  -5  10   8   31.89    2.03
  -5 -10  -8   31.80    2.06
  -5  10  -8   29.58    2.01
   5 -10  -8   32.91    2.05
  -5 -10  -8   30.94    2.08
   5  10  -9    1.65    0.67
  -5 -10   9    3.42    0.81
   5 -10  -9    2.39    0.76
   5  10   9    2.48    0.72
  -5 -10  -9    2.43    0.69
   5 -10   9    2.09    0.67
  -5  10   9    1.96    0.59
   5 -10  -9    3.45    0.91
  -5  10  -9    2.44    0.73
  -5 -10  -9    2.64    0.86
   5 -10 -10   14.27    1.47
  -5  10  10   14.26    1.51
   5 -10 -10   14.84    1.54
   5 -11   0   -0.27    0.44
   5  11   0   -0.39    0.46
  -5 -11   0    0.36    0.58
  -5  11   0    0.48    0.52
   5  11  -1    1.02    0.62
   5 -11  -1    2.36    0.75
   5 -11   1    1.86    0.77
   5  11   1    2.22    0.68
  -5 -11  -1    0.97    0.57
  -5 -11   1    0.45    0.44
  -5  11   1    2.13    0.76
  -5  11  -1    1.79    0.67
   5  11  -2    0.52    0.44
   5 -11  -2   -0.09    0.47
   5 -11   2   -0.51    0.44
   5  11   2    0.71    0.55
  -5 -11  -2    0.04    0.48
  -5 -11   2    0.13    0.42
  -5  11   2    0.74    0.62
  -5  11  -2    0.17    0.54
   5  11   3   29.04    1.83
   5  11   3   27.25    1.90
   5  11  -3   28.88    1.93
   5 -11  -3   25.36    1.84
   5 -11   3   30.38    1.99
  -5  11   3   29.73    2.00
  -5  11  -3   27.72    1.96
   5 -11   3   28.98    1.71
  -5 -11  -3   26.65    1.87
  -5 -11   3   26.47    1.74
   5  11   4   11.90    1.19
   5  11  -4   10.05    1.19
   5 -11  -4   11.95    1.30
   5 -11   4   11.38    1.29
   5  11   4   11.68    1.26
   5 -11   4   12.06    1.17
  -5 -11  -4   10.73    1.21
  -5 -11   4   11.44    1.20
  -5 -11  -4   11.10    1.24
  -5  11   4   12.22    1.29
  -5  11  -4   12.25    1.38
   5  11  -5    1.49    0.70
   5  11   5    1.21    0.62
   5 -11  -5    1.46    0.65
   5 -11   5    0.75    0.54
  -5 -11   5    0.85    0.50
  -5 -11  -5    2.01    0.78
  -5 -11   5    0.82    0.52
   5 -11   5    0.39    0.47
  -5 -11  -5    1.50    0.62
  -5  11   5    0.64    0.50
  -5  11  -5    0.42    0.52
   5  11  -6    0.16    0.49
   5 -11  -6    1.85    0.71
   5  11   6    0.46    0.51
   5 -11   6    1.29    0.61
  -5 -11   6    1.13    0.61
  -5 -11  -6    0.84    0.62
  -5 -11   6    1.47    0.60
   5 -11   6    2.15    0.63
  -5 -11  -6    1.20    0.57
  -5  11   6    0.45    0.49
  -5  11  -6    0.90    0.63
   5  11   7   19.46    1.76
   5  11  -7   20.33    1.76
   5 -11  -7   15.13    1.52
   5 -11   7   16.31    1.54
  -5 -11   7   19.49    1.73
  -5  11  -7   17.95    1.65
  -5 -11  -7   17.07    1.61
   5 -11   7   16.73    1.51
  -5  11   7   19.03    1.67
  -5 -11  -7   17.54    1.67
   5  11  -8   13.87    1.52
   5 -11  -8   13.42    1.42
   5  11   8   13.79    1.51
   5 -11   8   13.31    1.39
  -5 -11   8   15.18    1.55
   5 -11   8   15.87    1.53
  -5  11   8   13.71    1.43
  -5 -11  -8   15.71    1.57
   5 -11  -8   14.55    1.45
  -5  11  -8   13.17    1.45
  -5 -11  -8   14.57    1.54
   5 -11  -9    9.48    1.26
  -5  11   9   12.10    1.37
  -5  11  -9   12.08    1.45
   5 -11  -9   10.48    1.33
   5 -12   0    0.65    0.60
   5  12   0    0.07    0.57
  -5 -12   0    0.01    0.55
  -5  12   0    1.14    0.75
   5 -12  -1    5.91    1.12
   5 -12   1    4.32    0.93
   5  12   1    3.11    0.81
   5  12  -1    4.00    0.91
  -5 -12  -1    2.67    0.76
  -5 -12   1    2.47    0.72
  -5  12   1    2.05    0.78
  -5  12  -1    3.25    0.82
   5  12  -2    1.13    0.63
   5 -12  -2    0.51    0.70
   5 -12   2    1.58    0.68
   5  12   2    0.92    0.60
  -5 -12  -2    1.72    0.76
  -5 -12   2    0.58    0.48
  -5  12   2    1.30    0.72
  -5  12  -2    0.09    0.57
   5  12   3   16.22    1.43
   5  12   3   17.82    1.65
   5  12  -3   15.73    1.54
   5 -12  -3   16.09    1.56
   5 -12   3   16.43    1.58
  -5  12   3   16.90    1.66
  -5  12  -3   18.19    1.70
  -5 -12  -3   18.21    1.65
  -5 -12   3   16.64    1.50
   5  12   4   84.03    3.50
   5  12  -4   81.38    3.44
   5 -12  -4   79.45    3.36
   5 -12   4   82.28    3.44
  -5  12   4   78.52    3.35
  -5  12  -4   84.58    3.57
  -5 -12  -4   82.50    3.41
  -5 -12   4   81.48    3.20
  -5 -12  -4   81.57    3.33
   5  12   5   14.48    1.54
   5  12  -5   13.14    1.44
   5 -12  -5   12.61    1.41
   5 -12   5   12.91    1.41
  -5 -12   5   15.34    1.54
  -5  12   5   13.82    1.49
   5 -12   5   14.16    1.34
  -5 -12  -5   14.62    1.51
  -5 -12   5   15.24    1.44
  -5 -12  -5   14.60    1.51
  -5  12  -5   13.49    1.54
   5  12  -6    3.49    0.90
   5 -12  -6    3.09    0.79
   5  12   6    3.65    0.97
   5 -12   6    5.51    1.03
  -5 -12   6    2.70    0.79
  -5 -12  -6    2.72    0.80
   5 -12   6    3.98    0.89
  -5 -12  -6    3.99    0.93
  -5  12  -6    4.50    1.06
  -5  12   6    2.35    0.65
   5 -12  -7   28.27    2.09
   5 -12   7   32.23    2.20
   5 -12   7   29.73    2.00
  -5  12   7   29.13    2.10
  -5  12  -7   27.66    2.15
   5 -13   0    0.71    0.76
   5  13   0    0.06    0.49
  -5 -13   0   -0.94    0.65
  -5  13   0   -0.32    0.71
   5 -13  -1    9.53    1.36
   5 -13   1   10.71    1.44
   5  13   1   11.61    1.35
   5  13  -1    9.52    1.26
  -5 -13  -1    9.48    1.24
  -5 -13   1   10.25    1.28
  -5  13   1   10.15    1.34
  -5  13  -1    9.65    1.40
   5  13  -2    1.13    0.61
   5 -13  -2    1.95    0.80
   5 -13   2    1.51    0.77
   5  13   2    0.51    0.61
   5  13  -2    0.90    0.63
  -5 -13  -2    0.30    0.52
  -5 -13   2    0.76    0.65
  -5  13   2    1.57    0.77
  -5  13  -2    1.47    0.79
   5 -13  -3    1.95    0.77
  -5 -13   3    2.41    0.75
  -5 -13  -3    2.56    0.85
  -5  13   3    2.51    0.86
  -5 -13   4    3.09    0.76
  -5 -13  -4    3.54    0.83
  -5 -13   5   28.59    1.99
   6   0   0   22.17    1.02
   6   0   0   22.15    0.69
  -6   0   0   21.15    0.69
  -6   0   0   20.91    0.95
  -6   0   0   21.98    1.09
   6   0  -1   -0.03    0.19
   6   0  -1   -0.03    0.08
   6   0  -1   -0.33    0.27
   6   0   1    0.45    0.25
  -6   0   1   -0.04    0.14
   6   0   1   -0.15    0.11
  -6   0  -1    0.08    0.08
  -6   0   1   -0.52    0.35
  -6   0  -1   -0.12    0.25
  -6   0  -1   -0.22    0.25
  -6   0   1    0.18    0.22
  -6   0  -1   -0.02    0.14
   6   0  -2  689.66    3.70
   6   0  -2  676.70    5.39
   6   0   2  685.34    3.96
  -6   0   2  693.82    4.81
  -6   0   2  673.25    5.98
  -6   0  -2  682.09    6.03
  -6   0  -2  679.21    4.69
  -6   0  -2  683.62    5.74
   6   0  -2  695.31    5.80
   6   0   2  671.88    5.72
   6   0  -3    0.02    0.18
   6   0  -3   -0.07    0.12
   6   0  -3    0.55    0.33
  -6   0   3   -0.13    0.20
   6   0   3   -0.05    0.15
  -6   0  -3   -0.20    0.27
  -6   0  -3    0.09    0.20
  -6   0  -3   -0.26    0.16
   6   0  -3   -0.56    0.35
   6   0   3   -0.15    0.23
  -6   0   3   -0.30    0.30
   6   0  -4   80.85    1.81
   6   0  -4   93.41    1.84
   6   0   4   80.73    1.65
   6   0   4   81.38    1.27
  -6   0   4   82.28    1.98
  -6   0   4   77.63    2.24
  -6   0  -4   80.39    1.91
  -6   0  -4   82.10    2.22
  -6   0  -4   77.95    1.34
   6   0   4   90.41    2.20
   6   0   4   78.69    2.09
   6   0  -4   88.23    2.48
   6   0  -5   -0.01    0.18
   6   0  -5    0.11    0.18
   6   0   5    0.21    0.17
   6   0   5    0.15    0.10
  -6   0   5    0.10    0.22
  -6   0  -5   -0.69    0.33
   6   0   5   -0.32    0.27
  -6   0  -5   -0.10    0.23
   6   0  -5    0.30    0.28
  -6   0   5   -0.13    0.31
  -6   0  -5   -0.07    0.10
   6   0   5    0.12    0.29
   6   0   6   68.49    1.80
   6   0  -6   68.01    1.69
   6   0  -6   66.82    1.85
  -6   0   6   65.76    2.05
  -6   0  -6   65.90    1.64
  -6   0  -6   66.20    2.15
   6   0   6   65.62    1.95
  -6   0   6   65.87    2.28
  -6   0  -6   64.32    1.71
   6   0   6   68.73    2.11
   6   0  -6   65.37    2.20
   6   0  -7    0.02    0.22
   6   0  -7    0.10    0.27
  -6   0  -7    0.15    0.38
   6   0   7   -0.09    0.21
  -6   0   7   -0.11    0.33
   6   0   7   -0.03    0.27
  -6   0  -7   -0.07    0.18
  -6   0  -7   -0.35    0.31
  -6   0  -7    0.57    0.26
   6   0   7   -0.10    0.37
   6   0  -7    0.03    0.35
   6   0   8  459.93    5.39
   6   0  -8  465.50    5.68
  -6   0   8  448.48    6.05
  -6   0  -8  452.42    6.29
   6   0   8  444.23    5.41
  -6   0  -8  439.29    5.92
  -6   0  -8  452.49    4.89
   6   0   8  445.33    5.86
   6   0  -8  446.21    6.20
   6   0  -9   -0.07    0.31
  -6   0  -9    0.08    0.45
  -6   0   9    0.62    0.43
   6   0   9   -0.26    0.31
   6   0   9    0.27    0.32
  -6   0   9   -0.02    0.37
  -6   0  -9    0.15    0.41
   6   0  -9    0.90    0.48
   6   0   9   -0.37    0.42
   6   0 -10  237.61    4.62
   6   0  10  245.74    4.45
  -6   0  10  234.79    4.82
  -6   0 -10  237.89    5.03
   6   0  10  236.69    4.20
  -6   0  10  245.41    4.42
  -6   0 -10  233.68    4.65
   6   0  10  230.32    4.64
   6   0 -10  228.61    4.92
   6   0 -11   -0.12    0.41
  -6   0  11   -0.21    0.43
   6   0  11    0.23    0.32
  -6   0 -11    0.16    0.50
   6   0  11   -0.22    0.35
   6   0 -11    0.15    0.57
   6   0 -12    1.62    0.76
  -6   0 -12   -0.39    0.71
   6   0  12    0.16    0.40
  -6   0  12    1.50    0.71
  -6   0 -12    0.18    0.59
   6   0  12    0.62    0.45
   6   0 -12    0.99    0.89
   6   0  13    0.71    0.51
  -6   0  13    0.04    0.47
  -6   0 -13   -0.23    0.55
   6   0 -13    0.17    0.48
  -6   0 -13   -0.88    0.82
   6   0 -13    0.29    0.55
  -6   0  14   82.22    3.48
   6   0 -14   80.34    3.44
  -6   0 -14   77.56    3.64
   6   0  14   71.91    3.00
   6   0 -14   80.01    3.49
   6   0  15    0.99    0.60
   6   0 -15   -0.51    0.53
  -6   0 -15    0.31    0.57
   6   1   0   43.24    1.45
   6  -1   0   40.87    0.59
  -6   1   0   44.03    0.80
  -6  -1   0   42.70    1.13
  -6   1   0   44.37    1.50
  -6  -1   0   44.47    1.55
  -6   1   0   44.18    1.41
  -6  -1   0   43.34    1.35
   6   1   0   43.75    1.41
   6  -1   0   42.83    1.42
   6   1   1  367.36    4.23
   6   1  -1  365.96    4.13
   6   1   1  353.32    3.13
   6  -1   1  351.33    1.86
   6   1  -1  351.95    2.83
  -6   1  -1  340.99    1.53
  -6   1   1  356.67    2.80
  -6  -1   1  363.69    3.51
  -6   1  -1  363.20    4.34
  -6  -1  -1  355.09    4.35
  -6  -1   1  352.59    4.42
  -6   1   1  358.24    4.19
  -6   1  -1  355.12    3.75
  -6  -1   1  353.80    4.06
  -6  -1  -1  355.39    3.57
   6   1  -1  353.01    4.06
   6  -1  -1  354.30    4.11
   6   1   1  366.90    4.13
   6  -1   1  364.19    4.10
   6   1  -2   86.22    1.52
   6  -1  -2   85.27    1.10
   6   1  -2   87.74    2.05
   6  -1   2   88.63    1.15
   6   1   2   88.12    1.65
  -6  -1   2   89.43    1.86
  -6   1   2   91.25    1.64
  -6  -1  -2   90.64    2.17
  -6   1  -2   83.76    2.17
  -6  -1  -2   89.24    2.14
  -6  -1   2   87.08    2.26
  -6   1   2   90.40    2.22
  -6   1  -2   88.66    1.79
  -6  -1   2   86.98    2.14
  -6  -1  -2   89.80    1.64
   6   1  -2   85.60    2.06
   6  -1  -2   86.64    2.05
   6   1   2   82.82    2.04
   6  -1   2   86.86    2.04
   6  -1  -2   88.89    2.02
[truncated: 293,853 more chars]
