# Supplementary material for: The crystal structure of the ammonium salt of 2-amino­malonic acid
Source: Acta Crystallogr C Struct Chem. 2024 Jun 19;80(Pt 7):291–6. doi: 10.1107/S2053229624005576 (PMC11225614; doi:10.1107/S2053229624005576)
Supplement: Supplementary file 2 [file c-80-00291-Isup2.hkl]

data_I                                                                          
_shelx_title ' shelxt_a.res in Pbca'                                            
_shelx_refln_list_code          4                                               
_shelx_F_calc_maximum      252.26                                               
_exptl_crystal_F_000       576.00                                               
_reflns_d_resolution_high  0.7300                                               
                                                                                
loop_                                                                           
 _space_group_symop_operation_xyz                                               
 'x, y, z'                                                                      
 '-x+1/2, -y, z+1/2'                                                            
 '-x, y+1/2, -z+1/2'                                                            
 'x+1/2, -y+1/2, -z'                                                            
 '-x, -y, -z'                                                                   
 'x-1/2, y, -z-1/2'                                                             
 'x, -y-1/2, z-1/2'                                                             
 '-x-1/2, y-1/2, z'                                                             
                                                                                
_cell_length_a     9.9714                                                       
_cell_length_b     9.8671                                                       
_cell_length_c    11.1884                                                       
_cell_angle_alpha  90.000                                                       
_cell_angle_beta   90.000                                                       
_cell_angle_gamma  90.000                                                       
                                                                                
_shelx_F_squared_multiplier     1.000                                           
                                                                                
loop_                                                                           
 _refln_index_h                                                                 
 _refln_index_k                                                                 
 _refln_index_l                                                                 
 _refln_F_squared_calc                                                          
 _refln_F_squared_meas                                                          
 _refln_F_squared_sigma                                                         
 _refln_observed_status                                                         
   2   0   0       5996.40       6858.31        24.64 o                         
   4   0   0          7.59         11.91         0.96 o                         
   6   0   0        131.14        126.91         2.20 o                         
   8   0   0       4481.37       4284.98        43.82 o                         
  10   0   0       1969.30       1909.57        20.05 o                         
  12   0   0        212.12        198.89         8.66 o                         
   2   1   0       3733.42       3802.98        25.60 o                         
   4   1   0        442.34        487.97         3.18 o                         
   6   1   0        249.97        250.66         2.00 o                         
   8   1   0         15.53         11.94         0.77 o                         
  10   1   0        642.78        603.25        12.11 o                         
  12   1   0          5.67          8.53         1.64 o                         
   0   2   0       4695.60       5979.30       128.72 o                         
   2   2   0      12481.47      12580.29        23.38 o                         
   4   2   0      17976.53      17873.03        90.47 o                         
   6   2   0        398.81        395.28         3.91 o                         
   8   2   0       2811.22       2841.75        11.19 o                         
  10   2   0       1228.22       1225.73        10.43 o                         
  12   2   0        852.82        931.24        11.30 o                         
   2   3   0          0.01         14.30         0.51 o                         
   4   3   0        861.98        918.49        18.90 o                         
   6   3   0          1.19          0.20         0.44 o                         
   8   3   0         34.89         35.40         1.53 o                         
  10   3   0        518.94        521.19         8.61 o                         
  12   3   0          7.35          6.71         1.57 o                         
   0   4   0      63634.12      58436.88       155.88 o                         
   2   4   0       2363.25       2624.98        11.67 o                         
   4   4   0          3.68         16.91         1.61 o                         
   6   4   0        125.10        151.15         9.99 o                         
   8   4   0       6963.68       6826.94        28.78 o                         
  10   4   0       1539.56       1583.28        11.74 o                         
  12   4   0         48.92         47.26         2.85 o                         
   2   5   0         79.27         68.86         1.10 o                         
   4   5   0         38.85         34.14         0.91 o                         
   6   5   0        270.11        255.88         3.14 o                         
   8   5   0         26.03         22.29         1.47 o                         
  10   5   0         91.55         95.00         2.67 o                         
  12   5   0        175.75        195.63         4.91 o                         
   0   6   0       7131.89       7635.48        26.23 o                         
   2   6   0       1568.45       1703.70         6.40 o                         
   4   6   0       5755.06       5559.94        12.06 o                         
   6   6   0        215.43        262.63         6.90 o                         
   8   6   0         85.06        111.98        17.65 o                         
  10   6   0        823.87        843.58         7.88 o                         
  12   6   0        346.17        379.00         6.88 o                         
   2   7   0       1210.58       1129.03         9.71 o                         
   4   7   0         71.86         66.29         1.45 o                         
   6   7   0        370.57        335.04         4.34 o                         
   8   7   0         25.37         22.13         1.47 o                         
  10   7   0         42.33         46.79         2.24 o                         
   0   8   0       5686.24       5647.47        21.24 o                         
   2   8   0       1052.66       1083.19         8.68 o                         
   4   8   0          8.46          7.12         0.94 o                         
   6   8   0         46.87         52.41         2.52 o                         
   8   8   0       4427.62       4390.54        21.10 o                         
  10   8   0        453.79        474.05         7.55 o                         
   2   9   0          7.06         11.67         1.06 o                         
   4   9   0        416.26        358.32         5.93 o                         
   6   9   0        105.62        114.45         3.41 o                         
   8   9   0          1.61          0.35         1.19 o                         
  10   9   0        189.17        180.12         5.50 o                         
   0  10   0       1248.81       1299.90        11.21 o                         
   4  10   0       1602.45       1605.16        17.54 o                         
   6  10   0         54.01         73.26         5.28 o                         
   8  10   0         99.77         96.86         4.13 o                         
   2  11   0        177.22        166.13         4.19 o                         
   4  11   0        114.72        102.75         4.37 o                         
   6  11   0         24.08         26.67         2.64 o                         
   0  12   0       1955.33       1909.22        22.54 o                         
   2  12   0        398.81        396.70         7.53 o                         
   4  12   0         70.59         79.90         4.22 o                         
   6  12   0        281.87        332.92         8.50 o                         
   2  13   0         78.51         79.42         3.38 o                         
   1   1   1        191.74        200.03         2.78 o                         
   2   1   1        340.78        326.01         3.66 o                         
   3   1   1        243.95        242.19         1.51 o                         
   4   1   1         81.38         80.11         1.82 o                         
   5   1   1        306.28        306.52         1.49 o                         
   6   1   1       1999.88       2069.86         7.59 o                         
   7   1   1          4.58          5.27         0.33 o                         
   8   1   1        463.68        458.41         2.90 o                         
   9   1   1        164.73        169.12         2.70 o                         
  10   1   1         15.81         18.16         1.18 o                         
  11   1   1        104.60        111.98         2.66 o                         
  12   1   1          4.24          5.73         1.10 o                         
  13   1   1          9.94         13.37         1.60 o                         
   0   2   1       7007.50       7074.58        27.85 o                         
   1   2   1         53.46         57.23         0.81 o                         
   2   2   1        241.54        230.23         1.46 o                         
   3   2   1         34.26         38.41         0.55 o                         
   4   2   1        109.48        128.18         1.21 o                         
   5   2   1          6.09          6.35         0.36 o                         
   6   2   1        111.10        122.24         1.36 o                         
   7   2   1         11.58         11.17         0.52 o                         
   8   2   1        240.15        236.88         2.48 o                         
   9   2   1          9.41         12.55         0.76 o                         
  10   2   1         25.74         21.87         1.22 o                         
  11   2   1          1.99          0.57         0.80 o                         
  12   2   1         32.91         35.14         1.86 o                         
  13   2   1          2.01          4.08         1.14 o                         
   1   3   1       1140.13       1117.41         4.15 o                         
   2   3   1       6040.48       6213.95        17.12 o                         
   3   3   1         57.64         57.97         0.77 o                         
   4   3   1        124.85        154.13         3.89 o                         
   5   3   1          2.90          2.42         0.28 o                         
   6   3   1        102.75        100.68         1.44 o                         
   7   3   1         38.12         33.34         0.92 o                         
   8   3   1        519.31        487.21         3.68 o                         
   9   3   1        121.78        131.22         2.19 o                         
  10   3   1        472.07        471.79         4.86 o                         
  11   3   1          5.37          6.16         0.92 o                         
  12   3   1          5.62          7.47         1.05 o                         
  13   3   1         11.20         12.18         1.44 o                         
   0   4   1       2660.16       2501.31        15.84 o                         
   1   4   1        472.24        487.98         3.91 o                         
   2   4   1        276.87        312.51         1.60 o                         
   3   4   1         70.70         64.92         0.75 o                         
   4   4   1        131.83        157.60         1.27 o                         
   5   4   1          1.82          2.19         0.23 o                         
   6   4   1          1.72          0.01         0.30 o                         
   7   4   1         19.50         20.66         0.75 o                         
   8   4   1        849.97        808.15         4.68 o                         
   9   4   1          7.55          6.90         0.66 o                         
  10   4   1          0.47          1.01         0.65 o                         
  11   4   1         11.86         12.00         1.07 o                         
  12   4   1         20.81         18.61         1.29 o                         
  13   4   1          0.77          1.07         0.98 o                         
   1   5   1         20.46         26.10         0.70 o                         
   2   5   1        105.42        107.68         1.21 o                         
   3   5   1        270.62        265.21         1.55 o                         
   4   5   1        526.66        542.18         2.43 o                         
   5   5   1        199.51        189.03         1.45 o                         
   6   5   1       1407.04       1281.05         4.94 o                         
   7   5   1         12.53         13.70         0.67 o                         
   8   5   1        312.45        291.11         2.98 o                         
   9   5   1         69.58         68.95         1.52 o                         
  10   5   1        204.02        201.80         2.77 o                         
  11   5   1        157.92        165.36         3.04 o                         
  12   5   1         19.60         26.17         1.48 o                         
   0   6   1       3358.25       3218.05        22.61 o                         
   1   6   1          0.40          1.31         0.34 o                         
   2   6   1         58.24         75.76         0.89 o                         
   3   6   1         58.90         52.22         0.78 o                         
   4   6   1        337.16        326.36         1.91 o                         
   5   6   1         29.00         24.36         0.63 o                         
   6   6   1       1079.99       1050.84         4.72 o                         
   7   6   1          1.87          1.52         0.49 o                         
   8   6   1          0.05         -0.27         0.53 o                         
   9   6   1          8.93         10.83         0.76 o                         
  10   6   1        214.56        226.22         3.02 o                         
  11   6   1          9.74          8.71         0.90 o                         
  12   6   1         45.95         54.88         1.96 o                         
   1   7   1        245.72        242.54         2.22 o                         
   2   7   1        576.18        592.55         3.32 o                         
   3   7   1         40.03         43.19         0.86 o                         
   4   7   1        405.54        387.09         2.56 o                         
   5   7   1          0.30          0.58         0.43 o                         
   6   7   1        202.96        201.37         2.50 o                         
   7   7   1         70.81         66.98         1.57 o                         
   8   7   1        141.20        139.52         2.27 o                         
   9   7   1        160.88        165.58         2.57 o                         
  10   7   1         23.05         22.42         1.17 o                         
  11   7   1          1.82          2.76         0.77 o                         
   0   8   1         81.82         77.42         1.63 o                         
   1   8   1        128.61        131.92         1.64 o                         
   2   8   1        457.88        414.89         3.01 o                         
   3   8   1         58.92         58.38         1.30 o                         
   4   8   1         27.90         26.09         0.88 o                         
   5   8   1         27.73         28.44         1.21 o                         
   6   8   1         70.33         62.07         1.66 o                         
   7   8   1        156.38        161.08         2.74 o                         
   8   8   1         35.69         36.80         1.43 o                         
   9   8   1         72.43         72.28         1.99 o                         
  10   8   1         11.95         10.20         0.93 o                         
   1   9   1         12.32         20.99         0.83 o                         
   2   9   1        334.87        336.32         3.26 o                         
   3   9   1        247.72        248.32         2.81 o                         
   4   9   1        431.77        438.94         6.11 o                         
   5   9   1         45.58         43.76         1.66 o                         
   6   9   1         62.58         60.92         2.00 o                         
   7   9   1         58.78         56.26         2.05 o                         
   8   9   1        113.73        122.19         2.87 o                         
   9   9   1          3.78          4.02         1.00 o                         
  10   9   1          2.62          3.62         0.98 o                         
   0  10   1        221.38        228.64         4.10 o                         
   1  10   1         14.94         14.84         0.87 o                         
   2  10   1        242.68        244.73         3.01 o                         
   3  10   1         21.24         21.36         1.05 o                         
   4  10   1        313.28        319.37         4.55 o                         
   5  10   1         18.57         18.73         1.36 o                         
   6  10   1        591.81        606.72         6.65 o                         
   7  10   1          6.38          6.56         1.38 o                         
   8  10   1        409.86        431.72         6.10 o                         
   9  10   1          3.37          3.41         1.06 o                         
   1  11   1        105.30        107.10         2.12 o                         
   2  11   1         34.39         32.82         1.33 o                         
   3  11   1         49.61         49.96         2.04 o                         
   4  11   1          0.22         10.72         1.39 o                         
   5  11   1          6.57          8.79         1.36 o                         
   6  11   1        223.34        233.35         4.51 o                         
   7  11   1         60.17         64.91         2.61 o                         
   0  12   1        170.42        171.74         4.15 o                         
   1  12   1        133.78        127.29         2.45 o                         
   2  12   1          3.13          4.70         0.77 o                         
   3  12   1         58.02         53.23         2.13 o                         
   4  12   1         19.70         19.68         2.03 o                         
   5  12   1         20.21         20.59         2.13 o                         
   6  12   1         49.52         47.19         2.43 o                         
   1  13   1         26.91         32.47         1.62 o                         
   2  13   1        160.92        162.89         3.36 o                         
   3  13   1         71.86         70.94         2.51 o                         
   0   0   2       2493.68       2992.88        15.50 o                         
   1   0   2        104.60        128.03         1.17 o                         
   2   0   2       6304.19       5881.29        33.42 o                         
   3   0   2       1067.45       1331.64        11.12 o                         
   4   0   2         90.65        143.69         1.43 o                         
   5   0   2       1390.63       1394.06         4.84 o                         
   6   0   2       3840.15       4009.57        12.85 o                         
   7   0   2          2.59          4.87         0.51 o                         
   8   0   2       1870.43       1798.94        10.30 o                         
   9   0   2        265.80        274.01         4.57 o                         
  10   0   2        195.10        184.39         4.54 o                         
  11   0   2          1.04          0.76         1.21 o                         
  12   0   2          9.38          9.11         1.87 o                         
  13   0   2         81.70         78.63         4.19 o                         
   1   1   2          1.90         20.36         0.34 o                         
   2   1   2       3004.70       2979.49         9.06 o                         
   3   1   2         56.97         40.48         0.56 o                         
   4   1   2        489.38        526.99         2.18 o                         
   5   1   2          8.41          7.54         0.30 o                         
   6   1   2        520.40        513.94         2.43 o                         
   7   1   2          1.82          1.89         0.28 o                         
   8   1   2          0.07          0.40         0.35 o                         
   9   1   2        151.46        137.86         2.23 o                         
  10   1   2        261.08        246.27         3.49 o                         
  11   1   2         74.97         77.68         2.43 o                         
  12   1   2          0.41          2.32         1.02 o                         
  13   1   2         61.61         78.12         2.79 o                         
   1   2   2      14766.27      16508.60        43.28 o                         
   2   2   2        496.47        387.78         2.68 o                         
   3   2   2       2244.43       2278.78         7.07 o                         
   4   2   2       4641.48       4776.05        13.30 o                         
   5   2   2        403.70        452.19         2.15 o                         
   6   2   2        218.33        194.52         1.62 o                         
   7   2   2       1038.06        976.30         4.31 o                         
   8   2   2        791.64        805.07         4.59 o                         
   9   2   2       1061.80       1024.85         5.86 o                         
  10   2   2        376.64        394.16         4.40 o                         
  11   2   2        392.91        408.59         5.09 o                         
  12   2   2         52.04         56.40         2.25 o                         
  13   2   2         55.04         64.04         2.53 o                         
   1   3   2          0.99          8.98         2.35 o                         
   2   3   2        705.24        704.07         3.89 o                         
   3   3   2          3.67          4.53         0.25 o                         
   4   3   2        772.06        773.60         4.06 o                         
   5   3   2         78.50         75.96         0.92 o                         
   6   3   2         14.85          6.31         0.32 o                         
   7   3   2         37.12         37.36         3.65 o                         
   8   3   2         65.61         67.03         1.36 o                         
   9   3   2         69.52         60.98         1.53 o                         
  10   3   2         96.64         99.69         2.26 o                         
  11   3   2          3.14          2.72         0.81 o                         
  12   3   2          1.02          1.62         0.95 o                         
  13   3   2         21.91         22.90         1.71 o                         
   0   4   2       1072.07       1165.43        13.98 o                         
   1   4   2        248.44        332.80         2.52 o                         
   2   4   2       1294.31       1302.32         4.42 o                         
   3   4   2        493.15        477.40         3.94 o                         
   4   4   2        228.29        232.94         1.74 o                         
   5   4   2       1062.21        976.06         4.21 o                         
   6   4   2       2239.90       2291.17         8.09 o                         
   7   4   2         33.29         29.63         0.84 o                         
   8   4   2        152.62        148.38         2.35 o                         
   9   4   2         45.81         48.96         1.84 o                         
  10   4   2        172.40        172.73         2.61 o                         
  11   4   2          0.15         -0.78         0.78 o                         
  12   4   2         11.50         13.14         1.24 o                         
   1   5   2        189.91        180.83         1.65 o                         
   2   5   2        164.35        169.33         1.29 o                         
   3   5   2        289.93        287.89         1.74 o                         
   4   5   2        265.32        256.18         1.94 o                         
   5   5   2        100.55         92.78         1.15 o                         
   6   5   2         24.67         28.05         0.81 o                         
   7   5   2          1.67          3.12         0.47 o                         
   8   5   2         50.35         47.44         1.22 o                         
   9   5   2         14.20         13.31         0.78 o                         
  10   5   2        121.92        121.80         2.28 o                         
  11   5   2          4.53          4.18         0.99 o                         
  12   5   2         36.71         42.47         2.05 o                         
   0   6   2        551.79        681.86         6.39 o                         
   1   6   2       2504.59       2568.90         6.88 o                         
   2   6   2        171.42        178.02         1.59 o                         
   3   6   2        466.84        502.69         2.91 o                         
   4   6   2        853.44        812.67         3.74 o                         
   5   6   2        311.69        361.69        11.45 o                         
   6   6   2        126.30        141.69         2.08 o                         
   7   6   2        914.90        908.88         4.85 o                         
   8   6   2         37.08         40.83         1.27 o                         
   9   6   2        932.38        930.02         5.76 o                         
  10   6   2        203.11        206.17         3.01 o                         
  11   6   2        226.88        243.45         3.60 o                         
  12   6   2         98.46        102.87         3.09 o                         
   1   7   2          0.22          1.19         0.33 o                         
   2   7   2         75.36         58.69         1.04 o                         
   3   7   2          0.00          0.51         0.34 o                         
   4   7   2         38.20         34.15         0.87 o                         
   5   7   2        107.34         96.23         1.55 o                         
   6   7   2        360.65        316.28         2.86 o                         
   7   7   2         69.21         66.74         1.51 o                         
   8   7   2        119.20        109.28         2.08 o                         
   9   7   2          0.63          0.45         0.62 o                         
  10   7   2         30.99         30.01         1.25 o                         
  11   7   2         16.81         16.28         1.05 o                         
   0   8   2       1545.43       1519.55         8.51 o                         
   1   8   2        149.71        172.07         2.12 o                         
   2   8   2        476.89        513.53         3.80 o                         
   3   8   2         81.98         88.46         1.72 o                         
   4   8   2         19.53         35.60         1.14 o                         
   5   8   2        151.92        153.13         2.54 o                         
   6   8   2        159.51        155.42         2.63 o                         
   7   8   2          6.42          9.07         0.91 o                         
   8   8   2         18.28         16.69         1.15 o                         
   9   8   2         16.59         14.80         1.13 o                         
  10   8   2          6.97          3.14         1.00 o                         
   1   9   2         70.47         71.26         1.51 o                         
   2   9   2        195.97        196.27         2.45 o                         
   3   9   2         37.69         44.46         1.35 o                         
   4   9   2        167.44        132.21         2.47 o                         
   5   9   2          1.03          2.10         0.85 o                         
   6   9   2         12.84         12.46         1.00 o                         
   7   9   2          0.32          0.18         0.78 o                         
   8   9   2         21.85         19.22         1.38 o                         
   9   9   2         16.08         18.94         1.36 o                         
  10   9   2        131.42        129.65         3.03 o                         
   0  10   2         50.51         62.26         2.02 o                         
   1  10   2        800.29        751.94         4.86 o                         
   2  10   2        620.92        592.32         5.02 o                         
   3  10   2        268.89        252.18         3.24 o                         
   4  10   2         70.14         73.86         2.18 o                         
   5  10   2         50.10         49.39         2.03 o                         
   6  10   2         24.97         36.03         1.67 o                         
   7  10   2        153.46        143.17         3.10 o                         
   8  10   2         13.66         20.69         1.53 o                         
   9  10   2        231.90        232.95         4.19 o                         
   1  11   2          9.38          9.24         0.80 o                         
   2  11   2          0.29          1.23         0.71 o                         
   3  11   2         88.83         82.82         2.28 o                         
   4  11   2        183.01        168.71         3.64 o                         
   5  11   2          0.20          1.08         1.00 o                         
   6  11   2        107.58        103.75         3.06 o                         
   7  11   2         22.31         27.69         1.83 o                         
   0  12   2        151.09        137.75         3.70 o                         
   1  12   2          6.48         17.49         1.14 o                         
   2  12   2        164.01        182.61         3.00 o                         
   3  12   2          4.77         15.65         1.33 o                         
   4  12   2         22.70         22.84         1.62 o                         
   5  12   2          0.25          5.45         1.29 o                         
   6  12   2         38.95         54.50         2.46 o                         
   1  13   2         10.05         10.11         1.04 o                         
   2  13   2          5.94          5.59         1.04 o                         
   3  13   2          0.91          0.59         0.98 o                         
   1   1   3        430.29        391.51         1.69 o                         
   2   1   3        113.09        194.54         7.16 o                         
   3   1   3         72.66         69.43         0.71 o                         
   4   1   3        265.80        259.55         1.52 o                         
   5   1   3        113.78        109.93         1.03 o                         
   6   1   3        606.82        616.65         2.63 o                         
   7   1   3        148.88        139.30         1.39 o                         
   8   1   3          0.97          1.58         0.40 o                         
   9   1   3         51.85         60.99         1.57 o                         
  10   1   3         87.91         81.13         2.11 o                         
  11   1   3        127.17        138.97         3.24 o                         
  12   1   3         66.11         72.81         2.55 o                         
  13   1   3         26.54         33.73         1.94 o                         
   0   2   3       2054.57       2087.45         8.72 o                         
   1   2   3        606.03        587.66         2.12 o                         
   2   2   3         37.10         35.89         0.40 o                         
   3   2   3         13.70         12.79         0.33 o                         
   4   2   3         13.00         17.80         0.49 o                         
   5   2   3          0.81          1.46         0.29 o                         
   6   2   3         26.94         27.40         0.61 o                         
   7   2   3         54.72         57.69         1.11 o                         
   8   2   3        314.80        304.38         2.54 o                         
   9   2   3         16.14         20.83         0.93 o                         
  10   2   3          1.68         -0.58         0.78 o                         
  11   2   3          2.01          1.48         0.89 o                         
  12   2   3         14.85         12.75         1.19 o                         
  13   2   3          7.15          9.98         1.38 o                         
   1   3   3        432.42        441.03         2.00 o                         
   2   3   3       1527.48       1699.30         4.73 o                         
   3   3   3       1328.04       1299.64         4.86 o                         
   4   3   3        575.05        551.22         2.44 o                         
   5   3   3          6.55          6.16         0.37 o                         
   6   3   3         18.21         20.86         0.62 o                         
   7   3   3          4.54          2.11         0.40 o                         
   8   3   3          1.31          2.21         0.51 o                         
   9   3   3         72.12         60.41         1.39 o                         
  10   3   3         98.27        101.43         2.09 o                         
  11   3   3         12.20         14.31         1.19 o                         
  12   3   3         12.21         12.13         1.15 o                         
  13   3   3          9.17         11.07         1.29 o                         
   0   4   3       1702.04       1564.21        11.40 o                         
   1   4   3        733.41        722.80         4.25 o                         
   2   4   3        652.74        681.44         3.47 o                         
   3   4   3         71.18         74.73         0.92 o                         
   4   4   3        352.60        364.84         2.09 o                         
   5   4   3         54.63         57.63         0.98 o                         
   6   4   3          1.15          2.41         0.33 o                         
   7   4   3         23.08         17.84         0.72 o                         
   8   4   3        512.09        477.50         3.46 o                         
   9   4   3          7.89          3.94         0.67 o                         
  10   4   3          0.02         -0.66         0.66 o                         
  11   4   3         15.95         16.80         1.28 o                         
  12   4   3          3.08          3.35         1.00 o                         
   1   5   3        129.49        140.47         1.52 o                         
   2   5   3        557.84        559.83         3.16 o                         
   3   5   3          8.53         20.36         0.93 o                         
   4   5   3        116.42        124.55         1.35 o                         
   5   5   3          7.95         15.04         0.79 o                         
   6   5   3        566.44        478.48         3.10 o                         
   7   5   3        239.26        222.87         2.33 o                         
   8   5   3          1.11          1.69         0.54 o                         
   9   5   3        156.89        160.27         2.29 o                         
  10   5   3        265.01        262.30         3.32 o                         
  11   5   3         86.75         89.21         2.67 o                         
  12   5   3        131.59        144.22         3.37 o                         
   0   6   3        560.13        489.25         3.68 o                         
   1   6   3        156.52        147.29         1.46 o                         
   2   6   3        219.99        190.52         1.45 o                         
   3   6   3          0.76          1.14         0.26 o                         
   4   6   3         36.99         31.65         0.79 o                         
   5   6   3         83.03         73.35         1.22 o                         
   6   6   3        237.86        224.71         2.30 o                         
   7   6   3          9.91          5.57         0.53 o                         
   8   6   3        181.94        174.56         2.33 o                         
   9   6   3         15.36         11.89         0.79 o                         
  10   6   3          9.27          9.20         0.82 o                         
  11   6   3          3.95          2.93         0.85 o                         
   1   7   3          0.21          5.38         0.50 o                         
   2   7   3        131.43        167.78         2.01 o                         
   3   7   3        148.21        153.11         2.10 o                         
   4   7   3        425.48        394.58         2.88 o                         
   5   7   3        230.79        217.92         2.27 o                         
   6   7   3          0.05          1.39         0.52 o                         
   7   7   3          5.12          5.44         0.68 o                         
   8   7   3         47.49         47.86         1.47 o                         
   9   7   3         16.52         12.83         0.91 o                         
  10   7   3          3.38          3.03         0.73 o                         
  11   7   3        166.76        187.51         3.27 o                         
   0   8   3          6.30          6.21         0.80 o                         
   1   8   3         12.34         15.79         0.76 o                         
   2   8   3        589.16        524.45         4.00 o                         
   3   8   3         52.80         60.52         1.38 o                         
   4   8   3        183.88        171.92         2.38 o                         
   5   8   3        284.97        301.21         3.46 o                         
   6   8   3          2.24          2.95         0.65 o                         
   7   8   3        109.06        113.51         2.39 o                         
   8   8   3         11.25          9.10         0.86 o                         
   9   8   3         87.31         94.25         2.31 o                         
  10   8   3          0.35          0.22         0.81 o                         
   1   9   3        327.88        320.43         3.12 o                         
   2   9   3         25.20         26.60         1.01 o                         
   3   9   3        123.44        132.95         2.13 o                         
   4   9   3         98.89        113.96         2.26 o                         
   5   9   3        178.71        182.16         3.27 o                         
   6   9   3          3.48          4.32         0.89 o                         
   7   9   3         86.37         85.94         2.35 o                         
   8   9   3          0.19          0.80         0.96 o                         
   9   9   3         45.31         40.09         1.84 o                         
   0  10   3         43.22         40.15         1.72 o                         
   1  10   3          1.58          3.31         0.84 o                         
   2  10   3         25.77         20.03         0.95 o                         
   3  10   3          0.71          0.73         0.61 o                         
   4  10   3         34.98         37.09         1.49 o                         
   5  10   3         42.10         43.57         1.78 o                         
   6  10   3         23.82         24.44         1.49 o                         
   7  10   3         78.43         76.12         2.32 o                         
   8  10   3          3.65          3.75         0.93 o                         
   1  11   3         17.52         19.96         1.09 o                         
   2  11   3          0.24         12.47         0.89 o                         
   3  11   3        125.18        115.56         2.40 o                         
   4  11   3          0.12          7.15         1.11 o                         
   5  11   3        158.46        164.49         3.46 o                         
   6  11   3         10.53         12.30         1.29 o                         
   7  11   3          5.68         10.20         1.25 o                         
   0  12   3         42.33         54.08         2.61 o                         
   1  12   3         64.94         59.57         1.80 o                         
   2  12   3         22.95         30.20         1.40 o                         
   3  12   3        119.16        113.95         2.82 o                         
   4  12   3         56.36         67.06         2.55 o                         
   5  12   3         97.64         98.98         3.08 o                         
   1  13   3        161.90        157.96         3.37 o                         
   2  13   3         30.23         34.39         1.72 o                         
   0   0   4       2627.80       3777.86        86.06 o                         
   1   0   4      24579.65      25248.73       133.73 o                         
   2   0   4       9979.82       9707.35        30.34 o                         
   3   0   4       1715.26       1735.72         6.25 o                         
   4   0   4          6.21          7.99         0.45 o                         
   5   0   4       2852.54       3082.22        10.90 o                         
   6   0   4        477.71        483.11         6.58 o                         
   7   0   4        118.86         93.80         1.49 o                         
   8   0   4       1008.58        975.16         7.91 o                         
   9   0   4       1454.86       1352.50        13.96 o                         
  10   0   4        489.74        497.05         6.94 o                         
  11   0   4         63.32         47.82         3.00 o                         
  12   0   4          6.70          9.24         2.14 o                         
  13   0   4        296.91        354.38         8.50 o                         
   1   1   4       1219.27       1208.35         5.29 o                         
   2   1   4       1541.10       1559.16         4.86 o                         
   3   1   4         25.38         18.20         0.39 o                         
   4   1   4        249.11        240.84         1.57 o                         
   5   1   4         55.96         57.39         0.81 o                         
   6   1   4        497.78        465.07         2.35 o                         
   7   1   4          1.41          1.89         0.28 o                         
   8   1   4        100.79         90.77         1.37 o                         
   9   1   4         65.52         62.47         1.66 o                         
  10   1   4         92.91         91.84         2.77 o                         
  11   1   4        114.73        115.95         2.68 o                         
  12   1   4        183.40        197.84         4.08 o                         
  13   1   4          8.75         13.44         1.59 o                         
   0   2   4       2916.28       2922.09        15.28 o                         
   1   2   4       4419.65       4784.75        11.70 o                         
   2   2   4       6310.26       6684.65        12.32 o                         
   3   2   4       3456.97       3629.98        11.31 o                         
   4   2   4        212.70        233.92         1.50 o                         
   5   2   4       5520.44       5741.82        14.13 o                         
   6   2   4        696.45        636.15         2.89 o                         
   7   2   4        335.05        280.21         2.15 o                         
   8   2   4         81.29         73.18         1.29 o                         
   9   2   4       1598.60       1552.06         7.49 o                         
  10   2   4         64.59         57.60         1.81 o                         
  11   2   4         14.20         19.41         1.23 o                         
  12   2   4         38.85         43.97         1.87 o                         
  13   2   4        569.08        662.74         8.24 o                         
   1   3   4         75.01         70.11         0.68 o                         
   2   3   4        246.69        234.26         1.29 o                         
   3   3   4        248.74        260.45         1.76 o                         
   4   3   4        159.05        166.73         3.39 o                         
   5   3   4          0.65          0.59         0.27 o                         
   6   3   4         63.04         44.52         0.94 o                         
   7   3   4          0.02          0.83         0.41 o                         
   8   3   4         21.80         18.35         0.75 o                         
   9   3   4         13.96         13.05         0.71 o                         
  10   3   4         61.99         69.13         2.64 o                         
  11   3   4         62.62         62.10         2.11 o                         
  12   3   4         70.96         80.05         2.55 o                         
   0   4   4        207.85        253.94         2.17 o                         
   1   4   4       5921.03       6218.21        16.12 o                         
   2   4   4       4073.10       4163.31         7.02 o                         
   3   4   4        687.73        690.86         2.81 o                         
   4   4   4          2.87         21.68         2.53 o                         
   5   4   4       1546.40       1546.58         5.58 o                         
   6   4   4        501.71        483.19         3.75 o                         
   7   4   4        683.14        628.37         3.70 o                         
   8   4   4        117.49        123.93         1.81 o                         
   9   4   4       1941.08       1943.94         8.25 o                         
  10   4   4        491.17        480.47         4.83 o                         
  11   4   4         35.95         29.30         1.52 o                         
  12   4   4          1.80          3.89         1.23 o                         
   1   5   4          7.20          8.18         0.42 o                         
   2   5   4         16.16         17.33         0.56 o                         
   3   5   4         84.18         84.77         1.15 o                         
   4   5   4          7.57          8.97         0.42 o                         
   5   5   4        123.26        118.83         1.47 o                         
   6   5   4          8.34          7.44         0.54 o                         
   7   5   4        130.54        127.20         1.77 o                         
   8   5   4        177.29        170.95         2.13 o                         
   9   5   4         45.31         41.06         1.25 o                         
  10   5   4         91.52         86.26         2.15 o                         
  11   5   4         29.03         32.66         1.63 o                         
  12   5   4        159.77        171.83         3.89 o                         
   0   6   4          0.03         21.06         1.48 o                         
   1   6   4       3045.56       3015.93         7.93 o                         
   2   6   4        671.74        646.61         3.61 o                         
   3   6   4       1150.99       1137.15         4.36 o                         
   4   6   4          9.31         12.07         0.61 o                         
   5   6   4       2560.06       2576.57         7.33 o                         
   6   6   4        368.55        333.01         2.90 o                         
   7   6   4         10.04         16.90         0.79 o                         
   8   6   4        249.90        259.89         2.90 o                         
   9   6   4        472.15        464.26         3.91 o                         
  10   6   4         63.11         62.03         1.82 o                         
  11   6   4          2.52          1.70         1.03 o                         
   1   7   4        102.33         92.46         1.53 o                         
   2   7   4        148.46        128.46         1.86 o                         
   3   7   4        372.06        353.42         2.90 o                         
   4   7   4         30.14         34.64         1.00 o                         
   5   7   4         24.40         20.99         0.86 o                         
   6   7   4        129.29        107.98         1.92 o                         
   7   7   4          9.63          7.07         0.69 o                         
   8   7   4          0.22          0.17         0.65 o                         
   9   7   4         18.98         17.71         1.02 o                         
  10   7   4          6.67          6.51         0.80 o                         
  11   7   4         15.28         15.08         1.38 o                         
   0   8   4       1097.23       1072.31         7.81 o                         
   1   8   4       1192.38       1170.15         5.85 o                         
   2   8   4        616.34        635.36         4.33 o                         
   3   8   4        130.41        122.67         1.90 o                         
   4   8   4          6.35         24.71         1.08 o                         
   5   8   4        757.75        734.58         5.81 o                         
   6   8   4        747.36        731.25         7.34 o                         
   7   8   4        382.12        363.83         4.09 o                         
   8   8   4          3.45          3.71         0.91 o                         
   9   8   4       1095.69       1118.07         7.67 o                         
  10   8   4        502.96        522.04         5.47 o                         
   1   9   4         15.41         12.82         0.76 o                         
   2   9   4         69.47         66.46         1.56 o                         
   3   9   4         23.71         17.36         0.87 o                         
   4   9   4        294.80        271.87         3.29 o                         
   5   9   4          0.08         -0.25         0.66 o                         
   6   9   4          0.70          0.78         0.77 o                         
   7   9   4        107.41        112.94         2.58 o                         
   8   9   4         53.91         54.75         1.93 o                         
   9   9   4         10.93          8.57         1.01 o                         
   0  10   4         19.63         16.21         1.65 o                         
   1  10   4        355.51        350.64         3.76 o                         
   2  10   4         23.03         19.75         1.00 o                         
   3  10   4        566.83        547.25         4.45 o                         
   4  10   4         35.20         38.55         1.48 o                         
   5  10   4        526.44        520.14         5.81 o                         
   6  10   4        247.84        243.56         3.94 o                         
   7  10   4         64.30         62.92         2.10 o                         
   8  10   4        243.39        242.79         4.02 o                         
   1  11   4          7.16          7.03         0.77 o                         
   2  11   4         29.18         29.11         1.23 o                         
   3  11   4          1.57          1.81         0.78 o                         
   4  11   4        147.38        138.57         2.98 o                         
   5  11   4         70.15         67.59         2.20 o                         
   6  11   4         40.34         38.35         1.79 o                         
   7  11   4          0.97          0.99         0.90 o                         
   0  12   4        309.19        314.81         6.00 o                         
   1  12   4        784.14        815.36         6.79 o                         
   2  12   4        184.50        171.97         3.56 o                         
   3  12   4         31.82         27.83         1.67 o                         
   4  12   4         41.40         46.49         2.22 o                         
   5  12   4        469.88        478.94         6.63 o                         
   1  13   4         47.11         45.73         1.96 o                         
   1   1   5        228.69        240.54         1.59 o                         
   2   1   5       1018.85       1136.78         3.60 o                         
   3   1   5        243.06        261.51         1.71 o                         
   4   1   5          0.00          2.40         0.44 o                         
   5   1   5        510.72        492.99         2.35 o                         
   6   1   5          4.64          8.10         0.68 o                         
   7   1   5        616.29        585.92         3.48 o                         
   8   1   5         57.18         57.98         1.29 o                         
   9   1   5          3.79          1.88         0.60 o                         
  10   1   5        144.21        152.28         2.62 o                         
  11   1   5        129.36        139.16         2.93 o                         
  12   1   5         77.31         76.38         2.67 o                         
   0   2   5        605.38        616.12         3.14 o                         
   1   2   5        399.87        394.12         2.04 o                         
   2   2   5         73.92         62.35         0.73 o                         
   3   2   5          1.00          1.69         0.22 o                         
   4   2   5         21.37         21.49         0.48 o                         
   5   2   5          0.20          0.87         0.25 o                         
   6   2   5         61.05         55.59         0.91 o                         
   7   2   5        107.25        102.94         1.39 o                         
   8   2   5        102.77         97.50         1.61 o                         
   9   2   5         55.42         63.89         1.66 o                         
  10   2   5         15.05         13.73         0.93 o                         
  11   2   5          4.41          2.50         0.92 o                         
  12   2   5          0.02          0.97         0.97 o                         
   1   3   5       1638.62       1683.92         4.18 o                         
   2   3   5          5.05         31.65         1.89 o                         
   3   3   5        882.92        927.45         5.10 o                         
   4   3   5        371.59        346.01         1.90 o                         
   5   3   5          3.50          6.80         0.45 o                         
   6   3   5        348.51        344.24         2.53 o                         
   7   3   5        343.12        308.08         2.63 o                         
   8   3   5          9.88         11.96         0.68 o                         
   9   3   5        141.31        127.55         2.16 o                         
  10   3   5        478.56        491.21         5.15 o                         
  11   3   5          5.40          5.30         1.11 o                         
  12   3   5          0.92          4.64         1.11 o                         
   0   4   5         38.26         26.15         0.95 o                         
   1   4   5        116.55        109.43         1.27 o                         
   2   4   5        781.24        766.97         3.14 o                         
   3   4   5         70.80         66.15         0.84 o                         
   4   4   5        180.47        181.11         1.50 o                         
   5   4   5         71.56         67.93         1.07 o                         
   6   4   5         11.43         11.52         0.55 o                         
   7   4   5        247.54        220.83         2.33 o                         
   8   4   5        604.49        573.04         3.79 o                         
   9   4   5        158.75        145.70         2.31 o                         
  10   4   5          0.38          1.17         0.73 o                         
  11   4   5          1.12          0.53         0.82 o                         
  12   4   5          0.31          0.40         1.04 o                         
   1   5   5         13.41         21.41         0.59 o                         
   2   5   5       1155.85       1148.97         4.61 o                         
   3   5   5        335.21        334.94         2.29 o                         
   4   5   5        273.05        274.62         2.22 o                         
   5   5   5        276.27        254.42         2.25 o                         
   6   5   5         30.55         20.60         0.85 o                         
   7   5   5        451.86        418.99         3.33 o                         
   8   5   5         60.17         51.05         1.32 o                         
   9   5   5          5.05          4.41         0.64 o                         
  10   5   5         12.77         14.16         1.03 o                         
  11   5   5        161.00        162.82         3.46 o                         
   0   6   5        512.46        444.76         3.48 o                         
   1   6   5         30.04         30.71         0.80 o                         
   2   6   5        128.87        129.34         1.57 o                         
   3   6   5          9.05          8.43         0.48 o                         
   4   6   5         60.68         68.34         1.20 o                         
   5   6   5         48.01         44.96         1.02 o                         
   6   6   5        147.48        135.28         1.94 o                         
   7   6   5         11.11         10.14         0.68 o                         
   8   6   5        114.00        109.12         1.90 o                         
   9   6   5          0.43          1.60         0.69 o                         
  10   6   5         37.42         38.56         1.77 o                         
  11   6   5         12.89         12.36         1.26 o                         
   1   7   5        361.95        361.95         2.73 o                         
   2   7   5          4.48          6.90         0.53 o                         
   3   7   5          1.57          7.31         0.55 o                         
   4   7   5        163.02        164.34         2.23 o                         
   5   7   5         49.70         43.33         1.27 o                         
   6   7   5        219.97        219.49         3.07 o                         
   7   7   5        385.23        362.33         3.91 o                         
   8   7   5          5.05          8.25         0.87 o                         
   9   7   5          2.01          4.66         0.80 o                         
  10   7   5        121.86        135.54         3.19 o                         
   0   8   5        258.21        236.94         3.55 o                         
   1   8   5        306.36        277.64         2.69 o                         
   2   8   5        461.07        432.70         3.27 o                         
   3   8   5        138.77        121.34         1.86 o                         
   4   8   5        161.76        151.67         2.25 o                         
   5   8   5          4.00          2.20         0.65 o                         
   6   8   5          1.12          1.62         0.64 o                         
   7   8   5          0.09          0.77         0.71 o                         
   8   8   5        334.90        340.52         4.32 o                         
   9   8   5          4.33          3.58         0.82 o                         
  10   8   5          6.65          6.27         1.10 o                         
   1   9   5         32.85         39.32         1.19 o                         
   2   9   5         81.39         95.63         1.76 o                         
   3   9   5        808.12        812.88         6.40 o                         
   4   9   5         47.56         54.97         2.13 o                         
   5   9   5         11.12         10.47         0.96 o                         
   6   9   5         10.14         11.49         0.98 o                         
   7   9   5         71.23         74.58         2.23 o                         
   8   9   5         11.67         11.84         1.14 o                         
   9   9   5        129.07        136.59         3.04 o                         
   0  10   5          0.75          1.19         1.03 o                         
   1  10   5         13.08         13.11         0.83 o                         
   2  10   5          0.00         -0.04         0.55 o                         
   3  10   5          1.65          1.52         0.64 o                         
   4  10   5         63.26         61.62         1.90 o                         
   5  10   5         40.14         38.96         1.52 o                         
   6  10   5          2.77          3.29         0.90 o                         
   7  10   5        148.32        146.38         3.23 o                         
   8  10   5          0.13          1.49         0.91 o                         
   1  11   5        138.24        140.88         2.43 o                         
   2  11   5         19.95         20.37         1.10 o                         
   3  11   5          0.00          1.66         0.75 o                         
   4  11   5         22.67         29.78         1.60 o                         
   5  11   5          5.17          5.74         1.00 o                         
   6  11   5         44.31         46.08         1.96 o                         
   0  12   5        480.54        501.14         7.52 o                         
   1  12   5         87.63         87.30         2.44 o                         
   2  12   5         28.75         37.60         1.56 o                         
   3  12   5         28.90         27.58         1.57 o                         
   4  12   5         76.46         81.91         2.53 o                         
   0   0   6       2869.15       3073.55        13.69 o                         
   1   0   6        295.33        317.02         3.16 o                         
   2   0   6        166.76        168.99         2.20 o                         
   3   0   6          6.86         31.28        11.09 o                         
   4   0   6       2110.15       2037.96         6.42 o                         
   5   0   6         57.54         49.85         1.37 o                         
   6   0   6        420.59        389.75         3.38 o                         
   7   0   6        152.17        154.68         2.39 o                         
   8   0   6         96.90        121.29         2.32 o                         
   9   0   6        219.48        244.44         3.95 o                         
  10   0   6        644.91        632.60         9.99 o                         
  11   0   6          4.06          2.67         1.53 o                         
  12   0   6         60.81         75.69         4.12 o                         
   1   1   6          3.49          5.23         0.33 o                         
   2   1   6        554.58        534.28         2.47 o                         
   3   1   6        583.15        571.83         2.38 o                         
   4   1   6        361.96        327.70         1.89 o                         
   5   1   6         19.30         15.21         0.45 o                         
   6   1   6        245.32        218.56         1.88 o                         
   7   1   6        281.24        276.35         2.22 o                         
   8   1   6         36.56         34.31         1.00 o                         
   9   1   6         87.59         86.28         1.92 o                         
  10   1   6          0.55          0.95         0.73 o                         
  11   1   6          0.17          1.99         1.00 o                         
  12   1   6        133.29        149.50         4.20 o                         
   0   2   6       6039.67       6246.44        17.39 o                         
   1   2   6        655.22        666.52         2.99 o                         
   2   2   6       1606.12       1690.64         4.56 o                         
   3   2   6       2369.41       2248.11         4.96 o                         
   4   2   6        511.58        552.33         2.60 o                         
   5   2   6       1497.22       1388.42         4.73 o                         
   6   2   6        188.42        188.10         1.75 o                         
   7   2   6        938.81        902.02         4.85 o                         
   8   2   6       2424.49       2274.56        10.71 o                         
   9   2   6        395.83        364.73         3.87 o                         
  10   2   6         57.43         39.82         1.58 o                         
  11   2   6        106.11        109.99         2.83 o                         
  12   2   6         76.60         72.83         2.87 o                         
   1   3   6          2.64          3.92         0.77 o                         
   2   3   6         70.98         60.61         0.81 o                         
   3   3   6        101.24         94.52         1.00 o                         
   4   3   6        207.91        197.37         1.55 o                         
   5   3   6         31.86         38.88         0.80 o                         
   6   3   6        106.33         86.84         1.32 o                         
   7   3   6         66.34         63.25         1.55 o                         
   8   3   6          1.42          0.79         0.52 o                         
   9   3   6         29.80         29.61         1.16 o                         
  10   3   6         25.30         26.35         1.38 o                         
  11   3   6         41.82         45.09         1.79 o                         
  12   3   6          2.47          1.88         1.16 o                         
   0   4   6        595.14        574.04         5.03 o                         
   1   4   6        158.35        171.22         1.35 o                         
   2   4   6        319.20        323.88         3.95 o                         
   3   4   6          1.78          7.09         0.42 o                         
   4   4   6       1254.25       1227.39         5.00 o                         
   5   4   6        180.24        195.41         1.99 o                         
   6   4   6         57.17         53.15         1.13 o                         
   7   4   6         27.44         28.04         0.98 o                         
   8   4   6          7.77         16.58         0.89 o                         
   9   4   6          1.48          4.07         0.72 o                         
  10   4   6        305.40        296.38         3.83 o                         
  11   4   6          0.00          0.17         0.85 o                         
   1   5   6        213.26        202.95         2.16 o                         
   2   5   6        113.55        112.46         1.45 o                         
   3   5   6         52.88         53.79         1.07 o                         
   4   5   6         45.28         42.18         0.97 o                         
   5   5   6         68.81         61.85         1.27 o                         
   6   5   6         44.81         44.75         1.20 o                         
   7   5   6         90.86         89.69         1.73 o                         
   8   5   6         36.94         36.36         1.27 o                         
   9   5   6         38.94         38.49         1.30 o                         
  10   5   6        132.01        127.81         2.57 o                         
  11   5   6        167.89        178.13         3.48 o                         
   0   6   6       3444.43       3458.44        13.34 o                         
   1   6   6       1130.15       1099.52         4.68 o                         
   2   6   6         70.82         83.32         1.32 o                         
   3   6   6       1060.30       1026.34         5.07 o                         
   4   6   6        140.37        145.06         1.90 o                         
   5   6   6        406.12        402.52         3.67 o                         
   6   6   6          0.14          5.37         0.71 o                         
   7   6   6         68.44         62.95         1.52 o                         
   8   6   6        629.47        598.36         4.73 o                         
   9   6   6         20.04         16.22         1.08 o                         
  10   6   6        105.99         99.91         2.49 o                         
  11   6   6        121.34        131.11         3.61 o                         
   1   7   6         65.30         59.25         1.29 o                         
   2   7   6        133.18        118.78         1.61 o                         
   3   7   6          0.32          0.77         0.46 o                         
   4   7   6         13.26         13.99         0.79 o                         
   5   7   6        146.51        134.48         2.20 o                         
   6   7   6          2.09          0.46         0.69 o                         
   7   7   6         14.34         13.57         0.95 o                         
   8   7   6         13.22         11.75         0.97 o                         
   9   7   6          8.67         10.48         1.03 o                         
  10   7   6          1.76          1.37         0.91 o                         
   0   8   6         43.71         47.27         2.18 o                         
   1   8   6         64.83         95.37         1.79 o                         
   2   8   6        278.66        305.04         3.08 o                         
   3   8   6         25.60         36.71         1.15 o                         
   4   8   6        439.97        421.79         3.79 o                         
   5   8   6         21.43         29.36         1.26 o                         
   6   8   6         39.76         43.99         1.66 o                         
   7   8   6         57.09         53.78         1.72 o                         
   8   8   6         26.40         25.97         1.42 o                         
   9   8   6         31.44         29.15         1.63 o                         
   1   9   6        101.11         98.98         1.86 o                         
   2   9   6          0.59          0.38         0.60 o                         
   3   9   6          7.36          5.29         0.74 o                         
   4   9   6        262.70        248.55         3.22 o                         
   5   9   6         13.76         11.16         0.91 o                         
   6   9   6          1.54          1.24         0.73 o                         
   7   9   6         39.94         37.12         1.68 o                         
   8   9   6         13.89         16.61         1.25 o                         
   0  10   6       1150.95       1157.30        12.12 o                         
   1  10   6         99.97        102.64         2.10 o                         
   2  10   6         21.49         24.29         1.18 o                         
   3  10   6         83.71         88.18         2.05 o                         
   4  10   6         12.10          9.68         0.98 o                         
   5  10   6        342.19        339.39         4.42 o                         
   6  10   6          6.79          8.16         1.07 o                         
   7  10   6        221.83        217.84         3.78 o                         
   1  11   6          0.10         -0.37         0.83 o                         
   2  11   6        166.94        164.78         3.21 o                         
   3  11   6        166.35        166.70         3.01 o                         
   4  11   6         12.73         11.84         1.10 o                         
   5  11   6          6.32          6.10         1.02 o                         
   0  12   6        117.22        163.32         5.04 o                         
   1  12   6         75.24         81.41         2.25 o                         
   2  12   6         26.66         34.20         1.65 o                         
   3  12   6         38.86         39.03         1.95 o                         
   1   1   7          7.39         13.38         0.54 o                         
   2   1   7        156.29        176.14         2.24 o                         
   3   1   7         55.86         64.00         1.00 o                         
   4   1   7          0.18         12.44         1.83 o                         
   5   1   7        339.18        323.22         2.26 o                         
   6   1   7         63.44         57.28         1.10 o                         
   7   1   7        107.63         92.17         1.41 o                         
   8   1   7        118.10        117.16         1.97 o                         
   9   1   7         84.52         88.98         2.24 o                         
  10   1   7        163.15        164.15         3.19 o                         
  11   1   7          7.71          3.99         1.06 o                         
  12   1   7        243.39        256.69         5.47 o                         
   0   2   7        292.29        276.97         3.21 o                         
   1   2   7        122.39        128.03         1.41 o                         
   2   2   7         56.73         51.93         0.94 o                         
   3   2   7          4.41          3.83         0.32 o                         
   4   2   7         56.47         53.16         0.88 o                         
   5   2   7          0.02         -0.07         0.32 o                         
   6   2   7        192.52        182.07         1.94 o                         
   7   2   7        145.12        142.64         1.88 o                         
   8   2   7          0.03          0.28         0.54 o                         
   9   2   7         72.61         72.47         1.80 o                         
  10   2   7         32.59         33.17         1.63 o                         
  11   2   7          3.52          2.07         1.38 o                         
   1   3   7        272.38        276.09         2.05 o                         
   2   3   7          0.02         11.75         0.67 o                         
   3   3   7        206.96        223.85         1.72 o                         
   4   3   7        682.73        658.27         3.16 o                         
   5   3   7         41.68         37.26         0.85 o                         
   6   3   7          0.04          0.40         0.48 o                         
   7   3   7         13.94         19.07         0.82 o                         
   8   3   7         36.86         36.94         1.18 o                         
   9   3   7         32.57         33.56         1.20 o                         
  10   3   7        279.68        277.21         3.93 o                         
  11   3   7         13.12         17.65         1.30 o                         
   0   4   7         83.66         68.09         1.57 o                         
   1   4   7         58.48         51.69         0.86 o                         
   2   4   7        771.94        740.90         3.19 o                         
   3   4   7        237.14        247.76         2.24 o                         
   4   4   7         88.23         89.59         1.33 o                         
   5   4   7         92.74         89.05         1.39 o                         
   6   4   7         12.64         11.41         0.61 o                         
   7   4   7        242.02        225.67         2.83 o                         
   8   4   7         98.32         96.53         1.91 o                         
   9   4   7        108.92        100.46         1.99 o                         
  10   4   7          2.24          3.16         0.82 o                         
  11   4   7          1.33          1.37         1.18 o                         
   1   5   7          9.32         14.18         0.68 o                         
   2   5   7        310.31        312.88         2.86 o                         
   3   5   7         61.01         59.92         1.31 o                         
   4   5   7        115.69        138.27         1.99 o                         
   5   5   7         61.63         50.13         1.22 o                         
   6   5   7         83.46         72.57         1.46 o                         
   7   5   7        274.12        244.03         3.14 o                         
   8   5   7         83.12         74.91         1.84 o                         
   9   5   7        138.89        143.96         2.50 o                         
  10   5   7         22.16         18.88         1.07 o                         
  11   5   7          0.38          3.18         1.01 o                         
   0   6   7        898.21        801.22         7.12 o                         
   1   6   7          7.75          7.91         0.60 o                         
   2   6   7          0.29          0.75         0.51 o                         
   3   6   7         49.07         47.98         1.26 o                         
   4   6   7        253.34        229.61         2.61 o                         
   5   6   7         46.80         46.06         1.26 o                         
   6   6   7        321.89        314.44         3.26 o                         
   7   6   7         21.56         21.63         1.01 o                         
   8   6   7          0.10          0.80         0.76 o                         
   9   6   7         22.48         24.08         1.28 o                         
  10   6   7         49.41         57.66         1.99 o                         
   1   7   7          0.05          6.49         0.58 o                         
   2   7   7         10.17         17.76         0.87 o                         
   3   7   7          0.46          9.43         0.77 o                         
   4   7   7        141.95        148.52         2.31 o                         
   5   7   7        252.46        234.81         2.94 o                         
   6   7   7         27.95         25.57         1.30 o                         
   7   7   7         20.78         21.13         1.09 o                         
   8   7   7          1.71          3.68         0.95 o                         
   9   7   7          3.53          3.20         0.93 o                         
   0   8   7         15.32         12.13         1.16 o                         
   1   8   7        266.55        244.15         3.53 o                         
   2   8   7        353.65        333.48         3.58 o                         
   3   8   7        369.64        361.70         3.65 o                         
   4   8   7        153.15        158.03         2.44 o                         
   5   8   7         35.52         31.20         1.29 o                         
   6   8   7        101.23        108.96         2.43 o                         
   7   8   7          2.85          3.05         0.82 o                         
   8   8   7        117.11        126.51         2.84 o                         
   9   8   7          0.01          0.79         1.07 o                         
   1   9   7        103.97        101.88         2.44 o                         
   2   9   7        120.71        131.32         2.56 o                         
   3   9   7         15.03         18.24         1.12 o                         
   4   9   7          8.86         24.19         1.23 o                         
   5   9   7         38.43         39.68         1.61 o                         
   6   9   7          2.24          3.12         0.83 o                         
   7   9   7         84.96         86.65         2.27 o                         
   8   9   7          6.90          5.66         1.11 o                         
   0  10   7        350.32        340.44         7.39 o                         
   1  10   7        130.46        127.58         2.72 o                         
   2  10   7        129.93        126.28         2.63 o                         
   3  10   7          4.92          4.87         0.87 o                         
   4  10   7        300.09        299.29         4.39 o                         
   5  10   7         21.11         20.93         1.38 o                         
   6  10   7         55.44         63.90         2.13 o                         
   1  11   7         35.04         37.01         1.61 o                         
   2  11   7         26.22         32.96         1.68 o                         
   3  11   7         17.77         16.75         1.23 o                         
   4  11   7          5.53          9.54         1.45 o                         
   0  12   7         78.25         79.61         3.61 o                         
   0   0   8         25.05         38.11         3.11 o                         
   1   0   8         78.50         69.77         1.78 o                         
   2   0   8          0.88          2.75         0.73 o                         
   3   0   8        317.56        314.17         3.75 o                         
   4   0   8       9337.48       8849.29        25.84 o                         
   5   0   8          0.18          5.97         1.10 o                         
   6   0   8       2701.67       2642.23        13.28 o                         
   7   0   8        499.44        481.53         5.06 o                         
   8   0   8          3.46          4.32         0.91 o                         
   9   0   8        575.44        546.60         7.00 o                         
  10   0   8          0.01          0.26         1.27 o                         
  11   0   8          5.55          4.67         1.70 o                         
   1   1   8        830.62        836.91         4.01 o                         
   2   1   8         42.55         38.17         0.88 o                         
   3   1   8          3.82          4.28         0.41 o                         
   4   1   8        535.30        508.19         3.20 o                         
   5   1   8        237.03        231.67         2.13 o                         
   6   1   8         12.73         13.61         0.69 o                         
   7   1   8         33.72         29.40         0.94 o                         
   8   1   8         25.51         24.43         1.10 o                         
   9   1   8          1.56          1.23         0.77 o                         
  10   1   8         39.68         37.59         1.72 o                         
  11   1   8         21.09         22.54         1.67 o                         
   0   2   8       4818.50       4956.43        15.91 o                         
   1   2   8          1.21          6.07         0.56 o                         
   2   2   8       1019.99        976.54         4.19 o                         
   3   2   8        563.87        558.31         3.03 o                         
   4   2   8       2325.67       2244.34         5.99 o                         
   5   2   8        291.08        280.18         2.38 o                         
   6   2   8        628.95        595.72         3.73 o                         
   7   2   8        149.27        152.55         2.15 o                         
   8   2   8        484.25        482.81         4.15 o                         
   9   2   8         20.21         25.13         1.32 o                         
  10   2   8         84.47         88.94         2.48 o                         
  11   2   8          3.81          1.63         1.01 o                         
   1   3   8        304.21        296.55         2.46 o                         
   2   3   8        103.55         99.74         1.41 o                         
   3   3   8         64.24         71.90         1.11 o                         
   4   3   8        139.39        142.14         2.94 o                         
   5   3   8         64.66         57.27         1.14 o                         
   6   3   8         19.49         21.01         0.83 o                         
   7   3   8          0.35          0.39         0.57 o                         
   8   3   8         12.22         14.31         0.87 o                         
   9   3   8         21.08         21.39         0.99 o                         
  10   3   8        108.41        115.56         2.85 o                         
  11   3   8          0.98         -0.17         0.93 o                         
   0   4   8         19.11         16.16         1.14 o                         
   1   4   8        737.10        762.79         4.39 o                         
   2   4   8        166.16        159.74         1.99 o                         
   3   4   8        107.65        121.07         1.78 o                         
   4   4   8       6243.95       5963.60        20.69 o                         
   5   4   8          0.03          3.50         0.53 o                         
   6   4   8        945.70        909.63         5.08 o                         
   7   4   8         36.07         35.31         1.32 o                         
   8   4   8         17.07         21.80         1.10 o                         
   9   4   8        153.14        137.53         2.47 o                         
  10   4   8         53.41         49.29         1.72 o                         
   1   5   8          9.23         10.82         0.69 o                         
   2   5   8          1.92          2.37         0.61 o                         
   3   5   8        160.29        154.83         2.20 o                         
   4   5   8         44.31         43.94         1.25 o                         
   5   5   8          8.03          9.83         0.65 o                         
   6   5   8         90.94         86.84         1.79 o                         
   7   5   8          1.56          2.03         0.66 o                         
   8   5   8         52.12         52.08         1.63 o                         
   9   5   8        199.74        192.29         2.97 o                         
  10   5   8          8.74         12.29         1.01 o                         
   0   6   8       1926.04       2012.78        13.72 o                         
   1   6   8        130.66        139.69         2.56 o                         
   2   6   8         28.71         34.23         1.71 o                         
   3   6   8        140.75        144.27         2.44 o                         
   4   6   8       1157.42       1135.76         7.39 o                         
   5   6   8        146.11        146.95         2.17 o                         
   6   6   8       1172.44       1168.72         7.26 o                         
   7   6   8         25.86         26.14         1.24 o                         
   8   6   8        417.69        419.75         4.95 o                         
   9   6   8         37.59         37.27         1.59 o                         
   1   7   8          0.20          0.49         0.62 o                         
   2   7   8          6.62          8.21         0.85 o                         
   3   7   8         75.02         70.66         1.80 o                         
   4   7   8         73.07         70.76         1.87 o                         
   5   7   8          1.22          2.36         0.66 o                         
   6   7   8        144.54        147.85         2.75 o                         
   7   7   8         54.79         45.09         1.83 o                         
   8   7   8        103.49         99.98         2.61 o                         
   9   7   8        110.00        118.57         2.83 o                         
   0   8   8        147.81        157.01         4.81 o                         
   1   8   8        497.60        497.32         5.18 o                         
   2   8   8        175.32        171.06         2.98 o                         
   3   8   8          3.43          9.38         0.98 o                         
   4   8   8       2573.84       2523.58        12.42 o                         
   5   8   8         30.43         26.41         1.39 o                         
   6   8   8        117.47        115.73         2.72 o                         
   7   8   8          6.37          5.55         1.00 o                         
   8   8   8          2.80          5.68         1.12 o                         
   1   9   8          0.59          0.60         0.80 o                         
   2   9   8        106.03        102.52         2.45 o                         
   3   9   8          1.68          2.58         0.89 o                         
   4   9   8        113.83        108.58         2.50 o                         
   5   9   8         70.18         70.23         2.22 o                         
   6   9   8         16.63         19.76         1.35 o                         
   7   9   8          9.35          7.80         1.25 o                         
   0  10   8        257.05        286.01         6.97 o                         
   1  10   8          9.88         16.84         1.33 o                         
   2  10   8          1.79         19.73         1.42 o                         
   3  10   8          0.33          3.64         0.93 o                         
   4  10   8        379.72        353.67         4.88 o                         
   5  10   8        166.17        180.43         3.58 o                         
   1  11   8          4.88          4.99         1.03 o                         
   2  11   8         28.03         29.20         1.72 o                         
   3  11   8         23.30         20.62         1.47 o                         
   1   1   9        214.56        208.69         2.31 o                         
   2   1   9        721.70        672.78         4.08 o                         
   3   1   9        162.30        163.91         1.92 o                         
   4   1   9         14.24         21.60         1.32 o                         
   5   1   9         17.76         18.49         0.83 o                         
   6   1   9         75.23         74.58         1.53 o                         
   7   1   9         52.68         50.46         1.28 o                         
   8   1   9          2.04          0.77         0.67 o                         
   9   1   9          2.69          3.71         0.83 o                         
  10   1   9        261.84        285.08         4.04 o                         
  11   1   9         18.35         22.51         1.62 o                         
   0   2   9         34.34         30.09         1.33 o                         
   1   2   9         93.44         98.45         1.68 o                         
   2   2   9          7.92          8.12         0.57 o                         
   3   2   9         19.88         16.52         0.68 o                         
   4   2   9         20.34         20.00         0.79 o                         
   5   2   9          0.00          0.15         0.47 o                         
   6   2   9        297.39        288.15         2.67 o                         
   7   2   9         37.51         34.78         1.07 o                         
   8   2   9         11.71         10.80         0.78 o                         
   9   2   9         21.15         21.46         1.15 o                         
  10   2   9         76.33         80.19         2.17 o                         
   1   3   9         14.86         20.94         0.81 o                         
   2   3   9        540.94        514.01         3.52 o                         
   3   3   9         42.31         43.66         1.22 o                         
   4   3   9       1069.37       1038.00         5.34 o                         
   5   3   9        158.13        150.52         2.13 o                         
   6   3   9         65.53         62.16         1.45 o                         
   7   3   9        171.54        170.56         2.47 o                         
   8   3   9         25.60         23.69         1.08 o                         
   9   3   9         91.64         96.52         2.07 o                         
  10   3   9        223.85        228.62         3.87 o                         
   0   4   9          2.76          3.30         0.83 o                         
   1   4   9         52.02         41.12         1.25 o                         
   2   4   9        229.34        210.94         2.60 o                         
   3   4   9         17.23         18.86         0.90 o                         
   4   4   9         33.79         30.72         1.13 o                         
   5   4   9         19.24         19.77         0.96 o                         
   6   4   9        202.34        198.06         2.70 o                         
   7   4   9         51.56         45.56         1.49 o                         
   8   4   9         30.28         32.86         1.29 o                         
   9   4   9         56.89         53.43         1.68 o                         
  10   4   9         44.44         41.23         1.80 o                         
   1   5   9        421.09        414.58         4.68 o                         
   2   5   9        699.41        693.50         7.48 o                         
   3   5   9         24.87         25.48         1.16 o                         
   4   5   9         43.60         50.06         1.59 o                         
   5   5   9         17.64         21.11         1.24 o                         
   6   5   9         27.89         27.39         1.27 o                         
   7   5   9         16.25         18.33         1.13 o                         
   8   5   9         10.41         12.42         0.95 o                         
   9   5   9          0.00          1.11         0.85 o                         
   0   6   9        556.14        512.15         8.27 o                         
   1   6   9         21.07         19.45         1.24 o                         
   2   6   9        133.99        125.02         2.58 o                         
   3   6   9         90.23         91.18         2.15 o                         
   4   6   9         95.05         83.26         2.02 o                         
   5   6   9          3.76          3.64         0.71 o                         
   6   6   9        446.81        432.87         5.21 o                         
   7   6   9          0.18          1.66         0.94 o                         
   8   6   9          2.54          3.03         0.85 o                         
   9   6   9          2.19          2.64         0.91 o                         
   1   7   9          2.65          6.66         0.85 o                         
   2   7   9         58.89         55.11         1.77 o                         
   3   7   9        186.66        194.00         3.38 o                         
   4   7   9        211.01        212.03         3.42 o                         
   5   7   9         40.82         41.49         1.70 o                         
   6   7   9        197.68        187.59         3.82 o                         
   7   7   9         66.78         61.82         2.34 o                         
   8   7   9         13.96         13.26         1.54 o                         
   0   8   9         23.04         23.34         2.25 o                         
   1   8   9         35.67         35.26         1.82 o                         
   2   8   9          0.65          0.83         0.76 o                         
   3   8   9          2.72          2.17         0.82 o                         
   4   8   9         87.98         89.35         2.46 o                         
   5   8   9         71.68         72.29         2.34 o                         
   6   8   9          0.70          1.53         0.95 o                         
   7   8   9         13.95         13.11         1.40 o                         
   1   9   9         64.66         71.85         2.58 o                         
   2   9   9        478.76        482.41         5.62 o                         
   3   9   9         36.37         40.02         1.82 o                         
   4   9   9         63.17         67.92         2.32 o                         
   5   9   9         40.36         42.19         1.94 o                         
   6   9   9         22.65         23.92         1.70 o                         
   0  10   9        339.27        343.00         9.14 o                         
   1  10   9         13.54          9.29         1.19 o                         
   2  10   9        539.78        539.76         7.06 o                         
   3  10   9         28.16         27.10         1.60 o                         
   4  10   9         97.35        100.59         3.04 o                         
   0   0  10        140.14        115.54         3.68 o                         
   1   0  10        640.62        735.48         6.42 o                         
   2   0  10        147.61        121.79         2.62 o                         
   3   0  10        331.35        298.02         4.21 o                         
   4   0  10         92.05         93.96         2.22 o                         
   5   0  10        116.34        107.69         2.68 o                         
   6   0  10       1416.29       1389.80         9.14 o                         
   7   0  10         30.27         31.58         1.60 o                         
   8   0  10          2.97          4.39         1.01 o                         
   9   0  10         19.91         14.54         1.64 o                         
  10   0  10        392.28        433.42         7.19 o                         
   1   1  10          0.16          0.12         0.54 o                         
   2   1  10          3.09          1.88         0.52 o                         
   3   1  10        130.50        132.32         1.97 o                         
   4   1  10        531.96        497.65         3.93 o                         
   5   1  10         85.68         88.79         1.70 o                         
   6   1  10          0.10          0.51         0.55 o                         
   7   1  10        160.25        170.83         2.43 o                         
   8   1  10          1.54          1.36         0.66 o                         
   9   1  10        152.04        153.69         2.97 o                         
  10   1  10          2.13          1.63         0.89 o                         
   0   2  10         34.60         59.41         1.93 o                         
   1   2  10          7.47          5.89         0.65 o                         
   2   2  10         20.15         26.68         0.97 o                         
   3   2  10        236.32        217.43         2.64 o                         
   4   2  10         19.19         17.73         0.88 o                         
   5   2  10        981.19        928.59         5.66 o                         
   6   2  10        590.96        602.74         4.46 o                         
   7   2  10         19.95         21.16         0.99 o                         
   8   2  10         10.75         16.03         0.99 o                         
   9   2  10          9.22          6.89         0.99 o                         
  10   2  10        218.78        201.61         3.56 o                         
   1   3  10         37.23         42.93         1.87 o                         
   2   3  10          2.49          2.89         0.59 o                         
   3   3  10         20.58         20.87         1.01 o                         
   4   3  10        147.38        137.25         2.30 o                         
   5   3  10         90.24         96.89         2.04 o                         
   6   3  10          0.04         -0.30         0.67 o                         
   7   3  10        113.57        122.82         3.65 o                         
   8   3  10         32.58         33.26         1.38 o                         
   9   3  10         97.75        102.11         2.51 o                         
   0   4  10        238.79        231.79         4.73 o                         
   1   4  10        118.20        132.93         2.33 o                         
   2   4  10        558.34        549.03         4.69 o                         
   3   4  10        172.01        165.65         2.54 o                         
   4   4  10         27.08         25.63         1.22 o                         
   5   4  10        117.14        109.93         2.30 o                         
   6   4  10        296.42        278.04         3.51 o                         
   7   4  10          0.00          1.30         0.79 o                         
   8   4  10         36.15         30.88         1.42 o                         
   9   4  10         68.86         72.51         2.01 o                         
   1   5  10         47.46         42.82         1.56 o                         
   2   5  10         94.81         91.51         2.28 o                         
   3   5  10         44.86         46.22         1.55 o                         
   4   5  10         68.54         64.29         1.96 o                         
   5   5  10         93.69         90.67         2.33 o                         
   6   5  10         17.74         14.63         1.27 o                         
   7   5  10         15.14         13.44         1.15 o                         
   8   5  10          4.84          6.25         1.01 o                         
   9   5  10          2.14          5.22         0.96 o                         
   0   6  10         80.00        129.59         4.50 o                         
   1   6  10          9.08         17.38         1.42 o                         
   2   6  10        526.64        521.61         5.18 o                         
   3   6  10        301.21        279.63         3.85 o                         
   4   6  10          6.27          6.47         0.97 o                         
   5   6  10        488.66        467.73         5.27 o                         
   6   6  10         14.67         23.51         1.96 o                         
   7   6  10        115.94        109.63         3.14 o                         
   8   6  10         10.49         12.82         1.44 o                         
   1   7  10        179.88        170.26         3.70 o                         
   2   7  10         10.00          9.66         1.01 o                         
   3   7  10          0.03          0.99         0.81 o                         
   4   7  10         41.63         36.90         1.71 o                         
   5   7  10         32.41         28.82         1.80 o                         
   6   7  10          3.69          3.51         1.06 o                         
   7   7  10          9.70         10.39         1.40 o                         
   0   8  10         12.55         19.76         2.10 o                         
   1   8  10          0.00          1.34         0.99 o                         
   2   8  10        346.89        363.44         5.22 o                         
   3   8  10         28.96         29.39         1.59 o                         
   4   8  10          3.52          6.94         1.09 o                         
   5   8  10        214.98        201.95         4.75 o                         
   6   8  10          6.90          6.82         1.24 o                         
   1   9  10         41.03         37.98         1.90 o                         
   2   9  10          1.22          1.44         1.11 o                         
   3   9  10         98.89         94.11         3.08 o                         
   4   9  10         72.13         64.20         2.46 o                         
   0  10  10         14.61         52.46         3.46 o                         
   1  10  10         10.35          7.57         1.33 o                         
   2  10  10        229.23        244.34         4.98 o                         
   1   1  11         10.17         10.86         0.81 o                         
   2   1  11         58.34         70.46         1.52 o                         
   3   1  11          2.47          3.13         0.60 o                         
   4   1  11         74.02         86.12         1.90 o                         
   5   1  11          0.64          0.60         0.64 o                         
   6   1  11         44.11         40.88         1.46 o                         
   7   1  11         10.93         16.27         1.00 o                         
   8   1  11         41.66         48.98         1.61 o                         
   9   1  11          0.57         -0.90         0.90 o                         
   0   2  11          5.12          3.58         0.84 o                         
   1   2  11         26.04         29.79         1.15 o                         
   2   2  11         85.31         80.14         1.80 o                         
   3   2  11          2.42          2.08         0.70 o                         
   4   2  11          7.82          7.63         0.81 o                         
   5   2  11         45.17         49.85         1.63 o                         
   6   2  11        117.12        112.97         2.40 o                         
   7   2  11          0.53          0.57         0.81 o                         
   8   2  11         36.16         35.91         1.53 o                         
   9   2  11          1.11          0.66         0.93 o                         
   1   3  11         19.91         25.26         1.20 o                         
   2   3  11        109.86        123.55         2.61 o                         
   3   3  11          1.41          2.64         0.69 o                         
   4   3  11        301.58        305.70         3.62 o                         
   5   3  11         13.57         13.09         0.99 o                         
   6   3  11         10.91          9.57         0.86 o                         
   7   3  11         23.62         23.33         1.35 o                         
   8   3  11          1.31          2.10         0.88 o                         
   9   3  11         91.52         88.08         2.53 o                         
   0   4  11          3.83          3.98         1.43 o                         
   1   4  11         51.20         41.59         1.75 o                         
   2   4  11        316.80        292.50         3.75 o                         
   3   4  11         38.71         40.96         1.40 o                         
   4   4  11          7.15          7.58         0.80 o                         
   5   4  11         27.12         26.82         1.30 o                         
   6   4  11         83.28         81.60         2.48 o                         
   7   4  11          1.75          1.94         1.03 o                         
   8   4  11          0.04          0.32         0.82 o                         
   1   5  11         35.92         34.75         1.81 o                         
   2   5  11         81.21         96.94         2.33 o                         
   3   5  11          1.47          4.89         1.04 o                         
   4   5  11        189.54        186.36         3.40 o                         
   5   5  11         43.06         41.93         1.75 o                         
   6   5  11         22.01         24.05         1.68 o                         
   7   5  11         42.79         45.83         2.17 o                         
   8   5  11         23.68         26.43         1.56 o                         
   0   6  11        402.17        385.16         7.93 o                         
   1   6  11         48.03         50.90         2.16 o                         
   2   6  11         12.12         12.90         1.21 o                         
   3   6  11          0.64          1.04         0.81 o                         
   4   6  11         19.96         16.98         1.28 o                         
   5   6  11        162.85        163.44         3.29 o                         
   6   6  11         31.03         28.28         1.75 o                         
   7   6  11          4.80          4.45         1.14 o                         
   1   7  11          0.07          9.20         1.25 o                         
   2   7  11          7.68         12.78         1.26 o                         
   3   7  11          0.97          1.05         0.96 o                         
   4   7  11          1.44          6.27         1.03 o                         
   5   7  11         22.74         23.58         1.71 o                         
   6   7  11         97.58         92.36         3.16 o                         
   0   8  11        124.72        112.45         4.68 o                         
   1   8  11         27.57         27.62         1.83 o                         
   2   8  11         23.71         24.24         1.75 o                         
   3   8  11          4.00          4.53         1.11 o                         
   4   8  11          8.32          6.41         1.04 o                         
   5   8  11         16.60         14.73         1.64 o                         
   1   9  11          1.15          2.36         1.04 o                         
   2   9  11        132.27        153.65         4.01 o                         
   0   0  12        145.77        158.58         4.92 o                         
   1   0  12          7.01          4.38         1.03 o                         
   2   0  12        387.41        391.84         5.26 o                         
   3   0  12        735.79        779.88         7.46 o                         
   4   0  12         24.12         25.85         1.73 o                         
   5   0  12       2310.19       2380.13        14.70 o                         
   6   0  12          0.13          3.46         1.43 o                         
   7   0  12         43.46         40.57         1.98 o                         
   8   0  12         70.49         59.79         3.63 o                         
   1   1  12        234.94        236.83         2.97 o                         
   2   1  12          0.15          1.66         0.59 o                         
   3   1  12        216.54        217.48         3.00 o                         
   4   1  12        236.74        222.63         3.17 o                         
   5   1  12          3.08          4.80         0.85 o                         
   6   1  12          1.51          1.83         0.80 o                         
   7   1  12         10.27          7.57         0.90 o                         
   8   1  12         21.76         19.00         1.43 o                         
   0   2  12         10.81         21.62         1.50 o                         
   1   2  12        713.36        680.71         5.13 o                         
   2   2  12        334.41        347.87         3.90 o                         
   3   2  12        454.31        480.27         4.97 o                         
   4   2  12        172.07        149.74         2.85 o                         
   5   2  12        349.43        352.73         4.50 o                         
   6   2  12         42.77         49.41         1.96 o                         
   7   2  12         70.88         71.38         2.29 o                         
   8   2  12          3.37          4.75         1.08 o                         
   1   3  12        183.37        184.00         2.96 o                         
   2   3  12          6.29          7.94         0.97 o                         
   3   3  12         99.40        101.32         2.38 o                         
   4   3  12         41.78         40.37         1.74 o                         
   5   3  12          1.58          2.62         0.86 o                         
   6   3  12          0.84          1.02         0.86 o                         
   7   3  12         75.17         78.27         2.57 o                         
   0   4  12        398.25        411.30         7.14 o                         
   1   4  12         13.58         16.71         1.43 o                         
   2   4  12         48.01         62.46         2.04 o                         
   3   4  12        868.13        880.76         6.59 o                         
   4   4  12         51.06         56.36         1.87 o                         
   5   4  12       1407.50       1426.75         8.78 o                         
   6   4  12        217.77        209.32         4.05 o                         
   7   4  12         27.84         26.83         1.70 o                         
   1   5  12         26.10         24.71         1.67 o                         
   2   5  12         65.42         57.36         2.18 o                         
   3   5  12         73.58         70.47         2.43 o                         
   4   5  12         85.84         78.28         2.35 o                         
   5   5  12         67.10         65.52         2.21 o                         
   6   5  12         29.94         27.99         1.75 o                         
   0   6  12         34.40         56.89         3.38 o                         
   1   6  12        444.47        444.00         6.29 o                         
   2   6  12          4.00          6.56         1.09 o                         
   3   6  12         78.79         92.81         3.05 o                         
   4   6  12        173.24        162.91         3.53 o                         
   5   6  12        482.46        499.34         6.25 o                         
   1   7  12         19.52         20.73         1.59 o                         
   2   7  12          0.74          0.77         1.04 o                         
   3   7  12          4.67          4.83         1.18 o                         
   4   7  12         57.77         51.33         2.25 o                         
   0   8  12         29.94         26.78         2.61 o                         
   1   8  12         54.79         56.86         2.37 o                         
   2   8  12         10.17         11.63         1.39 o                         
   1   1  13        166.21        172.67         2.78 o                         
   2   1  13        152.69        141.55         2.72 o                         
   3   1  13        175.84        171.45         2.93 o                         
   4   1  13         38.19         46.30         1.78 o                         
   5   1  13          4.65          4.06         1.06 o                         
   6   1  13        168.86        170.95         3.10 o                         
   7   1  13         45.02         40.78         1.83 o                         
   0   2  13         22.42         21.26         1.54 o                         
   1   2  13          3.23          3.89         0.82 o                         
   2   2  13         28.38         24.30         1.31 o                         
   3   2  13          5.27          3.84         0.84 o                         
   4   2  13          1.07         -0.87         0.87 o                         
   5   2  13         57.22         62.87         2.17 o                         
   6   2  13        110.51        109.21         2.87 o                         
   1   3  13         28.42         31.85         1.51 o                         
   2   3  13         70.50         69.54         2.01 o                         
   3   3  13        506.62        503.10         5.41 o                         
   4   3  13        175.87        194.41         3.68 o                         
   5   3  13         25.32         28.29         1.54 o                         
   6   3  13        184.88        189.53         3.92 o                         
   0   4  13         61.54         58.00         3.43 o                         
   1   4  13         14.42         16.46         1.40 o                         
   2   4  13        162.12        155.09         3.38 o                         
   3   4  13        119.02        123.65         2.94 o                         
   4   4  13         92.98         93.79         2.62 o                         
   5   4  13         16.03         17.66         1.28 o                         
   6   4  13         44.29         38.00         1.94 o                         
   1   5  13        286.23        287.13         5.23 o                         
   2   5  13         56.87         59.38         2.35 o                         
   3   5  13         60.92         60.00         2.56 o                         
   4   5  13         98.82        100.02         3.12 o                         
   5   5  13         16.17         15.40         1.30 o                         
   0   6  13          4.93          5.30         1.69 o                         
   1   6  13         99.72        103.80         3.28 o                         
   2   6  13          1.66         -0.80         1.13 o                         
   3   6  13          3.19          1.43         1.23 o                         
   1   7  13          1.63          3.94         1.20 o                         
   0   0  14        142.22        144.66         5.23 o                         
   1   0  14         43.15         46.55         2.23 o                         
   2   0  14          2.96          7.87         1.46 o                         
   3   0  14         22.46         31.61         2.37 o                         
   4   0  14         84.55         94.38         4.09 o                         
   5   0  14        521.28        546.78         9.47 o                         
   1   1  14         11.00         13.77         1.16 o                         
   2   1  14          0.68          2.16         0.86 o                         
   3   1  14          0.42          1.48         0.89 o                         
   4   1  14        100.83         96.67         2.72 o                         
   5   1  14        220.59        220.53         4.06 o                         
   0   2  14        125.34        111.57         3.87 o                         
   1   2  14         78.83         90.74         2.38 o                         
   2   2  14        342.21        357.12         4.53 o                         
   3   2  14        423.83        440.07         5.24 o                         
   4   2  14        957.07       1022.21         8.60 o                         
   5   2  14         47.20         50.45         2.42 o                         
   1   3  14         21.69         22.88         1.52 o                         
   2   3  14         18.90         17.33         1.20 o                         
   3   3  14         14.50         11.81         1.15 o                         
   4   3  14         14.02         12.76         1.25 o                         
   0   4  14         25.02         27.92         2.72 o                         
   1   4  14        115.36        125.20         3.64 o                         
   2   4  14         41.85         65.57         2.44 o                         
   3   4  14        116.49        117.08         3.03 o                         
   1   5  14         13.03         11.47         1.40 o                         
   2   5  14         19.34         17.62         1.69 o                         
   1   1  15         40.04         51.61         1.91 o                         
   2   1  15          4.60         11.70         1.26 o                         
   0   2  15         10.25         24.56         2.89 o                         
   1   2  15          5.51          7.40         1.19 o                         
                                                                                
